# Supplementary material for: Ozone and nitrogen dioxide regulate similar gene expression responses in Arabidopsis but natural variation in the extent of cell death is likely controlled by different genetic loci
Source: Front Plant Sci. 2022 Oct 19;13:994779. doi: 10.3389/fpls.2022.994779 (PMC9627343; doi:10.3389/fpls.2022.994779)
Supplement: Supplementary file 1 [file Table_1.xlsx]

## Sheet: Accessions used for GWAS
Supplementary Table S1. Accessions used for the experiments.
Stock code	Name	Common 119	Helsinki O3	Munich O3	Munich NO2
N22604	Tamm-2		x		x
N76083	11ME1.32		x		x
N76084	11PNA4.101	x	x	x	x
N76085	328PNA054	x	x	x	x
N28007	Aa-0	x	x	x	x
N22630	Ag-0		x
N76088	Alc-0	x	x	x	x
N76089	ALL1-2		x
N76090	ALL1-3		x
N28013	Alst-1		x		x
N28014	Amel-1		x		x
N22626	An-1		x		x
N28017	An-2		x
N28018	Ang-0	x	x	x	x
N28049	Ann-1	x	x	x	x
N76092	App1-16		x		x
N28051	Arby-1		x
N28053	Ba-1	x	x	x	x
N28054	Baa-1		x		x
N22633	Bay-0	x	x	x	x
N28063	Be-1	x	x	x	x
N76095	Belmonte-4-94	x	x	x	x
N28064	Benk-1		x		x
N76096	Bg-2		x
N22578	Bil-5		x		x
N22579	Bil-7		x
N76097	Bla-1		x		x
N76098	Blh-1	x	x	x	x
N28090	Blh-2		x
N28091	Boot-1		x		x
N22590	Bor-1		x		x
N22591	Bor-4		x		x
Brö1-6	Brö1-6		x
N28097	Bs-2		x
N28099	Bsch-0		x		x
N76103	Bu-0		x		x
N22656	Bur-0	x	x	x	x
N76093	Bå1-2	x	x	x	x
N28128	Ca-0	x	x	x	x
N76107	CAM-16		x
N76108	CAM-61		x
N76109	Can-0	x	x	x	x
N76110	Cen-0		x
N28133	Cha-0		x
N28135	Chat-1		x		x
N22603	CIBC-17	x	x	x	x
N28140	CIBC-2		x
N28141	CIBC-4	x	x	x	x
N28142	CIBC-5		x		x
N76360	Ciste-2		x	x
N28158	Cit-0		x		x
N28160	Cnt-1		x		x
N28163	Co-2	x	x	x	x
N28165	Co-4		x
N22625	Col-0	x	x	x	x
N28193	Com-1	x	x	x	x
N28181	CSHL-5	x	x	x	x
N22639	Ct-1	x	x	x	x
N76115	CUR-3		x
N22614	Cvi-0	x	x	x	x
N28201	Da(1)-12	x	x	x	x
N28200	Da-0	x	x	x	x
N28202	Db-0	x	x	x	x
N28208	Di-1		x
N28210	Do-0	x	x	x	x
N28214	Dra-2	x	x	x	x
N76119	DraIV 1-14		x
N76120	DraIV 1-5	x	x	x	x
N76122	DraIV 6-16		x
N76123	DraIV 6-35		x
N76124	Duk		x
N28217	Ede-1	x	x	x	x
N22572	Eden-1		x		x
N22573	Eden-2		x		x
N22657	Edi-0	x	x	x	x
N22616	Ei-2		x		x
N28236	Ep-0	x	x	x	x
N28241	Es-0		x		x
N28243	Est-0		x
N22629	Est-1		x
N22645	Fei-0		x		x
N28252	Fi-1	x	x	x	x
N76130	Fjä1-1		x
N76131	Fjä1-2		x
N76132	Fjä1-5	x	x	x	x
N28268	Fr-4	x	x	x	x
N76272	Frd-1/UKID37		x
N22576	Fäb-2		x		x
N22577	Fäb-4		x		x
N22634	Ga-0		x		x
N28274	Ga-2	x	x	x	x
N76134	Gd-1	x	x	x	x
N76135	Ge-0		x
N28277	Ge-1	x	x	x	x
N28279	Gel-1	x	x	x	x
N28280	Gie-0	x	x	x	x
N28282	Go-0		x
N22609	Got-22		x
N22608	Got-7		x
N76137	Gr-1	x	x	x	x
N28326	Gr-5		x		x
N22617	Gu-0		x		x
N28332	Gu-1	x	x	x	x
N76138	Gul1-2		x
N22631	Gy-0		x		x
N28336	Ha-0	x	x	x	x
N28343	Hau-0		x		x
N28344	Hey-1		x		x
N28345	Hh-0		x		x
N76140	Hi-0	x	x	x	x
N76404	HKT2.4		x	x
N28350	Hn-0		x		x
N76141	Hod		x
N76142	Hov4-1		x		x
N76143	Hovdala-2		x		x
N22597	HR-10		x
N22596	HR-5		x		x
N76145	Hs-0				x
N76146	HSm		x
N76147	In-0	x	x	x	x
N28364	Je-0	x	x	x	x
N76148	JEA		x
N28369	Jl-3		x		x
N28373	Jm-1		x
N76149	Ka-0		x		x
N22638	Kas-2		x	x
N76151	KBS-Mac-8		x
N28382	Kelsterbach-2		x
N76152	Kelsterbach-4	x	x	x	x
N76526	Kil-0	x	x	x	x
N22654	Kin-0		x		x
N28394	Kl-5	x	x	x	x
N28395	Kn-0	x	x	x	x
N28407	KNO-11		x
N22566	KNO-10		x		x
N22567	KNO-18	x	x	x	x
N22651	Kondara		x		x
N28419	Kr-0		x
N28420	Kro-0	x	x	x	x
N28423	Krot-2	x	x	x	x
N76156	Kulturen-1		x		x
N22606	Kz-1	x	x	x	x
N22607	Kz-9	x	x	x	x
N76155	Köln	x	x	x	x
N76157	LAC-3	x	x	x	x
N76158	LAC-5		x
N76159	Lc-0	x	x	x	x
N76160	LDV-14		x
N76161	LDV-25		x
N76162	LDV-34	x	x	x	x
N76163	LDV-58		x
N22618	Ler-1	x	x	x	x
N28454	Li-3	x	x	x	x
N28457	Li-5:2		x
N28459	Li-6		x
N28461	Li-7	x	x	x	x
N76166	Liarum		x		x
N76167	Lillö-1		x
N76165	LI-OF-095		x
N76168	Lip-0		x		x
N76169	Lis-1		x		x
N76170	Lis-2		x
N76171	Lisse		x
N22650	LL-0		x
N76173	Lm-2	x	x	x	x
N76174	Lom1-1		x		x
N22594	Lp2-2	x	x	x	x
N22595	Lp2-6		x
N76178	Lund		x
N22615	Lz-0		x		x
N22574	Löv-1		x		x
N22575	Löv-5		x		x
N76180	Map-42		x
N28490	Mc-0	x	x	x	x
N28492	Mh-0	x	x	x	x
N76181	MIB-15	x	x	x	x
N76182	MIB-22		x
N76183	MIB-28		x
N76184	MIB-84	x	x	x	x
N76185	MNF-Che-2		x		x
N76187	MNF-Pot-48	x	x	x	x
N76188	MNF-Pot-68		x
N28495	Mnz-0		x		x
N76189	MOG-37		x
N22640	Mr-0		x		x
N22635	Mrk-0		x		x
N22655	Ms-0		x		x
N22642	Mt-0	x	x	x	x
N22636	Mz-0		x		x
N76194	N13	x	x	x	x
N28510	N4	x	x	x	x
N28513	N7	x	x	x	x
N76195	Na-1	x	x	x	x
N28527	Nc-1	x	x	x	x
N76196	NC-6		x
N22619	Nd-1		x		x
N22599	NFA-10		x
N22598	NFA-8		x		x
N28564	No-0	x	x	x	x
N28568	Nok-1		x
N22643	Nok-3		x		x
N28573	Nw-0		x		x
N28575	Nw-2	x	x	x	x
N28578	Nz1	x	x	x	x
N28580	Ob-1	x	x	x	x
N28583	Old-1		x		x
N28587	Or-0		x		x
N28848	Ors-1	x	x	x	x
N28849	Ors-2		x	x
N76202	Ost-0	x	x	x	x
N22658	Oy-0	x	x	x	x
N28595	Pa-2	x	x	x	x
N76205	PAR-3		x
N76206	PAR-4		x
N76208	Paw-3		x
N76209	Pent-1		x
N76210	Per-1		x		x
N76211	Petergof		x		x
N28613	PHW-13		x
N28614	PHW-14		x
N28620	PHW-20		x
N28622	PHW-22		x
N28626	PHW-26		x
N28628	PHW-28		x
N28631	PHW-31		x
N28633	PHW-33		x
N76212	PHW-34		x	x
N28635	PHW-35		x
N28636	PHW-36		x
N28637	PHW-37		x
N28640	Pla-0		x		x
N28645	Pn-0		x
N22571	Pna-10		x		x
N22570	Pna-17		x		x
N28650	Pog-0		x		x
N28651	Pr-0	x	x	x	x
N22593	Pu2-23		x
N28663	Pu2-24		x
N22592	Pu2-7		x		x
N22632	Ra-0		x
N76217	Rak-2	x	x	x	x
N22610	Ren-1	x	x	x	x
N22611	Ren-11		x
N76219	Rev-2		x
N28685	Rhen-1	x	x	x	x
N22568	Rmx-A02		x		x
N22569	Rmx-A180	x	x	x	x
N76221	ROM-1		x
N28692	Rou-0		x		x
N22689	RRS-10		x		x
N22564	RRS-7		x
N76222	Rsch-4	x	x	x	x
N28720	S96	x	x	x	x
N76223	Sanna-2		x
N76224	Sap-0		x
N28724	Sapporo-0		x		x
N28725	Sav-0	x	x	x	x
N22646	Se-0		x		x
N28729	Sei-0	x	x	x	x
N28731	Sf-2	x	x	x	x
N28732	Sg-1		x		x
N28734	Sh-0		x
N22652	Shakdara	x	x	x	x
N28739	Si-0	x	x	x	x
N76228	SLSP-30	x	x	x	x
N22653	Sorbo	x	x	x	x
N28743	Sp-0		x		x
N76229	Sparta-1		x
N22582	Spr1-2		x		x
N22583	Spr1-6		x		x
N22600	Sq-1		x
N22601	Sq-8		x
N76231	St-0		x		x
N28750	Ste-0	x	x	x	x
N76232	Ste-3		x		x
N76378	Stepn-1		x	x
N76377	Stepn-2		x	x
N76233	T1040		x
N76234	T1060		x
N76235	T1080		x
N76236	T1110		x
N76237	T1130		x
N76238	T510		x
N76239	T540		x
N76240	T620		x
N76241	T690		x
N76242	Ta-0		x		x
N22605	Tamm_27		x
N76245	TDr-1		x
N76246	TDr-17		x
N76247	TDr-18		x
N76248	TDr-3	x	x	x	x
N76249	TDr-8		x
N28758	Tha-1		x		x
N28759	Ting-1		x		x
N76250	Tomegap-2		x
N76251	Tottarp-2	x	x	x	x
N76252	TOU-A1-115		x
N76253	TOU-A1-116		x
N76255	TOU-A1-43		x
N76256	TOU-A1-62	x	x	x	x
N76258	TOU-A1-96		x
N76259	TOU-C-3		x
N76260	TOU-E-11		x
N76261	TOU-H-12		x
N76262	TOU-H-13		x
N76263	TOU-I-17		x
N76264	TOU-I-2		x
N76265	TOU-I-6		x
N76267	TOU-K-3		x
N22647	Ts-1		x		x
N28779	Tscha-1	x	x	x	x
N28780	Tsu-0		x	x
N22641	Tsu-1		x		x
N28786	Ty-0	x	x	x	x
N76243	Tåd-01		x		x
N76269	UduI 1-34		x
N28787	Uk-1		x		x
N28788	Uk-2	x	x	x	x
N76270	UKID101		x
N76273	UKID48		x
N76275	UKNW06-059		x
N76276	UKNW06-060		x
N76277	UKNW06-386		x
N76278	UKNW06-436		x
N76279	UKNW06-460		x
N76280	UKSE06-062		x
N76281	UKSE06-192		x
N76282	UKSE06-272		x
N76283	UKSE06-278		x
N76284	UKSE06-349		x
N76285	UKSE06-351		x
N76286	UKSE06-414		x
N76287	UKSE06-429		x
N76288	UKSE06-466		x
N76289	UKSE06-482		x
N76290	UKSE06-520	x	x	x	x
N76291	UKSE06-628		x
N22587	Ull2-3	x	x	x	x
N22586	Ull2-5		x
N76295	Ull3-4		x
N22612	Uod-1		x		x
N22613	Uod-7		x
N28795	Utrecht		x		x
N22644	Wa-1	x	x	x	x
N28808	Wag-3	x	x	x	x
N28809	Wag-4	x	x	x	x
N28810	Wag-5	x	x	x	x
N22627	Van-0		x
N28812	WAR	x	x	x	x
N28814	Wc-2	x	x	x	x
N22622	Wei-0	x	x	x	x
N28800	Ven-1		x		x
N76302	Wil-1		x
N28820	Wil-2	x	x	x	x
N28822	Wl-0		x		x
N76299	VOU-1		x
N76303	Ws-0	x	x	x	x
N28833	Wt-3	x	x	x	x
N22637	Wt-5		x
N78858	Wu-0	x	x	x	x
N22580	Vår2-1		x		x
N22581	Vår2-6		x		x
N22624	Yo-0		x
N22588	Zdr-1		x		x
N22589	Zdr-6		x
N76307	ZdrI 2-24		x
N76308	ZdrI 2-25		x
N78880	Zu-0	x	x	x	x
N28847	Zu-1		x		x
N22584	Ömö2-1	x	x	x	x
N22585	Ömö2-3		x		x
N77150	Ör-1		x
