# Supplementary material for: Ozone and nitrogen dioxide regulate similar gene expression responses in Arabidopsis but natural variation in the extent of cell death is likely controlled by different genetic loci
Source: Front Plant Sci. 2022 Oct 19;13:994779. doi: 10.3389/fpls.2022.994779 (PMC9627343; doi:10.3389/fpls.2022.994779)
Supplement: Supplementary file 2 [file Table_2.xlsx]

## Sheet: Table S2
Supplementary Table S2. Experiments involved in Bayesian hierarchical clustering of gene expression array data or for the comparison of RNA-seq and microarray data for O3 and NO/NO2 related treatments or mutants.
Gene expression arrays used for the clustering analysis (Figure 1a)
Experiment	Reference number	Source (repository or corresponding author)	Publication
acd11		John Mundy	Palma et al., 2010
Botrytis 48h	GSE5684	Gene Expression Omnibus	Ferrari et al., 2007
BTH 8h	NASCArrays-392	NASCArrays	Wang et al., 2006
C24 O3 2h	GSE61542	Gene Expression Omnibus	Xu et al. 2015a
Col-0 O3 2h	GSE61542	Gene Expression Omnibus	Xu et al. 2015a
Cvi-0 O3 2h	GSE102363	Gene Expression Omnibus	This publication
Tenela O3 2h	GSE61542	Gene Expression Omnibus	Xu et al. 2015a
Ethylene 4h	GSE14247	Gene Expression Omnibus	Qiao et al. 2009
lht1	GSE19109	Gene Expression Omnibus	Liu et al. 2010
mkk1 mkk2	GSE10646	Gene Expression Omnibus	Qiu et al. 2008
NO2 1h	E-MTAB-6522	ArrayExpress	Mayer et al. 2018
P. syringae pv maculicola	GSE18978	Gene Expression Omnibus	Wang et al. 2008
siz1	GSE6583	Gene Expression Omnibus	Catala et al. 2007
ssi2	GSE36797	Gene Expression Omnibus	Mandal et al. 2012
ssi2 sid2	GSE36797	Gene Expression Omnibus	Mandal et al. 2012
Comparison of RNAseq and microarray data data (Figure 1b and Supplementary Figure 1)
Experiment	Reference number	Source	Publication
Col-0 O3 (2h 350 ppb)	GSE65740	Gene Expression Omnibus	Xu et al. 2015b
NO2 1h	E-MTAB-6522	ArrayExpress	Mayer et al. 2018
1 mM CysNO 6 hr	GSE81361	Gene Expression Omnibus	Hussain et al. 2016
