# Supplementary material for: Ozone and nitrogen dioxide regulate similar gene expression responses in Arabidopsis but natural variation in the extent of cell death is likely controlled by different genetic loci
Source: Front Plant Sci. 2022 Oct 19;13:994779. doi: 10.3389/fpls.2022.994779 (PMC9627343; doi:10.3389/fpls.2022.994779)
Supplement: Supplementary file 3 [file Table_3.xlsx]

## Sheet: Table S3
Supplementary Table S3. qPCR primer sequences and amplification efficiencies.
AGI code	Gene	Forward	Reverse	Primer efficiency
AT3G50260	CEJ1	GGTGGTGCAGAACAACAAACGC	AATAACCCGCCGCCAAAGTCAC	2.0
AT1G19250	FMO1	AGTTGGATTTACGCCAAGGA	CATTGCATTTCCACGTTCAG	1.765
AT1G28480	GRX480	ACGGAGAGGATGTTGCATGTGTC	AATCTCAAGGACCGCCGGATTC	1.843
AT1G43160	RAP2.6	ACGTGTATGGCTTGGGACAT	CGGGGAAATTAAGCTTTGCT	1.931
AT1G64060	RBOHF	TCGGTTCGACTGCTTAAGGTTGC	ATGGCGAAACCGCAGGACATTG	2.0
AT2G28390	SAND	CAGACAAGGCGATGGCGATA	GCTTTCTCTCAAGGGTTTCTGGGT	1.869
AT4G34270	TIP41	GTGAAAACTGTTGGAGAGAAGCAA	TCAACTGGATACCCTTTCGCA	1.867
AT5G08290	YLS8	TTACTGTTTCGGTTGTTCTCCATTT	CACTGAATCATGTTCGAAGCAAGT	1.822
