# Supplementary material for: Ozone and nitrogen dioxide regulate similar gene expression responses in Arabidopsis but natural variation in the extent of cell death is likely controlled by different genetic loci
Source: Front Plant Sci. 2022 Oct 19;13:994779. doi: 10.3389/fpls.2022.994779 (PMC9627343; doi:10.3389/fpls.2022.994779)
Supplement: Supplementary file 4 [file Table_4.xlsx]

## Sheet: Table S4
Supplementary Table S4. Further information on the mutant lines used for ion leakage experiments. Name of the locus, mutation type and primers used for identifying homozygous mutants are listed.
Mutant	Locus	Name of the line/mutation	Forward primer	Reverse primer
	AT1G19480	SALK_022386	CGAGTTTGGGCTTTAAAAAGG	CATTAACCGGCAAAACATCTG
	AT1G19485	SALK_076362	CTTCCAGAGAGCAACCTGATG	GTTGAAGCTCTGTCTGTTCGG
	AT1G19490	SALK_053908C	CCAACTTTTGTTTGGTGGATG	TACGTTTCCATCGAGTGAACC
	AT1G44890	GK-111B06	TCACCAGAACTCGTTAATCGG	ATTCCGCCGACAAAATCTTAC
abh1-285	AT2G13540	SALK_024285	AATACTTGGCCATATCGCTCC	TAATTTAGGCTCTTCCGGGTG
	AT2G38620	SALK_133560C	TGAAACTCAGAATCACCAGGG	TTTATTATGGGTTGTGGCTGC
	AT2G38630	SAIL_792_C08	ATTACAAAATTGGGGTTTGGC	TCCGAATGACTTCATCAGGAC
	AT2G38640	SAIL_198_B02	TCAAAGGCCAAAATCAATACG	CCCAAAGACCTCTTCTCATTTG
	AT2G38650	SALK_015189	GGCAGCACATCCAGAAATATC	ACATCCAGAGACAAGCATTGG
mpk6	AT2G43790	SALK_073907	GCCTCAGATGCCTGGGATTGAGAATATTC	AGAGTGGCTTACGGTCCATT
	AT2G43795	SALK_112469	GATCAGTACATTGGTCACGGC	TCTCCCTCTTTGGCCTCTTAG
	AT3G53400	SALK_206949C	GAATTTCGCGTTTCTAGGTCC	CCACAAAATCAGCGAAGCTAG
cngc1	AT5G53130	SAIL_443_B11	CAAGCTCTGCAAGGATCAAAC	TAGAAATGAACACCGCGAAAC
slac1-1	AT1G12480	EMS
rcd1-1	AT1G32230	EMS
vtc1-1	AT2G39770	EMS
coi1-16	AT2G39940	EMS
eto1-1	AT3G51770	EMS
