# Supplementary material for: Ozone and nitrogen dioxide regulate similar gene expression responses in Arabidopsis but natural variation in the extent of cell death is likely controlled by different genetic loci
Source: Front Plant Sci. 2022 Oct 19;13:994779. doi: 10.3389/fpls.2022.994779 (PMC9627343; doi:10.3389/fpls.2022.994779)
Supplement: Supplementary file 5 [file Table_5.xlsx]

## Sheet: read me
Supplementary Table S5. Comparison of O3 RNAseq and NO2 microarray data.
Data used for comparsion of genes regulated by O3 2 hr and NO2 1 hr. Data used for Figure 1B and C.
For O3 data, see Xu et al 2015b and GEO accession GSE 65740.
For NO2 data, see Mayer et al., 2018 and ArrayExpress accession E-MTAB-6522.

## Sheet: O3 up 2-fold
Locus Identifier	logFC
AT2G30750	9.25424
AT5G51060	8.60198
AT3G23550	8.58037
AT1G79680	8.55945
AT1G26380	8.40703
AT3G23250	8.25114
AT1G15520	7.96959
AT1G56060	7.89099
AT1G21120	7.80162
AT3G54150	7.75766
AT3G26830	7.74816
AT4G21390	7.57117
AT2G34500	7.34602
AT3G63380	7.23854
AT4G39670	7.2054
AT2G02010	7.14419
AT1G61800	7.06733
AT3G15356	7.03995
AT2G29460	7.01002
AT1G66700	6.9774
AT1G14870	6.97474
AT4G22710	6.9465
AT1G19020	6.94378
AT1G21110	6.91499
AT1G52200	6.88341
AT4G11170	6.8402
AT4G23280	6.79868
AT2G26560	6.77667
AT5G24110	6.76922
AT3G28210	6.72099
AT1G66090	6.71852
AT5G42380	6.7165
AT1G61810	6.71216
AT1G27020	6.68089
AT3G16530	6.64681
AT4G15236	6.6015
AT5G59820	6.57178
AT1G80840	6.56349
AT3G25780	6.5548
AT5G20230	6.53864
AT1G80820	6.52512
AT2G18690	6.45334
AT4G16260	6.44642
AT1G26420	6.44164
AT5G35735	6.44164
AT4G28085	6.42622
AT1G53625	6.41351
AT2G32190	6.36769
AT2G15480	6.28843
AT4G11370	6.26215
AT1G06160	6.2496
AT3G09940	6.17634
AT4G01870	6.17355
AT1G02400	6.16758
AT4G15610	6.11152
AT5G57010	6.09307
AT2G15390	6.04954
AT1G61560	5.96836
AT1G65390	5.9555
AT5G52640	5.94123
AT1G61120	5.92652
AT4G02380	5.92072
AT4G14370	5.91861
AT1G17147	5.86198
AT1G22400	5.83013
AT2G18680	5.82167
AT1G07135	5.81431
AT3G04220	5.79732
AT1G28190	5.78
AT1G36622	5.74801
AT4G08555	5.73523
AT4G23190	5.67807
AT1G01560	5.67378
AT4G23210	5.66866
AT5G51440	5.66787
AT3G26500	5.65011
AT3G52400	5.64912
AT1G02920	5.64857
AT3G62150	5.6289
AT5G57220	5.62481
AT1G73810	5.60246
AT2G26150	5.58686
AT5G02490	5.58109
AT2G29720	5.58044
AT4G18250	5.57997
AT4G37370	5.55192
AT1G17170	5.53273
AT3G02800	5.52157
AT5G19230	5.51513
AT2G30770	5.51051
AT5G27420	5.5058
AT1G16420	5.50122
AT4G24110	5.49404
AT5G25250	5.46224
AT1G49000	5.45987
AT1G30700	5.45561
AT4G23030	5.45306
AT3G48850	5.43598
AT2G32210	5.4269
AT1G10040	5.42673
AT5G08240	5.41433
AT4G24570	5.40324
AT1G19180	5.40271
AT1G78410	5.38176
AT4G38540	5.38055
AT5G01100	5.37867
AT1G62300	5.37009
AT2G37980	5.35965
AT3G09405	5.35318
AT2G25735	5.35113
AT1G18390	5.34952
AT1G76650	5.34769
AT1G02930	5.34221
AT1G10140	5.3378
AT3G25610	5.3363
AT2G39030	5.33492
AT4G01360	5.32815
AT2G32140	5.32489
AT5G57480	5.32392
AT4G04540	5.31627
AT1G74360	5.31446
AT5G48657	5.30596
AT1G15125	5.28033
AT1G57650	5.26949
AT2G20562	5.26887
AT1G21100	5.26705
AT5G25930	5.26057
AT1G51800	5.22427
AT3G29034	5.21574
AT1G61360	5.20929
AT3G15518	5.18713
AT1G69890	5.18214
AT2G38290	5.18133
AT3G48650	5.18069
AT1G51890	5.17186
AT1G72520	5.16935
AT5G12930	5.16162
AT2G38470	5.15262
AT5G04340	5.14766
AT1G27730	5.13969
AT2G38250	5.11648
AT5G64120	5.11338
AT1G32960	5.09852
AT5G18470	5.08597
AT5G49520	5.06064
AT4G18170	5.05925
AT1G65690	5.05319
AT3G50260	5.03199
AT5G26340	5.02478
AT1G57990	5.0237
AT4G15120	5.02287
AT2G45220	5.01573
AT1G08630	4.9964
AT2G43620	4.98361
AT3G01970	4.98302
AT1G19380	4.98102
AT4G17490	4.96827
AT3G55840	4.96761
AT3G52520	4.96381
AT1G11100	4.96272
AT1G76600	4.95265
AT2G39200	4.94411
AT5G54490	4.94148
AT3G01290	4.91579
AT4G25810	4.89633
AT4G22530	4.89494
AT5G41750	4.89154
AT1G08940	4.88747
AT2G32030	4.88696
AT5G47220	4.88021
AT4G17500	4.87379
AT4G21680	4.86328
AT2G35930	4.85727
AT4G13395	4.84652
AT1G35210	4.84533
AT1G57630	4.839
AT1G76680	4.8352
AT1G08930	4.83172
AT5G11670	4.81753
AT1G68390	4.81153
AT3G45060	4.79676
AT4G20830	4.78817
AT1G76070	4.78513
AT1G67920	4.77862
AT3G21780	4.76607
AT4G35180	4.75797
AT1G28370	4.75123
AT4G24340	4.73956
AT3G22600	4.73618
AT1G07128	4.73411
AT3G28580	4.7321
AT1G17380	4.73038
AT4G14365	4.70313
AT2G41100	4.6877
AT1G13340	4.68374
AT4G20835	4.67537
AT2G44790	4.67131
AT5G08790	4.66933
AT3G50930	4.66316
AT1G30755	4.65892
AT3G05360	4.65688
AT2G46400	4.6545
AT1G30720	4.65299
AT4G20860	4.6522
AT1G18570	4.65219
AT3G28340	4.65013
AT4G23810	4.64266
AT5G42010	4.62823
AT1G30135	4.62098
AT1G63720	4.62091
AT2G24600	4.61637
AT2G40330	4.59375
AT2G45570	4.58005
AT5G51830	4.57142
AT2G42360	4.56207
AT5G38900	4.55673
AT1G64065	4.55277
AT5G27760	4.54491
AT4G26120	4.51659
AT3G29000	4.51543
AT1G28480	4.51355
AT4G21920	4.50606
AT5G23510	4.50463
AT1G05340	4.50318
AT3G21230	4.49612
AT5G09800	4.46893
AT5G67340	4.44634
AT5G01550	4.44511
AT1G56130	4.44332
AT5G03210	4.44313
AT3G09010	4.44292
AT3G14990	4.43765
AT2G39400	4.43619
AT1G09970	4.40326
AT2G37940	4.39408
AT1G55450	4.39345
AT4G01750	4.38915
AT3G09350	4.38642
AT3G26200	4.37928
AT4G33050	4.37524
AT1G59870	4.37376
AT5G46080	4.36187
AT2G43140	4.35707
AT3G55470	4.35603
AT4G20780	4.35591
AT1G51760	4.33246
AT1G61340	4.33235
AT4G03450	4.33071
AT1G24140	4.31375
AT3G19010	4.31122
AT3G22060	4.30922
AT3G04640	4.30881
AT1G56140	4.30881
AT4G04490	4.30733
AT1G09932	4.29739
AT5G10695	4.29036
AT2G27080	4.28845
AT1G61370	4.28777
AT5G05600	4.28462
AT3G22160	4.28392
AT1G10585	4.28231
AT5G62150	4.27687
AT4G21850	4.27681
AT2G32240	4.27534
AT1G16090	4.2752
AT4G23220	4.26224
AT2G40095	4.25614
AT5G63790	4.25517
AT1G07000	4.25247
AT3G04010	4.25184
AT3G28930	4.24507
AT1G59860	4.24433
AT4G25390	4.23567
AT3G11840	4.23363
AT5G66640	4.22772
AT4G39030	4.22358
AT4G12400	4.21283
AT3G09020	4.21119
AT5G01540	4.20823
AT2G47140	4.19847
AT3G26910	4.19722
AT2G44080	4.18921
AT1G30620	4.17303
AT1G15670	4.17205
AT5G47230	4.16186
AT3G19260	4.1512
AT4G04510	4.14913
AT5G13200	4.1443
AT5G51070	4.14378
AT3G12580	4.13658
AT1G03220	4.1273
AT5G43420	4.12133
AT2G43000	4.11563
AT5G01542	4.11327
AT3G55950	4.11269
AT4G39230	4.11173
AT5G54710	4.11083
AT4G15233	4.10737
AT2G23320	4.10079
AT4G12120	4.09747
AT4G19370	4.08379
AT1G65970	4.07972
AT2G27310	4.07726
AT1G13210	4.07322
AT4G23200	4.0717
AT4G34135	4.06715
AT5G54720	4.06677
AT1G32920	4.06395
AT1G18300	4.05819
AT5G22250	4.04735
AT3G50900	4.04568
AT4G01010	4.04488
AT1G16130	4.03642
AT2G41835	4.0314
AT5G48540	4.00532
AT5G44380	4.00034
AT1G47890	4.0001
AT3G13950	3.9921
AT5G41740	3.98698
AT3G59700	3.98562
AT3G46080	3.97798
AT1G01340	3.97131
AT4G11521	3.96508
AT1G21130	3.96062
AT2G39660	3.95769
AT1G30420	3.95472
AT4G36950	3.9531
AT5G26920	3.95179
AT4G25070	3.95082
AT5G49700	3.94743
AT5G09470	3.94335
AT4G39890	3.92917
AT1G50750	3.91687
AT1G21240	3.91372
AT3G51660	3.90797
AT5G61560	3.90715
AT1G25220	3.89687
AT5G13330	3.88333
AT2G23810	3.88197
AT3G59900	3.87911
AT4G01895	3.8786
AT3G61760	3.86858
AT4G34390	3.86791
AT2G40180	3.85907
AT2G15220	3.85806
AT5G39050	3.85745
AT2G22470	3.85695
AT1G22890	3.85378
AT3G07195	3.85251
AT1G77810	3.84597
AT1G51620	3.8447
AT4G21120	3.84346
AT5G48530	3.84261
AT5G12420	3.83315
AT2G24850	3.83162
AT3G57450	3.82792
AT5G25260	3.81937
AT5G14730	3.81922
AT1G14780	3.81864
AT5G16170	3.81824
AT5G63130	3.81821
AT2G29110	3.81685
AT2G15760	3.80861
AT1G02360	3.80367
AT4G30850	3.80217
AT4G17615	3.79707
AT1G15430	3.79656
AT5G54500	3.79581
AT4G11280	3.79274
AT3G46930	3.7921
AT4G13180	3.79204
AT4G37640	3.79157
AT5G65300	3.7895
AT5G44480	3.78913
AT2G35658	3.78862
AT5G13220	3.78121
AT3G11820	3.78032
AT3G56710	3.78009
AT4G34131	3.77653
AT3G59080	3.76708
AT5G62865	3.75712
AT5G10520	3.74885
AT2G20142	3.74635
AT2G41105	3.74311
AT3G14050	3.73702
AT1G66920	3.7345
AT3G54420	3.73263
AT1G25370	3.73179
AT4G29780	3.73139
AT1G22180	3.72716
AT4G35380	3.72623
AT2G40140	3.72203
AT1G14370	3.71426
AT3G05200	3.71061
AT4G21410	3.71033
AT5G64870	3.7023
AT5G17380	3.69036
AT3G46110	3.66451
AT5G54860	3.66318
AT3G50480	3.65449
AT4G18253	3.65134
AT2G23680	3.64518
AT4G12720	3.64463
AT1G05010	3.64449
AT4G05020	3.64324
AT3G04420	3.63611
AT4G02520	3.63504
AT1G52890	3.63178
AT4G18880	3.63119
AT1G30757	3.62928
AT1G23850	3.62107
AT2G16900	3.62042
AT3G10985	3.61781
AT1G10417	3.61018
AT3G49200	3.60971
AT1G61820	3.60436
AT4G34150	3.60218
AT5G55420	3.60133
AT4G37900	3.60044
AT2G31020	3.57622
AT4G40080	3.57504
AT2G46620	3.57121
AT1G77450	3.56884
AT1G76970	3.55784
AT2G29420	3.55356
AT4G17230	3.54971
AT2G30250	3.54958
AT5G13190	3.54948
AT5G18490	3.54542
AT3G10500	3.54076
AT1G51790	3.54047
AT2G01340	3.53667
AT5G03610	3.53342
AT2G38860	3.53311
AT5G03630	3.53188
AT4G22960	3.53089
AT1G70140	3.52693
AT4G11850	3.52669
AT4G35110	3.52549
AT1G64610	3.52281
AT4G38560	3.52012
AT3G25760	3.51526
AT2G30360	3.51494
AT4G36500	3.51083
AT2G01180	3.50963
AT5G66070	3.50119
AT3G09520	3.50066
AT2G26530	3.4941
AT2G47000	3.49409
AT1G17750	3.4921
AT2G43590	3.48316
AT1G58420	3.48061
AT1G79245	3.47989
AT2G26650	3.47626
AT2G41880	3.4711
AT1G71100	3.46285
AT5G40780	3.46252
AT3G09440	3.45615
AT3G44860	3.45574
AT3G55980	3.45468
AT4G16760	3.4514
AT5G01830	3.45064
AT5G13490	3.4419
AT3G06890	3.44039
AT2G39650	3.43961
AT5G52760	3.43876
AT1G29690	3.4362
AT5G06320	3.43442
AT5G42830	3.43394
AT4G15280	3.42801
AT4G38550	3.42756
AT4G21400	3.42715
AT2G17705	3.42498
AT1G25400	3.42333
AT5G50200	3.4211
AT3G17110	3.42081
AT2G38870	3.41587
AT5G47730	3.41388
AT3G12740	3.40929
AT2G18193	3.40528
AT2G28210	3.4016
AT1G09940	3.40097
AT3G48640	3.40051
AT4G22780	3.39932
AT1G10070	3.39027
AT4G27970	3.38142
AT5G53110	3.37106
AT4G24160	3.36944
AT2G29410	3.36904
AT5G38710	3.36402
AT1G06620	3.35287
AT4G22980	3.34789
AT3G18830	3.34306
AT4G25030	3.33941
AT2G22860	3.33839
AT3G61190	3.3353
AT4G10960	3.32986
AT5G52750	3.32758
AT1G07130	3.32506
AT1G03850	3.32114
AT2G13790	3.31497
AT1G12200	3.31087
AT4G21840	3.31023
AT5G05730	3.30751
AT2G35710	3.30432
AT4G19880	3.30301
AT4G25110	3.30159
AT1G20350	3.2983
AT1G72900	3.2964
AT4G34180	3.29411
AT5G44070	3.29303
AT3G49110	3.29096
AT2G44500	3.28689
AT4G36030	3.2858
AT4G27280	3.28436
AT2G27500	3.28313
AT2G27690	3.27277
AT5G05440	3.26743
AT1G28390	3.26294
AT2G40000	3.26092
AT1G05020	3.25847
AT3G44720	3.25787
AT3G62590	3.2555
AT1G66480	3.24941
AT1G71400	3.24783
AT1G08050	3.24563
AT4G28550	3.24239
AT2G29990	3.23778
AT1G33600	3.23061
AT1G19530	3.22974
AT3G45040	3.22811
AT1G03740	3.22709
AT4G21865	3.22488
AT3G48890	3.22473
AT5G57500	3.22396
AT2G31865	3.22394
AT2G39210	3.22392
AT1G63820	3.21902
AT1G22900	3.2183
AT5G66790	3.21703
AT1G77380	3.21694
AT4G27300	3.21318
AT3G57550	3.21069
AT1G68620	3.20841
AT5G33290	3.20767
AT4G39830	3.20611
AT1G51850	3.20573
AT1G61380	3.20007
AT2G28570	3.19884
AT5G65609	3.19765
AT5G67450	3.19443
AT3G16510	3.19136
AT1G14170	3.18766
AT1G42990	3.18735
AT1G32950	3.18337
AT3G49530	3.18218
AT5G11975	3.18173
AT1G23090	3.1748
AT2G20320	3.17179
AT1G44350	3.16647
AT1G18200	3.16346
AT4G19460	3.16315
AT3G28850	3.1548
AT5G48380	3.15216
AT5G66650	3.15138
AT5G54810	3.14163
AT3G59880	3.14126
AT5G55560	3.13987
AT3G09830	3.13539
AT2G29350	3.13485
AT5G07100	3.13405
AT2G28400	3.13183
AT1G23710	3.13154
AT5G59550	3.1272
AT4G18205	3.12502
AT4G21903	3.12274
AT1G66160	3.11871
AT3G13790	3.11811
AT1G77360	3.11769
AT5G17350	3.11569
AT3G08720	3.11211
AT3G20410	3.10814
AT4G23150	3.09872
AT3G47780	3.09675
AT5G39020	3.09662
AT2G41730	3.09656
AT2G21620	3.09571
AT1G51660	3.09381
AT1G07260	3.09174
AT5G01900	3.08794
AT1G02390	3.08646
AT1G76930	3.08563
AT4G25900	3.08399
AT5G13320	3.07794
AT3G60540	3.07584
AT3G04720	3.07534
AT3G07390	3.0738
AT5G28630	3.07024
AT1G78850	3.06415
AT1G58340	3.05804
AT1G74710	3.05092
AT3G52450	3.04994
AT2G33110	3.04528
AT5G22300	3.0438
AT3G22260	3.04345
AT1G63840	3.03349
AT2G22500	3.03275
AT5G25440	3.02919
AT3G47550	3.02634
AT5G64660	3.02564
AT4G24350	3.02377
AT5G48570	3.02302
AT4G19520	3.01564
AT1G72070	3.01175
AT1G61250	3.0085
AT1G14640	3.00716
AT4G23160	3.00518
AT3G13380	3.00235
AT1G14200	3.00174
AT1G55850	2.99842
AT5G20960	2.99817
AT1G66690	2.98659
AT3G51450	2.98079
AT5G05410	2.98027
AT4G01700	2.97258
AT4G39640	2.96899
AT3G10300	2.96875
AT5G01180	2.96789
AT3G47800	2.96316
AT3G26210	2.96118
AT4G18010	2.95911
AT1G07620	2.95632
AT3G18560	2.95425
AT5G18400	2.95215
AT3G19930	2.95192
AT4G37670	2.95171
AT5G11970	2.94991
AT1G32940	2.94938
AT3G14620	2.94597
AT3G22370	2.94471
AT3G11340	2.94449
AT3G19970	2.94329
AT1G18890	2.94261
AT2G27660	2.93777
AT3G46690	2.93544
AT5G44390	2.93469
AT4G00970	2.93198
AT1G17290	2.93125
AT5G20480	2.93088
AT5G18290	2.92792
AT4G30390	2.92771
AT4G26910	2.92629
AT1G65845	2.92325
AT5G13210	2.91794
AT3G50910	2.91692
AT3G16330	2.91604
AT1G68340	2.91457
AT5G26030	2.91092
AT3G26680	2.91072
AT5G41550	2.9092
AT5G54840	2.90838
AT1G32170	2.90806
AT1G63750	2.90714
AT2G46140	2.9069
AT1G02660	2.90269
AT1G77500	2.90162
AT4G17070	2.9
AT5G22270	2.89893
AT3G49120	2.8978
AT3G13910	2.89622
AT1G30190	2.89517
AT2G43510	2.89361
AT4G37030	2.89359
AT2G25460	2.89351
AT5G64810	2.89344
AT2G43320	2.89091
AT3G21700	2.89017
AT1G76700	2.8901
AT5G22060	2.8869
AT1G63350	2.88684
AT5G18480	2.88336
AT2G06050	2.88175
AT2G32250	2.87724
AT5G27520	2.87251
AT5G14930	2.87007
AT1G24150	2.86972
AT5G48560	2.86966
AT4G34230	2.86854
AT4G33430	2.86785
AT3G25882	2.85404
AT5G27380	2.84913
AT2G17500	2.8487
AT3G02140	2.84648
AT3G52748	2.84596
AT1G74330	2.8457
AT5G46050	2.84129
AT1G19310	2.83965
AT5G19240	2.83767
AT2G17120	2.83358
AT3G26670	2.82924
AT1G21550	2.82919
AT5G44575	2.82885
AT1G18210	2.82728
AT3G16860	2.82541
AT2G20900	2.82085
AT2G41430	2.82002
AT4G18195	2.81941
AT5G49680	2.81896
AT5G47070	2.81822
AT3G55430	2.81417
AT5G61210	2.81269
AT5G20400	2.81224
AT2G30720	2.81132
AT1G30320	2.80924
AT1G08315	2.80753
AT1G28380	2.80606
AT1G22280	2.80494
AT2G30020	2.80184
AT2G30400	2.79929
AT1G75170	2.79826
AT1G79410	2.79586
AT1G50740	2.79385
AT4G23010	2.79339
AT1G71697	2.79167
AT2G37970	2.78644
AT3G25600	2.78629
AT4G33920	2.78609
AT2G41010	2.78188
AT2G04495	2.77836
AT3G05580	2.77085
AT1G33590	2.77077
AT1G56145	2.76787
AT4G36670	2.76548
AT5G27610	2.76278
AT1G11050	2.76101
AT3G10640	2.7575
AT3G50770	2.75739
AT5G57123	2.75394
AT1G59590	2.75307
AT1G30270	2.75082
AT1G56300	2.74963
AT1G03905	2.74867
AT5G45000	2.74851
AT3G20510	2.74768
AT2G30140	2.74526
AT3G56410	2.739
AT2G03505	2.73769
AT3G57280	2.73683
AT5G66210	2.73539
AT3G09032	2.7304
AT1G17745	2.72958
AT4G01540	2.72754
AT2G15040	2.72367
AT2G19190	2.72336
AT5G40760	2.72272
AT1G15530	2.72227
AT1G04100	2.72137
AT1G15800	2.72008
AT3G63010	2.71924
AT4G29050	2.71874
AT1G09560	2.71859
AT1G73080	2.7164
AT4G23270	2.71363
AT2G47650	2.71227
AT1G78860	2.71197
AT3G15340	2.7088
AT4G08850	2.70439
AT2G03540	2.70398
AT1G78830	2.7038
AT4G17900	2.70357
AT5G04310	2.70183
AT2G46430	2.70145
AT3G49370	2.70027
AT3G16720	2.69996
AT1G03370	2.69795
AT1G53430	2.69607
AT2G44840	2.69581
AT2G02220	2.69526
AT2G41380	2.69354
AT4G23610	2.69267
AT5G06860	2.69061
AT1G22410	2.68991
AT2G20560	2.68797
AT1G66580	2.67922
AT5G62180	2.67893
AT2G19130	2.67871
AT3G26840	2.67759
AT4G23470	2.67611
AT3G47820	2.6752
AT3G60690	2.67335
AT5G61900	2.67236
AT5G15730	2.66986
AT5G66620	2.66634
AT5G53750	2.66497
AT1G74310	2.66414
AT5G11000	2.66411
AT1G02850	2.66236
AT4G31800	2.66052
AT5G17860	2.65831
AT5G47910	2.65717
AT5G03890	2.65714
AT4G30910	2.65553
AT3G50470	2.65388
AT1G72280	2.65044
AT4G38940	2.65019
AT2G21500	2.64804
AT3G22620	2.64418
AT5G44210	2.64354
AT5G15640	2.64133
AT2G47730	2.63857
AT4G31860	2.63611
AT4G13510	2.63575
AT3G17410	2.63484
AT1G72450	2.63364
AT3G26020	2.63133
AT5G57150	2.62976
AT1G69520	2.62665
AT1G65500	2.62624
AT5G15870	2.62547
AT5G37600	2.62493
AT1G27720	2.61875
AT2G32680	2.61717
AT2G17720	2.61586
AT5G04170	2.61527
AT3G59660	2.61318
AT2G39420	2.60879
AT1G61610	2.60781
AT1G17860	2.60675
AT2G47130	2.60476
AT1G73500	2.60316
AT3G53810	2.603
AT1G47480	2.60249
AT5G01210	2.60194
AT4G12070	2.5994
AT1G69840	2.59773
AT3G12830	2.59703
AT1G04490	2.5969
AT1G62840	2.59584
AT4G16250	2.59378
AT4G37520	2.59311
AT3G23150	2.59185
AT3G18930	2.59178
AT3G25730	2.59131
AT3G51890	2.59077
AT1G01680	2.59024
AT1G17060	2.58942
AT5G39670	2.5835
AT4G22690	2.58286
AT3G08760	2.58154
AT5G57060	2.57914
AT1G61640	2.57796
AT4G35600	2.57647
AT2G21510	2.56865
AT2G02370	2.56631
AT2G38490	2.5649
AT5G03330	2.56371
AT2G16720	2.5624
AT1G70530	2.56025
AT4G11890	2.55403
AT5G05850	2.55341
AT1G33960	2.55323
AT3G46090	2.5518
AT5G45110	2.55095
AT3G02040	2.5498
AT4G23570	2.54782
AT2G46150	2.54776
AT4G12040	2.54654
AT5G63880	2.5454
AT2G36470	2.54335
AT3G49780	2.54288
AT3G57330	2.54123
AT3G08710	2.53394
AT5G01040	2.53239
AT1G67970	2.53131
AT3G45640	2.52823
AT3G06490	2.52788
AT2G17290	2.52594
AT1G16670	2.52567
AT2G30870	2.52151
AT2G41110	2.52114
AT4G21990	2.51982
AT4G24015	2.51732
AT4G14220	2.51703
AT1G19300	2.51599
AT4G33985	2.51533
AT4G02330	2.5132
AT1G63830	2.50957
AT4G25720	2.50733
AT4G24920	2.50618
AT4G13505	2.5036
AT5G64310	2.50203
AT5G12480	2.50062
AT1G57560	2.49375
AT4G24380	2.49298
AT1G58225	2.48905
AT1G71530	2.48796
AT1G20510	2.48727
AT5G13860	2.48667
AT1G66500	2.48656
AT3G16565	2.48603
AT5G55930	2.48599
AT1G68690	2.48467
AT1G23550	2.48429
AT1G79450	2.48327
AT1G51670	2.4831
AT5G36220	2.47658
AT5G04020	2.47522
AT1G16370	2.47241
AT5G04930	2.47209
AT3G15352	2.47135
AT2G45210	2.469
AT2G44490	2.46803
AT1G62305	2.46784
AT3G09270	2.46633
AT3G26980	2.46551
AT1G74750	2.46532
AT4G19810	2.46179
AT1G25275	2.46053
AT5G02430	2.45871
AT1G72416	2.45802
AT4G35630	2.45742
AT5G28830	2.45482
AT3G21630	2.45424
AT1G35350	2.45401
AT5G57190	2.45115
AT3G59350	2.44753
AT5G49480	2.44739
AT3G57760	2.4463
AT3G02070	2.44537
AT1G60440	2.4445
AT3G54620	2.44346
AT3G54640	2.44117
AT2G18670	2.44029
AT5G16080	2.43636
AT3G18250	2.43522
AT5G23850	2.43384
AT2G04400	2.43321
AT1G68200	2.4332
AT2G16060	2.43161
AT5G25170	2.42914
AT1G09575	2.42847
AT2G37040	2.42651
AT3G28940	2.42549
AT3G02360	2.42446
AT3G47090	2.42365
AT1G06800	2.42359
AT5G42050	2.42133
AT5G41100	2.42107
AT1G02170	2.4185
AT4G21870	2.41549
AT2G15042	2.41421
AT2G26440	2.41295
AT5G59540	2.41229
AT3G24503	2.41087
AT4G30350	2.40827
AT2G17220	2.40747
AT4G28490	2.40379
AT4G30210	2.40357
AT1G76980	2.40324
AT3G53260	2.40236
AT5G55970	2.40107
AT5G54960	2.39982
AT5G52450	2.39725
AT5G62620	2.39634
AT2G23770	2.39461
AT1G47560	2.39304
AT3G44550	2.39271
AT3G60415	2.39217
AT1G08290	2.39157
AT1G10340	2.39107
AT1G65610	2.39062
AT5G16970	2.38881
AT1G66880	2.38801
AT1G18020	2.38766
AT1G75020	2.38703
AT2G13810	2.38676
AT4G23230	2.38477
AT4G25350	2.38237
AT2G20010	2.38223
AT5G46350	2.37784
AT2G34355	2.37621
AT5G17000	2.37493
AT4G17720	2.37404
AT2G38790	2.37209
AT2G30550	2.37203
AT2G45300	2.3717
AT3G17690	2.37124
AT2G04050	2.37007
AT3G55880	2.3694
AT1G02230	2.36484
AT2G44600	2.36416
AT3G09000	2.36066
AT3G29400	2.35939
AT4G12470	2.3587
AT1G16640	2.35841
AT5G39785	2.35749
AT1G66390	2.35476
AT2G18660	2.3543
AT3G09490	2.35367
AT3G46620	2.35328
AT5G18310	2.35153
AT4G23015	2.35082
AT3G26440	2.35009
AT4G15260	2.3497
AT1G03230	2.34965
AT3G14200	2.34665
AT3G21070	2.34503
AT3G47540	2.34322
AT4G14610	2.34045
AT5G46520	2.33801
AT4G09570	2.33494
AT4G26470	2.33318
AT5G41180	2.33222
AT1G65520	2.33101
AT3G13430	2.33074
AT2G24240	2.32675
AT5G16235	2.32531
AT4G02940	2.32396
AT1G63860	2.32181
AT3G26470	2.32114
AT1G78310	2.32086
AT4G26990	2.32061
AT1G03730	2.32001
AT5G18150	2.31877
AT1G63380	2.3183
AT5G52800	2.31751
AT5G60950	2.31572
AT2G46330	2.31501
AT2G41640	2.31148
AT5G25940	2.31081
AT2G40750	2.3097
AT1G10050	2.30929
AT4G26060	2.30157
AT1G01720	2.29849
AT3G52800	2.29595
AT5G58787	2.29521
AT3G56030	2.29452
AT5G09420	2.29269
AT1G02460	2.29046
AT2G34360	2.29009
AT5G50670	2.28928
AT1G44830	2.28735
AT5G54850	2.28636
AT3G57630	2.28556
AT5G67350	2.28537
AT3G53230	2.28495
AT1G54000	2.28457
AT4G13920	2.28412
AT1G09080	2.28409
AT4G34460	2.28275
AT2G36970	2.2825
AT2G31955	2.28123
AT2G41410	2.2808
AT5G56030	2.27966
AT4G29850	2.27769
AT5G03730	2.27531
AT3G53180	2.275
AT5G24810	2.27369
AT5G57035	2.27168
AT1G47510	2.27123
AT3G26090	2.26592
AT5G62570	2.26357
AT4G11330	2.26206
AT3G06300	2.2616
AT1G48320	2.26124
AT2G24180	2.26034
AT5G38250	2.2557
AT5G54650	2.25553
AT3G01720	2.25256
AT3G66654	2.25021
AT5G26751	2.25014
AT3G59220	2.24974
AT3G05550	2.24774
AT1G14040	2.24703
AT1G31930	2.24558
AT5G58940	2.24535
AT2G23300	2.24532
AT5G24240	2.24494
AT5G18270	2.24332
AT1G06050	2.24262
AT4G29740	2.23667
AT3G57520	2.23491
AT1G12210	2.23457
AT3G16030	2.23329
AT5G03490	2.23214
AT4G12450	2.22986
AT1G45145	2.22975
AT1G76040	2.22953
AT5G64700	2.2289
AT5G46330	2.2272
AT5G61010	2.22657
AT3G06500	2.22307
AT3G22942	2.22301
AT5G06560	2.22137
AT1G67060	2.21295
AT4G40065	2.20987
AT5G59680	2.20974
AT5G07440	2.20959
AT5G62020	2.20849
AT1G14260	2.20715
AT3G53160	2.20628
AT1G09070	2.20622
AT1G11200	2.20537
AT2G46500	2.20345
AT1G32460	2.20336
AT2G20110	2.2031
AT2G02860	2.20254
AT4G36945	2.20032
AT4G23180	2.19046
AT3G13600	2.18998
AT1G56540	2.18985
AT2G43570	2.18867
AT1G11905	2.18713
AT4G21534	2.18687
AT3G15210	2.18369
AT1G66460	2.18326
AT5G13370	2.18177
AT5G20050	2.17971
AT1G61260	2.1795
AT3G13080	2.1752
AT5G52740	2.17388
AT2G17520	2.17181
AT1G16540	2.171
AT5G02100	2.16911
AT1G64710	2.16645
AT2G43520	2.16626
AT1G78895	2.16241
AT1G65250	2.16196
AT1G07240	2.16123
AT3G07370	2.15704
AT1G31130	2.15645
AT1G34180	2.15566
AT2G28840	2.1543
AT1G17600	2.15217
AT3G17700	2.15001
AT2G45290	2.14953
AT1G19610	2.14922
AT5G03320	2.14508
AT1G21310	2.14453
AT3G51440	2.14168
AT3G51160	2.13743
AT1G32928	2.13726
AT4G14746	2.13689
AT2G22300	2.13582
AT3G04050	2.13412
AT3G12040	2.13317
AT3G45638	2.13297
AT4G33300	2.13231
AT1G74650	2.1305
AT4G16840	2.12977
AT1G12360	2.1274
AT4G33925	2.12415
AT4G11360	2.12343
AT1G25560	2.12113
AT3G63310	2.11989
AT4G36480	2.1198
AT5G46910	2.11825
AT1G67850	2.11556
AT3G48780	2.1152
AT2G36580	2.11487
AT3G19130	2.11319
AT2G30990	2.10761
AT4G22590	2.1069
AT4G04800	2.10428
AT1G54660	2.10329
AT4G30060	2.10299
AT3G11320	2.1025
AT5G22350	2.10174
AT4G26970	2.09799
AT5G61520	2.09766
AT1G31280	2.09723
AT1G69270	2.09668
AT2G29750	2.09597
AT5G25790	2.0953
AT5G44910	2.09511
AT2G40110	2.09386
AT3G47480	2.09268
AT3G57480	2.09067
AT2G18000	2.09061
AT2G33120	2.08818
AT1G59910	2.08774
AT3G60110	2.0866
AT1G33790	2.08591
AT5G45750	2.08393
AT5G25350	2.08179
AT4G33420	2.08117
AT5G18130	2.08034
AT3G56200	2.07839
AT1G74740	2.07627
AT5G44420	2.07546
AT1G14330	2.0752
AT3G28450	2.073
AT1G04310	2.07078
AT1G34420	2.0658
AT4G29950	2.06381
AT4G04700	2.06374
AT3G24500	2.06295
AT5G45340	2.06266
AT3G07780	2.06183
AT1G33610	2.0616
AT3G55450	2.05997
AT5G56010	2.05963
AT3G08970	2.0595
AT1G13990	2.05805
AT2G30440	2.05777
AT5G63490	2.057
AT1G23200	2.05422
AT3G13050	2.05247
AT3G07090	2.05049
AT5G54780	2.04756
AT1G22070	2.04745
AT3G61450	2.04738
AT5G59220	2.04717
AT4G02410	2.04581
AT4G31020	2.0456
AT4G30340	2.04539
AT1G73805	2.0409
AT1G76590	2.04086
AT1G32127	2.03956
AT1G34300	2.03929
AT5G05320	2.03667
AT5G09680	2.03448
AT2G05940	2.03195
AT1G69900	2.03146
AT1G79710	2.03115
AT4G08500	2.03082
AT1G07520	2.03055
AT3G56880	2.02904
AT1G14740	2.02644
AT1G07630	2.02565
AT3G54100	2.02416
AT5G57910	2.02392
AT1G69960	2.02388
AT4G27652	2.02362
AT5G56340	2.02051
AT4G23850	2.01708
AT4G02550	2.01436
AT1G22510	2.01395
AT1G76520	2.01376
AT1G34200	2.01349
AT1G49050	2.01155
AT4G36640	2.01028
AT4G27350	2.00977
AT1G34750	2.00686
AT1G21010	2.00568
AT5G45840	2.00566
AT4G31980	2.00557
AT5G43190	2.00426
AT5G22630	2.00239
AT5G41761	2.00232
AT5G12170	1.99983
AT4G38545	1.99896
AT5G62560	1.99633
AT4G00330	1.99615
AT1G26730	1.99541
AT3G02150	1.99489
AT4G24400	1.99319
AT5G14700	1.99289
AT2G31990	1.99284
AT3G05660	1.9921
AT3G15760	1.99202
AT4G27500	1.99156
AT2G19800	1.99041
AT5G07760	1.98995
AT1G16510	1.98724
AT1G25550	1.98669
AT5G52250	1.98643
AT1G34260	1.98611
AT5G56870	1.98547
AT2G43120	1.98497
AT5G58430	1.98457
AT2G19160	1.98331
AT2G37150	1.98331
AT1G67000	1.9831
AT2G13650	1.98238
AT3G46640	1.98187
AT1G55920	1.97759
AT5G08139	1.97588
AT2G36950	1.97512
AT3G58490	1.97453
AT2G38960	1.97388
AT2G29120	1.97217
AT5G12010	1.97162
AT4G34710	1.96712
AT4G05320	1.96684
AT5G60630	1.96585
AT3G20660	1.96507
AT4G04500	1.96333
AT1G17330	1.96192
AT1G66590	1.95969
AT4G37530	1.95922
AT3G44260	1.95531
AT1G29355	1.95339
AT1G80610	1.95124
AT1G17420	1.95103
AT5G45130	1.94932
AT1G53180	1.94714
AT2G43160	1.94564
AT5G43450	1.94468
AT3G19910	1.94316
AT1G12760	1.94303
AT1G33110	1.94298
AT5G16370	1.94277
AT3G25597	1.94056
AT4G11350	1.94001
AT1G72120	1.93957
AT4G08180	1.93811
AT3G51330	1.93778
AT3G01650	1.93733
AT1G54090	1.93631
AT5G52050	1.9348
AT3G20860	1.93372
AT4G13110	1.93316
AT1G06140	1.93219
AT2G05380	1.93132
AT5G07010	1.93131
AT3G63420	1.9304
AT5G35200	1.92916
AT1G19360	1.92584
AT1G05000	1.92336
AT3G57120	1.92313
AT1G10410	1.92266
AT4G39980	1.92005
AT1G70740	1.91843
AT3G15060	1.91736
AT4G23310	1.91615
AT3G57640	1.91219
AT5G65240	1.91192
AT4G22820	1.91137
AT1G66173	1.90587
AT5G16910	1.90562
AT2G27200	1.90424
AT1G09630	1.90313
AT2G25850	1.90261
AT1G67800	1.90243
AT3G09040	1.90234
AT4G03320	1.9021
AT2G25940	1.90146
AT5G02750	1.90084
AT5G44290	1.90082
AT5G10190	1.90017
AT3G02550	1.89819
AT5G56230	1.89698
AT3G18690	1.89664
AT3G50760	1.89629
AT4G28390	1.89564
AT1G29330	1.89512
AT3G60260	1.89435
AT5G61820	1.89426
AT5G22780	1.89384
AT3G04210	1.89333
AT2G22250	1.89323
AT4G17240	1.89318
AT3G55730	1.89113
AT2G30362	1.89059
AT1G58602	1.88831
AT4G01575	1.88299
AT1G27770	1.88188
AT5G22690	1.88153
AT1G31290	1.88128
AT2G22475	1.88056
AT3G47570	1.87874
AT3G03610	1.87737
AT3G19660	1.87728
AT5G01340	1.87483
AT1G13670	1.87435
AT4G05010	1.87358
AT4G02195	1.8735
AT3G62720	1.87246
AT5G65200	1.86784
AT3G62570	1.86573
AT2G02180	1.86502
AT5G21090	1.86185
AT5G59450	1.86116
AT1G69750	1.8608
AT3G55560	1.85701
AT2G04305	1.85664
AT2G37110	1.85629
AT1G21520	1.85579
AT4G05390	1.85569
AT5G25050	1.85208
AT1G54960	1.85079
AT3G07580	1.84966
AT4G18950	1.84943
AT4G23170	1.84895
AT5G64990	1.84875
AT5G13500	1.84853
AT5G01720	1.844
AT1G30640	1.84357
AT5G17060	1.84336
AT5G60270	1.84188
AT5G40170	1.84165
AT2G16870	1.84145
AT1G69490	1.84091
AT5G01950	1.83974
AT4G37010	1.83921
AT3G48760	1.83899
AT2G47800	1.83862
AT3G11420	1.83837
AT3G03000	1.83771
AT4G18197	1.83634
AT3G03020	1.83576
AT3G03440	1.83442
AT5G66850	1.8344
AT2G06530	1.83273
AT1G72125	1.83216
AT1G08450	1.83127
AT4G01960	1.82988
AT4G27410	1.82709
AT4G36010	1.82665
AT4G33540	1.82371
AT3G45650	1.82303
AT5G13750	1.81867
AT5G19250	1.81719
AT1G68290	1.81716
AT4G34530	1.81571
AT1G78460	1.81521
AT5G65140	1.81369
AT2G16500	1.81364
AT4G34120	1.81072
AT2G31800	1.80861
AT3G02880	1.80816
AT1G62422	1.80753
AT5G62360	1.80627
AT5G51640	1.80507
AT1G33390	1.80452
AT2G17760	1.80439
AT5G66480	1.80426
AT2G27580	1.80424
AT3G05380	1.80417
AT2G20780	1.80335
AT3G18010	1.80266
AT5G16200	1.80167
AT4G23140	1.80163
AT5G24205	1.80148
AT3G14090	1.79977
AT5G66320	1.79958
AT2G17110	1.79863
AT2G23450	1.79855
AT2G11520	1.79784
AT2G07180	1.79761
AT4G01250	1.79583
AT1G61140	1.79501
AT4G04960	1.7946
AT2G01670	1.79367
AT3G56400	1.79283
AT1G66680	1.79199
AT2G31880	1.7898
AT5G41170	1.7887
AT5G64260	1.78818
AT1G05135	1.78634
AT5G40460	1.78553
AT5G66630	1.78251
AT3G44400	1.78233
AT1G35710	1.78107
AT5G42140	1.77872
AT1G22360	1.77861
AT1G53390	1.77738
AT4G31550	1.7772
AT3G44110	1.77053
AT4G35480	1.77007
AT5G03020	1.76903
AT5G66600	1.76894
AT4G15760	1.7682
AT3G44190	1.76771
AT4G33565	1.76665
AT3G61630	1.76624
AT4G29900	1.76622
AT4G03550	1.7653
AT1G78210	1.76449
AT4G13820	1.76366
AT1G30040	1.76246
AT5G46780	1.76063
AT5G03380	1.76014
AT4G25230	1.75971
AT2G21350	1.75782
AT4G05100	1.75766
AT2G20960	1.75693
AT1G11310	1.75559
AT4G03420	1.75358
AT4G30600	1.75294
AT1G20780	1.75263
AT3G24090	1.75255
AT1G60540	1.75231
AT3G27290	1.75187
AT3G60490	1.75186
AT1G77660	1.75145
AT3G22890	1.75121
AT1G07030	1.74845
AT1G30860	1.74842
AT4G18890	1.74792
AT1G08500	1.74657
AT2G28890	1.74609
AT1G66725	1.74605
AT4G25940	1.74591
AT2G31230	1.74524
AT2G41160	1.74487
AT4G33070	1.74351
AT3G57530	1.74145
AT4G25670	1.74055
AT3G04670	1.74034
AT2G28940	1.74009
AT2G39480	1.73875
AT1G02880	1.73779
AT2G34080	1.73516
AT2G40940	1.73467
AT1G25390	1.73419
AT3G04580	1.73335
AT5G14330	1.73282
AT5G42150	1.73232
AT1G17590	1.73125
AT1G29300	1.73042
AT1G80280	1.73011
AT2G26190	1.72925
AT4G05120	1.72897
AT5G38240	1.72694
AT1G10700	1.72592
AT3G49350	1.72341
AT5G27060	1.72284
AT3G15200	1.72171
AT5G14310	1.72
AT4G30240	1.71986
AT5G64510	1.71982
AT1G15350	1.71795
AT5G48970	1.7174
AT1G27130	1.71727
AT3G01820	1.7172
AT4G30230	1.71513
AT3G60200	1.71476
AT3G52460	1.71289
AT5G53360	1.71266
AT3G53960	1.71236
AT1G80320	1.71161
AT1G18900	1.71113
AT5G04250	1.71017
AT5G44870	1.70924
AT2G19710	1.70873
AT5G59420	1.70841
AT3G55410	1.70669
AT5G45710	1.70615
AT3G27330	1.70609
AT2G36270	1.70297
AT1G36060	1.70281
AT5G38210	1.70267
AT5G35370	1.70219
AT5G04870	1.70068
AT3G54810	1.70048
AT3G51790	1.70011
AT4G14640	1.69906
AT3G14840	1.69695
AT1G13000	1.69589
AT5G35320	1.69484
AT4G27950	1.69405
AT3G45290	1.69298
AT5G25755	1.69246
AT1G15400	1.69118
AT2G38465	1.69112
AT4G00300	1.69023
AT4G08320	1.69012
AT1G79360	1.68913
AT4G34400	1.68889
AT1G53440	1.68665
AT3G55600	1.68662
AT5G17330	1.68655
AT1G67470	1.68591
AT1G63390	1.68554
AT1G43910	1.68499
AT5G03990	1.68409
AT5G12380	1.68364
AT1G73540	1.68335
AT4G04220	1.68311
AT3G04070	1.68296
AT5G42350	1.68288
AT1G50360	1.68287
AT2G31585	1.68285
AT1G21000	1.68256
AT3G62260	1.68239
AT5G57050	1.68088
AT5G47120	1.68071
AT1G77370	1.67985
AT2G25810	1.67966
AT3G13100	1.67916
AT4G26070	1.67367
AT1G74590	1.67306
AT3G21295	1.67294
AT5G54110	1.67078
AT4G35310	1.67008
AT5G16800	1.66963
AT4G00240	1.66908
AT4G28600	1.66776
AT5G44820	1.66749
AT1G77890	1.66734
AT1G76410	1.66649
AT4G30530	1.6641
AT5G26220	1.66346
AT2G13800	1.66319
AT5G22770	1.6621
AT4G24040	1.65995
AT3G05370	1.65939
AT1G05560	1.65734
AT1G13110	1.65673
AT5G41800	1.65616
AT1G53760	1.65524
AT1G27100	1.65493
AT4G26750	1.65458
AT4G28400	1.65455
AT5G45060	1.65387
AT5G61530	1.65386
AT1G01260	1.65303
AT2G21120	1.65262
AT1G13180	1.65256
AT5G51770	1.65218
AT2G33490	1.65094
AT1G55530	1.65005
AT5G24210	1.64885
AT3G60680	1.64765
AT5G39680	1.6473
AT3G20600	1.64717
AT1G19270	1.64462
AT3G06420	1.64244
AT3G10800	1.64172
AT2G44280	1.64167
AT3G07273	1.64043
AT1G57610	1.64007
AT3G49570	1.63937
AT4G18630	1.63859
AT2G32800	1.63786
AT1G53700	1.63768
AT5G60900	1.63673
AT5G37480	1.63555
AT1G67520	1.63454
AT2G33580	1.63424
AT1G31540	1.63387
AT5G05140	1.63212
AT5G36880	1.63097
AT1G71880	1.63042
AT4G15420	1.62876
AT2G01600	1.62805
AT5G02290	1.62782
AT1G74100	1.62723
AT1G59850	1.62716
AT2G01450	1.6257
AT3G21140	1.62455
AT5G24760	1.62289
AT5G24270	1.62179
AT4G17650	1.62075
AT2G31090	1.62058
AT5G13110	1.61971
AT2G38310	1.61866
AT1G68410	1.61565
AT4G21380	1.61481
AT2G41420	1.61307
AT4G36150	1.6119
AT4G32300	1.61134
AT3G10660	1.61011
AT5G27600	1.6096
AT3G19580	1.60956
AT4G29670	1.60933
AT4G26950	1.60894
AT5G03390	1.60887
AT2G26310	1.60811
AT3G05050	1.60753
AT5G39090	1.60615
AT5G57560	1.60535
AT1G65730	1.60392
AT2G01650	1.60371
AT3G17609	1.60313
AT5G64000	1.60292
AT2G35510	1.60093
AT1G27330	1.60046
AT1G06180	1.60037
AT1G28280	1.59461
AT5G45220	1.59128
AT5G12330	1.591
AT3G60800	1.59098
AT3G11650	1.59084
AT4G01720	1.58915
AT2G46270	1.5885
AT5G62910	1.5873
AT5G02630	1.58728
AT5G53560	1.58715
AT4G36090	1.58689
AT5G37070	1.58615
AT1G79670	1.58443
AT2G36380	1.58386
AT3G54850	1.58316
AT1G74790	1.5831
AT1G35670	1.58304
AT1G56510	1.58157
AT1G09950	1.57965
AT5G67540	1.57962
AT5G56980	1.57749
AT5G63680	1.57616
AT3G57880	1.57612
AT5G42440	1.57596
AT5G12890	1.57589
AT2G34140	1.57385
AT1G65820	1.57137
AT4G28480	1.56767
AT1G53330	1.56746
AT2G30640	1.565
AT1G13470	1.56497
AT2G02350	1.56474
AT1G47530	1.56471
AT2G44570	1.56221
AT3G21220	1.56154
AT1G28050	1.55931
AT1G01010	1.55927
AT3G03030	1.55926
AT3G29170	1.55915
AT5G41990	1.55623
AT4G16500	1.55614
AT1G20100	1.55593
AT5G02320	1.55581
AT5G01980	1.55521
AT1G19640	1.55444
AT4G34200	1.55393
AT1G72360	1.55275
AT5G58120	1.55131
AT5G56350	1.55002
AT2G17710	1.54861
AT5G64300	1.54834
AT1G68330	1.54825
AT1G72950	1.54718
AT1G04780	1.54617
AT1G62790	1.54601
AT1G55110	1.54595
AT3G25210	1.54491
AT3G01640	1.54455
AT2G21520	1.54317
AT1G65486	1.54115
AT2G37710	1.54049
AT1G09645	1.54026
AT1G75000	1.53938
AT4G02350	1.53804
AT3G19020	1.53594
AT2G29400	1.53431
AT1G06840	1.53283
AT5G66675	1.53218
AT5G51570	1.53144
AT1G78130	1.5293
AT2G24100	1.52733
AT2G42010	1.52572
AT1G11940	1.52515
AT1G48490	1.52445
AT2G01540	1.52391
AT5G57630	1.52327
AT5G59790	1.52233
AT5G54940	1.52039
AT3G17240	1.52006
AT5G05190	1.52001
AT3G56470	1.5196
AT5G25890	1.51959
AT1G04280	1.51949
AT3G59450	1.51749
AT1G18480	1.5161
AT5G60800	1.5156
AT4G00500	1.51528
AT3G25770	1.5151
AT4G28380	1.51373
AT5G02570	1.51371
AT2G36220	1.51367
AT5G58375	1.51366
AT1G74020	1.51313
AT1G59820	1.51302
AT1G02450	1.51282
AT5G39360	1.51238
AT3G13277	1.51118
AT4G25690	1.51106
AT5G02970	1.51043
AT4G10970	1.50737
AT1G78420	1.50682
AT3G21690	1.50425
AT5G46710	1.50362
AT5G60300	1.50354
AT4G24290	1.50302
AT5G24430	1.50215
AT5G07910	1.50076
AT2G17570	1.50026
AT2G39350	1.49936
AT1G16520	1.49854
AT3G04110	1.49828
AT3G22930	1.49802
AT3G25230	1.49801
AT1G24530	1.49768
AT4G01370	1.49758
AT1G48370	1.49685
AT5G66900	1.49538
AT2G18090	1.49509
AT2G37770	1.49506
AT3G23260	1.49347
AT5G55050	1.49347
AT4G26940	1.49257
AT1G26800	1.49146
AT5G03700	1.48982
AT5G20910	1.48909
AT5G24590	1.48883
AT1G02220	1.48845
AT2G43820	1.48816
AT1G72330	1.48707
AT1G70690	1.48638
AT2G46240	1.48635
AT1G29060	1.48585
AT5G61910	1.48569
AT3G22950	1.48523
AT5G05380	1.48522
AT2G02810	1.4841
AT2G17420	1.48394
AT5G18110	1.48371
AT4G20110	1.48296
AT4G13040	1.48295
AT3G23560	1.48251
AT1G19770	1.48176
AT5G65920	1.48165
AT5G53290	1.48001
AT3G01840	1.47907
AT3G07800	1.47836
AT2G24360	1.47812
AT5G50440	1.47811
AT2G37070	1.47727
AT4G19390	1.47637
AT5G50350	1.47617
AT2G15570	1.47588
AT5G58350	1.47572
AT2G45010	1.47404
AT3G50280	1.4732
AT4G33940	1.47201
AT5G56985	1.47011
AT4G18140	1.46941
AT1G32700	1.46847
AT5G54170	1.46699
AT5G16230	1.4667
AT5G45280	1.46658
AT5G58730	1.46628
AT4G26270	1.46582
AT2G25250	1.46578
AT3G07280	1.46546
AT4G25434	1.46455
AT4G17486	1.4638
AT5G47420	1.46354
AT2G30490	1.46349
AT3G54110	1.46156
AT1G72660	1.46047
AT1G50440	1.46021
AT5G07730	1.4594
AT1G12420	1.45868
AT1G34370	1.45784
AT3G53120	1.45528
AT3G14610	1.45491
AT1G64280	1.45463
AT1G21370	1.45436
AT1G27350	1.4537
AT5G14760	1.45321
AT1G07020	1.45164
AT2G27830	1.45046
AT2G32380	1.45021
AT4G12250	1.44977
AT2G28080	1.4493
AT3G48090	1.44826
AT1G64400	1.44813
AT5G02500	1.44805
AT3G16785	1.44591
AT2G42330	1.44556
AT1G75040	1.44481
AT5G25540	1.44368
AT5G05100	1.44358
AT3G06780	1.44358
AT3G09300	1.44323
AT5G66558	1.44227
AT4G34138	1.44211
AT1G21380	1.44204
AT5G59730	1.44119
AT1G72540	1.44096
AT1G77390	1.43953
AT1G10990	1.43799
AT5G66658	1.43748
AT5G48150	1.43727
AT5G57580	1.43688
AT3G52430	1.43668
AT1G28240	1.43239
AT5G44240	1.43178
AT5G09790	1.43056
AT1G62740	1.42843
AT1G80300	1.42827
AT4G26240	1.42754
AT3G29075	1.42721
AT5G63905	1.42614
AT3G15260	1.42408
AT4G23885	1.42384
AT1G32690	1.42279
AT2G25650	1.42269
AT3G55960	1.41991
AT5G55120	1.41785
AT5G04720	1.41712
AT1G01550	1.41462
AT2G21850	1.41419
AT3G08950	1.41378
AT2G38500	1.41265
AT3G22460	1.41225
AT3G04230	1.41219
AT3G44730	1.41151
AT5G55850	1.41135
AT3G49860	1.41128
AT3G60966	1.40988
AT1G21900	1.40958
AT5G38340	1.4094
AT5G44060	1.40896
AT2G19450	1.4085
AT2G17530	1.40687
AT5G38212	1.40579
AT1G21250	1.40578
AT5G53550	1.40524
AT4G11300	1.40399
AT2G42950	1.40323
AT3G17390	1.40323
AT3G16270	1.40093
AT3G48860	1.40077
AT1G76390	1.40045
AT5G39660	1.39983
AT2G21188	1.39921
AT5G60410	1.39898
AT4G40070	1.39661
AT5G16480	1.39646
AT1G07390	1.39621
AT5G54930	1.3956
AT1G62200	1.39542
AT4G11660	1.39489
AT2G39360	1.39485
AT5G53310	1.39454
AT1G68840	1.39362
AT3G57090	1.39321
AT1G55500	1.39281
AT3G09570	1.39245
AT1G20980	1.39213
AT5G07322	1.39175
AT5G11730	1.39126
AT1G76250	1.39115
AT1G70520	1.39095
AT2G40200	1.38976
AT5G13820	1.38958
AT3G02740	1.38922
AT4G00550	1.38889
AT2G05260	1.38839
AT5G46230	1.38755
AT1G80120	1.38462
AT1G76705	1.383
AT1G67360	1.38103
AT3G61800	1.38074
AT4G30490	1.37913
AT1G22885	1.37902
AT4G29810	1.3789
AT4G25710	1.37831
AT3G55890	1.37826
AT3G53490	1.37815
AT5G20990	1.3779
AT5G25820	1.37751
AT1G15110	1.37666
AT5G19440	1.37609
AT3G43430	1.37571
AT1G48605	1.37545
AT1G14480	1.37523
AT3G21240	1.37476
AT1G07890	1.37418
AT5G64250	1.37342
AT5G23130	1.37334
AT5G15650	1.3725
AT2G02061	1.37231
AT1G64405	1.37083
AT1G19130	1.36974
AT2G02360	1.36935
AT5G08300	1.36922
AT3G16220	1.36819
AT1G58170	1.36818
AT3G13437	1.36782
AT1G54320	1.3673
AT1G74340	1.36679
AT5G65270	1.36487
AT4G32150	1.36454
AT3G18440	1.36393
AT4G02660	1.36266
AT1G75270	1.36171
AT1G11330	1.35997
AT3G11880	1.35956
AT5G62460	1.35942
AT3G02610	1.35733
AT1G12790	1.35664
AT5G47200	1.35529
AT3G22980	1.35391
AT3G51910	1.35265
AT2G44200	1.35181
AT5G48655	1.35133
AT5G02040	1.3499
AT1G54130	1.34826
AT4G02200	1.34679
AT4G29000	1.34627
AT1G29195	1.3458
AT5G55460	1.34554
AT2G40090	1.34505
AT5G01850	1.34488
[truncated: 592 more rows]

## Sheet: NO2 up 2-fold
Locus Identifier	logFC
AT4G25810	6.86376
AT2G35930	6.11157
AT5G43170	5.52769
AT5G66210	4.35847
AT5G35735	5.10162
AT1G69890	4.81506
AT5G36920	5.87344
AT5G65920	3.49096
AT5G08790	5.50606
AT3G57450	5.38121
AT2G25735	5.52989
AT4G21410	5.07861
AT1G74330	3.82664
AT3G09520	3.60944
AT1G65390	6.47948
AT2G35658	5.39976
AT5G41740	4.54018
AT3G62150	4.57519
AT5G46295	6.26187
AT3G02140	5.34099
AT5G41750	4.7009
AT4G19880	2.36945
AT4G30280	8.09598
AT5G62865	3.39335
AT4G09570	2.52433
AT4G18010	4.09604
AT5G36925	7.42991
AT4G35180	6.77272
AT4G08555	6.44321
AT1G07135	5.3504
AT1G25400	5.0611
AT4G14370	4.76259
AT5G05440	4.29367
AT4G21990	4.2194
AT1G79410	3.88271
AT5G20480	3.77155
AT1G29690	3.59264
AT3G26910	3.44779
AT1G56510	3.42895
AT2G38310	3.36115
AT5G47910	3.13105
AT1G50740	3.12696
AT4G33920	3.03089
AT1G70740	2.73939
AT1G31540	2.68032
AT3G15060	2.42435
AT1G27100	2.18885
AT3G57460	2.96821
AT3G09830	2.70921
AT4G34150	3.95976
AT1G51620	4.97579
AT5G64660	4.33423
AT3G57530	3.5014
AT1G69900	3.80636
AT2G13790	3.0296
AT2G38290	3.43421
AT3G45040	2.4784
AT1G76600	6.07648
AT5G63790	4.99369
AT4G19520	2.82066
AT3G28340	5.06555
AT5G25930	3.78986
AT1G61370	3.08484
AT4G37260	2.80744
AT3G54810	2.40306
AT4G35985	3.44807
AT3G49530	3.10122
AT4G24110	7.55994
AT2G37430	6.04714
AT3G23550	5.46253
AT1G65380	3.59658
AT1G05020	3.7125
AT1G24150	2.97039
AT2G27080	5.12137
AT2G27310	4.58374
AT4G22980	3.82516
AT2G24330	1.80443
AT3G23250	6.95044
AT2G01300	3.60447
AT4G33050	3.41917
AT1G19380	5.30614
AT1G08930	3.66384
AT4G33985	3.54638
AT1G63750	2.87866
AT3G45640	2.63597
AT4G15975	5.06032
AT4G34131	5.30387
AT1G22400	4.9348
AT5G58430	2.30067
AT1G32920	5.12334
AT5G49480	4.69487
AT1G09940	3.97698
AT4G20830	3.69094
AT2G19710	2.05615
AT4G36500	2.88089
AT1G06870	1.72934
AT1G51800	6.33791
AT3G19970	5.04545
AT3G11840	3.43185
AT3G26980	2.92162
AT2G17480	2.54471
AT2G32210	6.06277
AT3G52400	4.70371
AT3G55980	4.44112
AT4G30210	3.56491
AT2G22880	7.51748
AT5G04340	4.55603
AT4G25210	1.95345
AT2G27690	7.36959
AT2G27500	3.70239
AT2G41010	3.48563
AT4G23700	6.81266
AT3G21070	3.57944
AT3G54150	5.80597
AT1G17750	3.9556
AT3G25600	2.94199
AT5G24590	2.80146
AT5G12420	2.79602
AT1G70530	2.16581
AT5G54710	4.36533
AT2G28400	4.64768
AT5G25440	2.87065
AT3G59350	3.18865
AT2G47060	2.67164
AT2G44500	3.96736
AT1G07000	3.13847
AT2G20562	4.98943
AT1G35140	6.62091
AT1G28190	4.91436
AT1G73080	4.12085
AT5G53750	3.72411
AT4G34390	3.38121
AT3G19260	2.72747
AT5G14730	3.86684
AT5G42380	6.33826
AT4G39670	6.69284
AT5G12930	4.1535
AT3G08720	3.51919
AT1G32928	4.33253
AT3G57520	2.8129
AT4G15760	2.95892
AT5G57560	6.88872
AT1G56540	3.23012
AT4G31550	2.18931
AT3G28210	7.33687
AT3G60260	2.1065
AT1G52200	5.23209
AT5G39580	3.74298
AT3G46110	3.22176
AT5G41100	2.91341
AT5G45340	3.40622
AT1G23710	3.17409
AT3G03020	1.98381
AT1G30720	4.57678
AT3G05580	2.81131
AT5G60270	2.38383
AT1G27770	3.14173
AT5G39020	2.58353
AT4G17500	5.33373
AT4G37370	4.91853
AT3G07195	4.37859
AT3G26500	3.98829
AT2G32200	6.36665
AT2G30990	1.81441
AT1G24280	2.15874
AT5G62020	3.11781
AT2G22500	3.70553
AT4G11370	3.45908
AT1G02400	6.7155
AT5G16360	3.62534
AT1G18570	2.89401
AT3G44400	2.55996
AT1G20780	1.83076
AT4G11000	2.3627
AT1G28370	5.56113
AT5G64310	5.46646
AT5G01830	3.84097
AT1G51790	3.6684
AT4G01360	6.1675
AT1G30755	3.72832
AT1G30620	3.76353
AT3G62720	3.22116
AT4G24380	4.59015
AT1G06620	4.75147
AT3G14870	3.85864
AT1G73500	2.7389
AT3G15518	4.84535
AT4G22530	4.24834
AT2G24600	4.16223
AT2G29420	4.15903
AT1G28380	2.78719
AT1G32460	2.21248
AT1G76070	4.5757
AT1G01560	5.70305
AT2G39650	3.31901
AT5G14930	2.64194
AT3G02800	4.51422
AT5G44070	3.02807
AT5G22250	4.5087
AT1G71697	3.05945
AT3G16510	3.03967
AT3G57640	2.55083
AT1G15430	3.83371
AT1G72280	3.11463
AT1G20510	3.29065
AT1G03905	1.87577
AT5G48657	4.65987
AT2G23810	3.35986
AT3G06890	3.68728
AT1G19770	2.89033
AT5G41180	2.31503
AT1G07520	2.02207
AT4G37610	4.43979
AT2G21120	2.43177
AT1G76650	6.18592
AT2G35290	3.78651
AT3G52450	3.8156
AT3G21780	4.53178
AT5G26030	3.56538
AT3G59080	2.99349
AT1G79710	2.96623
AT4G01895	2.94169
AT3G25610	4.0081
AT2G42980	3.0167
AT1G05575	5.12736
AT1G17380	4.50623
AT3G10985	3.23787
AT5G10695	4.46543
AT1G68340	3.13008
AT2G32190	6.32217
AT2G38470	4.18155
AT2G39200	3.79727
AT5G22690	3.24781
AT5G52250	2.99239
AT2G37110	2.02441
AT5G24110	3.65172
AT4G28085	3.78226
AT1G64760	2.85225
AT1G13210	2.73802
AT5G09800	3.91923
AT5G24030	2.54562
AT4G01950	3.02634
AT4G18250	3.49655
AT3G01820	3.06565
AT1G28480	4.95471
AT1G53430	2.29651
AT1G25390	2.17852
AT2G27510	1.96976
AT5G01730	2.24306
AT3G26680	3.06502
AT2G17705	2.81222
AT3G57740	2.85498
AT5G58680	4.2105
AT1G61640	2.40077
AT3G61640	2.71153
AT5G20010	2.57362
AT1G14370	2.97894
AT2G23320	2.87409
AT4G18950	3.99935
AT4G11470	3.04476
AT4G39890	3.49054
AT3G10640	2.2152
AT3G01640	1.83721
AT5G11970	2.71037
AT1G33610	2.66308
AT5G05300	5.36263
AT4G17615	3.7665
AT5G27760	3.42535
AT4G02200	2.38173
AT3G48640	4.8505
AT4G20860	5.14019
AT3G22160	4.21669
AT4G05390	2.52171
AT5G46330	2.47733
AT5G56980	3.30753
AT5G13750	2.51304
AT1G78280	2.30255
AT1G80840	7.0608
AT2G44840	5.93966
AT4G08500	2.00912
AT3G03050	1.82216
AT4G29950	2.4064
AT1G17170	5.04773
AT3G50930	4.19881
AT1G74380	1.69474
AT1G66090	5.55606
AT1G16420	5.84706
AT1G77500	2.44096
AT5G67350	2.50844
AT2G26530	3.42324
AT5G63160	3.2374
AT1G59870	2.32992
AT2G45680	2.83892
AT3G55840	5.81932
AT4G34710	2.97974
AT3G47570	2.33832
AT3G04640	4.28989
AT4G13180	4.14711
AT5G40850	2.10578
AT2G37940	3.04459
AT4G27280	4.10819
AT1G01720	3.13214
AT4G15800	1.76575
AT1G72520	6.10699
AT2G39660	3.63433
AT5G16200	2.92314
AT2G41835	3.2517
AT2G34930	5.44124
AT5G18150	2.04661
AT2G40000	4.69803
AT1G05710	2.18827
AT2G39420	4.56178
AT1G61140	2.12188
AT1G62420	4.06519
AT5G66675	2.10298
AT3G53810	2.18764
AT1G24140	3.60449
AT4G12720	3.50171
AT1G74360	4.38838
AT5G48530	3.44974
AT3G19010	3.17232
AT5G61780	1.79862
AT2G32030	4.65499
AT1G09932	3.9686
AT3G02840	7.61685
AT2G06530	1.89804
AT1G35350	2.94384
AT3G17609	2.84601
AT4G18880	2.53284
AT2G41430	2.03986
AT3G05200	3.13782
AT1G09070	3.08315
AT4G24570	6.09929
AT5G39785	2.16234
AT1G68410	2.29058
AT1G09970	3.03403
AT5G17350	6.04588
AT1G33670	2.98104
AT3G11320	1.83108
AT2G23100	2.00779
AT1G71520	6.81204
AT1G53625	4.92449
AT2G44370	4.25594
AT3G59700	3.14166
AT5G23510	2.82242
AT1G66160	3.96432
AT3G50900	3.16874
AT2G22300	1.56086
AT3G23230	5.73518
AT5G01550	3.38979
AT4G22780	3.03326
AT5G66070	2.93113
AT5G54490	3.96248
AT4G34135	4.59966
AT5G02490	4.27788
AT2G35710	3.59455
AT5G59730	3.10116
AT5G17850	2.33453
AT5G01100	5.44508
AT1G27730	5.03206
AT3G15210	2.53404
AT3G14050	3.08622
AT4G30600	1.96179
AT4G16500	2.63532
AT1G56140	2.73112
AT4G20780	3.45648
AT4G02195	2.06557
AT2G18090	1.93662
AT4G31800	3.01017
AT3G10720	2.88872
AT3G05320	3.35036
AT2G29720	3.15291
AT2G36800	2.83607
AT3G61190	5.05205
AT1G33030	3.65031
AT3G54100	1.78561
AT1G19180	5.31217
AT4G23030	4.22013
AT3G07580	1.45382
AT1G62300	4.07792
AT1G24530	2.38744
AT3G07040	2.26577
AT1G07030	1.73848
AT1G51700	1.52594
AT3G47960	2.66598
AT4G29780	5.70124
AT5G45110	2.98459
AT5G18490	2.73462
AT1G80820	4.31594
AT1G51850	3.39903
AT1G65486	3.05398
AT2G23680	2.54368
AT1G61380	2.13607
AT5G23130	1.79223
AT4G23190	4.5489
AT4G24160	4.29423
AT3G25500	2.17852
AT4G21390	5.69339
AT5G44585	4.0027
AT1G56660	3.58267
AT4G01750	3.13283
AT5G47070	2.22638
AT3G22260	2.06103
AT1G05680	5.17803
AT2G41100	3.60533
AT2G36854	1.88677
AT4G30430	4.31172
AT1G08940	3.39896
AT5G54940	2.03805
AT5G53060	1.96928
AT2G40330	4.87529
AT1G61800	6.65277
AT2G03260	2.8747
AT4G38550	2.29241
AT1G59820	1.32253
AT3G57880	2.1489
AT4G25390	4.35614
AT4G01250	4.27786
AT4G01870	6.01288
AT5G22520	3.9907
AT4G27350	3.44622
AT4G27500	1.59848
AT2G16870	1.88242
AT4G02380	4.84256
AT3G59880	2.93477
AT3G21230	4.80136
AT4G30850	3.1577
AT1G63840	3.33234
AT3G20310	2.80027
AT5G39050	2.79043
AT4G36030	2.95383
AT3G50950	2.23671
AT5G13110	2.18447
AT3G44260	4.13017
AT2G23450	1.45825
AT3G57700	2.53686
AT5G59820	5.96202
AT3G24530	1.37783
AT3G19030	3.0346
AT5G07070	2.34577
AT5G42350	1.72458
AT3G57120	1.59566
AT1G69820	2.48841
AT2G32130	4.48559
AT3G20340	4.46829
AT1G61420	2.54087
AT2G15390	4.64471
AT5G17000	2.80688
AT5G54860	2.75068
AT1G22280	2.10106
AT5G42940	1.48828
AT2G25460	5.62961
AT5G59510	3.15645
AT2G42360	5.15985
AT4G32480	4.25211
AT3G17690	3.22165
AT1G70140	3.29812
AT5G63370	2.11748
AT3G05490	1.86545
AT1G51670	4.24978
AT2G41110	2.71662
AT2G40140	3.26369
AT1G02660	3.06188
AT2G30720	3.05273
AT5G19230	5.10964
AT5G01540	4.17497
AT1G30370	5.26703
AT2G47000	1.96789
AT1G42990	2.47344
AT5G44060	2.16593
AT3G50760	2.85252
AT1G66480	1.66303
AT1G51660	3.04922
AT1G72070	2.67127
AT2G01180	3.95104
AT2G44080	3.43064
AT1G49000	3.39715
AT1G61360	1.88286
AT3G50470	2.91295
AT5G40540	2.62919
AT1G74750	2.28651
AT3G09405	2.44573
AT3G12740	2.27823
AT5G13200	3.35845
AT1G80120	2.62049
AT4G13110	2.2692
AT5G54850	1.89218
AT5G20400	1.61971
AT5G60790	1.49122
AT5G66640	2.93945
AT3G25730	2.39632
AT5G48450	1.99356
AT1G26380	5.87199
AT3G52800	3.12192
AT2G38960	1.27955
AT1G01340	2.37789
AT5G67250	1.63029
AT3G50910	3.31067
AT4G35600	2.19559
AT2G32140	4.61915
AT5G15640	2.02463
AT1G61890	4.29555
AT4G06746	3.72917
AT4G14365	3.5842
AT4G24920	1.99969
AT5G43420	3.19532
AT4G17900	2.45435
AT5G05410	3.48713
AT4G23570	2.27236
AT5G64120	6.14105
AT3G50260	5.40567
AT1G63820	2.87225
AT1G20310	3.9313
AT5G61210	2.27024
AT2G45010	1.40509
AT3G01290	3.64713
AT2G27660	6.22474
AT5G10830	2.73899
AT1G45180	1.90602
AT1G13620	2.81805
AT3G52470	2.15488
AT1G67470	1.99651
AT4G32800	2.19099
AT5G59920	1.4358
AT3G55430	3.81132
AT3G28450	1.47115
AT1G17420	4.46998
AT1G25550	2.18688
AT1G72416	4.01935
AT1G15520	5.74625
AT3G10800	1.79617
AT5G59550	3.50194
AT3G07780	2.2643
AT5G03380	2.21841
AT1G16670	2.27011
AT3G49620	7.12343
AT1G16370	5.48363
AT4G38540	2.29241
AT1G75860	3.17602
AT2G28890	1.41261
AT1G26420	3.90545
AT1G77450	4.77252
AT3G10300	2.21841
AT5G15650	2.45001
AT5G51190	3.62957
AT2G31865	2.87482
AT5G54165	5.25479
AT1G25560	2.2668
AT2G17500	3.59767
AT2G21500	1.72296
AT1G30757	2.99047
AT2G20010	1.37392
AT4G24370	2.21829
AT4G05010	2.62507
AT4G21400	2.39868
AT3G29170	1.21109
AT3G46930	3.34601
AT1G30420	1.775
AT5G62620	1.95158
AT3G04010	4.66744
AT4G12735	3.44227
AT4G11280	2.95517
AT5G62570	2.30112
AT5G10750	1.48937
AT5G46710	2.19232
AT3G29400	1.82969
AT1G61560	3.3513
AT2G37980	3.18299
AT1G33790	2.90276
AT2G41880	2.43048
AT1G09995	1.71435
AT2G01450	2.25588
AT5G61560	3.50519
AT3G21520	5.14083
AT3G46620	3.48362
AT3G13430	1.6351
AT2G37550	1.10381
AT1G63720	3.62049
AT1G30730	4.41464
AT1G64065	3.06269
AT1G51780	4.11214
AT1G63500	1.35736
AT4G13340	2.72672
AT3G11420	2.2259
AT2G34600	5.34773
AT5G44360	4.68972
AT2G22850	2.07151
AT3G10930	3.93696
AT5G13860	1.52149
AT1G76680	5.63172
AT2G33580	2.25391
AT4G35940	2.24876
AT4G30490	1.35185
AT5G51070	3.04138
AT2G20150	1.89342
AT1G75020	1.59981
AT3G61980	1.41171
AT5G13190	3.19363
AT4G14450	4.95673
AT5G58120	2.94457
AT3G49370	1.47258
AT1G18300	4.47196
AT1G53760	1.8022
AT3G51790	1.66122
AT5G04020	1.68798
AT2G17840	2.55156
AT1G02900	1.83529
AT4G17490	3.97341
AT4G26470	1.63828
AT5G61160	5.04917
AT2G38250	4.83351
AT1G36640	3.92798
AT2G05380	1.75222
AT3G05660	2.81245
AT2G22860	3.26033
AT2G23770	2.87594
AT3G26830	5.54424
AT2G29490	3.75857
AT2G17220	1.73202
AT1G19020	5.32119
AT1G78410	3.80769
AT1G55450	3.3032
AT1G47380	2.05035
AT1G76970	3.08636
AT1G55920	2.51496
AT5G46780	2.12574
AT5G25910	3.65377
AT4G39830	3.52405
AT5G46490	2.29313
AT5G21900	1.50726
AT1G36622	5.53238
AT5G01340	2.60273
AT2G29065	1.67733
AT1G30510	1.99807
AT4G27950	1.98074
AT3G48780	1.95447
AT3G59900	3.83753
AT2G15760	4.16341
AT5G13700	2.6928
AT1G08315	2.03305
AT1G02405	2.83062
AT1G77360	2.43964
AT2G28080	1.74808
AT5G22060	2.07285
AT3G16530	3.88401
AT5G48655	2.04339
AT3G51890	1.81363
AT4G12040	2.1706
AT3G63010	3.50922
AT2G47070	1.4092
AT2G18690	4.36646
AT1G75270	2.45909
AT3G44630	2.32536
AT4G31860	1.90152
AT1G11050	1.67478
AT3G57280	1.92388
AT3G01830	4.12824
AT5G26340	2.77944
AT2G13800	2.25791
AT1G70090	2.15231
AT3G54020	2.46876
AT1G27020	4.26149
AT2G28650	3.28495
AT4G21500	2.18447
AT1G57560	3.60517
AT4G28350	2.77552
AT1G21910	2.93306
AT5G03630	2.51245
AT3G21140	1.33784
AT5G48380	2.13868
AT2G41420	1.4761
AT5G49520	5.32469
AT2G42760	2.57916
AT4G16760	2.04941
AT1G73810	3.68314
AT1G03370	1.66026
AT3G16720	2.48822
AT3G21220	2.30636
AT1G67920	3.78566
AT5G58720	1.67057
AT1G22190	1.92293
AT5G11650	2.27143
AT5G54170	2.97265
AT5G11740	1.84033
AT5G08240	3.82793
AT1G51920	3.74424
AT1G07500	3.53965
AT2G40095	2.4329
AT5G67340	3.3613
AT3G23240	3.34239
AT1G15800	2.11336
AT1G15415	3.54396
AT5G66600	1.83239
AT2G37040	1.74225
AT5G47960	2.78441
AT1G03740	1.87227
AT2G17290	1.78959
AT4G21560	1.17305
AT5G57480	3.95541
AT4G15070	1.78622
AT5G60820	1.19891
AT2G05260	1.60645
AT3G15500	5.57585
AT4G18170	4.44997
AT1G72450	2.39074
AT5G23850	1.8978
AT5G12010	2.39659
AT4G08950	4.17664
AT1G76690	2.63747
AT2G41630	1.24523
AT1G08860	4.44051
AT1G69840	3.00261
AT5G22540	5.09555
AT3G15356	4.25762
AT4G23810	3.11449
AT3G55050	1.12706
AT1G33590	1.91327
AT5G07350	1.07961
AT4G08040	4.30078
AT1G67856	3.65473
AT3G11650	1.86606
AT5G37770	3.25273
AT5G42570	1.58111
AT5G07440	3.05357
AT5G28610	2.67484
AT5G45710	1.87014
AT3G10500	1.84206
AT2G20900	1.41542
AT1G05340	3.95195
AT3G25900	3.65525
AT1G18200	3.18562
AT4G23200	2.74682
AT1G14740	1.76242
AT4G23270	1.67169
AT3G14840	1.68831
AT5G38210	1.53014
AT1G17600	2.37389
AT3G09490	1.76181
AT3G62260	2.45763
AT1G76930	2.37073
AT1G60730	2.85493
AT2G16900	2.62614
AT1G51820	3.44665
AT3G14990	1.86467
AT2G17520	1.40258
AT4G24805	1.11834
AT4G28400	1.82706
AT4G21870	3.59359
AT3G28850	2.97346
AT2G35980	6.26385
AT5G50200	1.93069
AT4G32300	1.60719
AT3G51160	2.05836
AT1G14480	1.78212
AT2G30020	4.38146
AT1G51760	4.31979
AT1G71100	2.86938
AT2G06050	4.55498
AT5G54500	1.87758
AT3G60690	1.7953
AT2G26560	3.04797
AT4G17230	2.68276
AT1G63860	2.49228
AT1G21010	1.67326
AT5G66650	3.6175
AT5G43620	2.8077
AT2G29460	5.59889
AT1G57630	4.56207
AT5G02090	2.29945
AT1G27330	1.70271
AT4G00330	1.38038
AT5G64905	4.67461
AT1G61460	1.93716
AT3G19830	1.78621
AT1G67810	3.31736
AT5G67300	2.84983
AT3G02880	2.42068
AT1G58420	4.08262
AT3G11402	2.52773
AT5G02220	2.79234
AT1G59910	2.55791
AT5G24430	1.44028
AT3G58600	0.998737
AT5G25250	3.40671
AT5G01760	3.1186
AT3G29000	3.25389
AT4G33940	1.42382
AT1G17860	2.99047
AT5G04870	1.80485
AT4G02330	4.35401
AT2G44578	3.26314
AT3G25250	6.28413
AT5G61600	2.75015
AT3G47760	1.64198
AT3G23030	1.46347
AT3G09870	4.47278
AT5G22530	3.4529
AT4G30060	2.3077
AT5G54720	4.05338
AT5G27520	3.84844
AT5G04720	1.75445
AT2G38240	6.62914
AT3G25882	4.29778
AT5G24810	1.62416
AT5G62520	4.50848
AT4G39320	1.9919
AT2G25250	1.53973
AT4G16960	2.34427
AT2G46330	2.02924
AT4G11170	4.4869
AT2G02010	4.30309
AT5G57220	3.32761
AT4G25030	2.86293
AT2G41730	2.39679
AT3G14590	2.03258
AT1G64610	2.09867
AT3G12630	1.78639
AT1G61340	5.0025
AT3G22910	3.6501
AT5G19440	1.76752
AT3G08710	1.65124
AT2G43620	3.50446
AT3G45730	1.65411
AT2G42350	3.36656
AT1G03730	1.87111
AT3G09000	1.48865
AT2G17660	4.04192
AT1G17240	1.63555
AT1G10170	1.51094
AT1G11670	2.2937
AT3G21080	4.12816
AT4G39640	2.38753
AT5G45280	1.97028
AT1G72360	1.94025
AT5G61820	2.19426
AT5G67630	1.44751
AT3G44190	3.44286
AT4G09030	2.94197
AT1G72060	2.79792
AT5G18270	3.00024
AT2G35390	1.68133
AT1G34200	1.23347
AT4G27652	4.60705
AT2G18193	3.48525
AT1G16110	1.64873
AT5G28650	1.24283
AT4G02350	1.09852
AT5G24640	2.39888
AT3G15352	1.6131
AT4G11330	1.42561
AT5G42050	2.17761
AT3G22942	1.29503
AT1G78310	1.97683
AT3G46690	4.6869
AT2G38870	2.43732
AT5G10260	1.54672
AT5G19900	1.26529
AT5G67310	4.3823
AT3G09010	2.99761
AT1G15530	1.94002
AT5G25170	1.56416
AT5G22450	1.11288
AT5G05190	1.83467
AT5G46080	2.45544
AT5G67450	2.58644
AT4G11521	2.22609
AT1G23200	1.59404
AT1G18480	1.15225
AT4G36020	1.34351
AT1G11390	1.13526
AT1G61260	2.30973
AT2G27260	1.47788
AT1G26270	1.62076
AT1G33600	3.20862
AT2G16060	2.75437
AT2G20320	2.04535
AT2G45760	5.3436
AT5G47220	3.8728
AT2G32240	3.08648
AT1G53633	2.4771
AT4G25020	1.94958
AT1G18900	1.88548
AT2G32250	2.61034
AT2G46400	3.48994
AT5G57510	4.69308
AT5G26920	3.0409
AT5G25050	1.68164
AT2G45290	1.59135
AT5G14700	2.53591
AT3G44720	2.20655
AT3G44870	4.02694
AT5G20050	1.62148
AT1G64980	1.42197
AT5G43760	1.21003
AT5G27420	3.28184
AT1G26730	2.80866
AT4G30340	1.32393
AT1G44100	1.89772
AT5G42965	2.03916
AT1G32640	2.99256
AT1G80610	1.91829
AT4G23220	2.89428
AT3G04110	1.60196
AT4G27970	3.31566
AT1G05560	2.66395
AT5G46910	2.45682
AT2G36780	2.39182
AT4G15236	2.58521
AT2G02800	1.23417
AT1G66920	2.84265
AT1G29340	1.54006
AT1G74100	2.40143
AT5G05850	2.04476
AT5G46510	2.69346
AT3G46080	5.51876
AT3G11820	2.82914
AT5G48970	1.35345
AT5G41550	2.30338
AT5G57035	1.26841
AT1G43000	3.76517
AT4G21865	2.02736
AT1G76040	2.64395
AT1G57990	4.81493
AT1G76390	1.40638
AT3G04220	2.07501
AT3G51180	1.96068
AT5G11670	1.75424
AT5G56340	1.37472
AT1G06850	1.35672
AT2G44490	1.90789
AT2G43120	1.56247
AT4G31510	1.17527
AT1G25370	2.20014
AT4G38940	1.83942
AT2G22890	2.14765
AT5G19110	3.49686
AT1G29300	2.59711
AT2G46150	1.91525
AT4G21570	1.69225
AT1G72125	2.52018
AT2G02220	2.15701
AT3G47820	1.54434
AT4G29900	1.33911
AT1G67060	2.10143
AT5G54810	1.37128
AT3G54130	1.28036
AT5G47230	3.51
AT5G12170	1.3943
AT5G53050	1.66928
AT1G77250	1.2396
AT5G42010	2.33321
AT2G05940	1.84341
AT2G34650	1.86536
AT4G38560	2.7785
AT1G22870	1.07359
AT1G44130	4.4498
AT4G03430	1.20333
AT3G48570	1.15113
AT1G28240	1.11555
AT1G57610	1.78174
AT2G27830	1.96047
AT3G07960	1.48486
AT1G18740	2.17552
AT3G46090	5.0767
AT4G37640	3.11729
AT1G64280	1.13147
AT2G36950	1.70597
AT3G13050	1.5623
AT3G51450	2.29331
AT1G02270	1.45826
AT4G23010	1.80559
AT5G04250	2.21063
AT3G14200	1.62295
AT3G53232	2.50285
AT5G57990	1.18722
AT1G75230	1.9229
AT5G20230	5.26041
AT4G35110	2.35697
AT4G22710	1.91559
AT2G34355	1.7123
AT1G72950	2.45358
AT3G07380	1.09999
AT5G15070	1.29783
AT2G46510	1.55036
AT3G16150	3.21364
AT5G17380	2.22139
AT3G26470	2.03606
AT3G19360	1.44953
AT2G42010	1.36757
AT5G52760	3.63598
AT5G43190	1.58526
AT5G02630	1.28658
AT3G19130	2.81173
AT3G13275	1.95565
AT5G65870	1.97039
AT1G13260	1.21502
AT4G11850	1.85733
AT3G06500	2.37771
AT3G57760	3.28507
AT3G06780	1.0795
AT4G27940	1.44458
AT5G15730	1.28389
AT3G09440	2.07819
AT3G53260	1.19275
AT1G72940	3.11791
AT3G13910	2.10639
AT1G14540	6.26878
AT4G28550	1.89506
AT1G71110	1.1806
AT5G08350	1.66833
AT3G19930	1.1969
AT2G47650	1.11509
AT5G06860	2.45032
AT5G55120	2.29458
AT3G58620	1.83392
AT1G79680	4.46214
AT3G25780	5.89378
AT1G07220	1.40885
AT2G22470	2.49202
AT1G19300	1.89813
AT5G24290	1.92764
AT4G18890	1.81618
AT3G20410	1.64064
AT5G13320	3.7798
AT1G19310	1.40089
AT3G19240	1.3751
AT1G54090	0.99035
AT1G43160	6.69483
AT5G04310	2.1875
AT5G44290	1.29945
AT1G10340	3.02617
AT1G16640	1.67905
AT5G47730	1.89223
AT1G34370	1.20667
AT5G56000	1.25049
AT1G34750	1.86064
AT5G20190	1.23939
AT5G28630	3.82865
AT3G44350	3.90176
AT4G00850	1.36908
AT5G13100	2.10798
AT1G61430	1.3082
AT3G44860	4.1214
AT1G49950	1.08015
AT1G35210	3.59538
AT2G20960	1.1962
AT5G25940	1.10428
AT3G10815	4.18976
AT4G29440	1.65518
AT1G73540	3.33959
AT5G05730	2.1603
AT5G46520	1.70338
AT2G44600	2.30716
AT5G45750	1.98665
AT3G23920	1.63428
AT5G33290	1.59391
AT4G17720	1.50523
AT1G75000	2.1408
AT3G22370	2.14001
AT2G47730	1.94003
AT3G06420	1.44597
AT1G66600	2.80153
AT4G04745	2.6016
AT5G03610	2.13442
AT2G17440	1.07793
AT1G62305	2.02924
AT3G49720	1.1423
AT1G65840	1.9459
AT1G72750	1.4238
AT2G12400	1.12285
AT5G40460	3.22532
AT2G41342	2.60843
AT2G33700	1.08055
AT1G17290	1.98443
AT2G17720	1.46996
AT5G03700	2.07642
AT2G36220	2.1501
AT3G22950	1.21897
AT5G51640	1.14475
AT3G21920	2.42813
AT2G39210	2.1905
AT3G54030	1.37521
AT1G63740	1.29286
AT4G03550	1.10401
AT3G23260	2.31045
AT4G19460	2.9954
AT4G31790	1.49325
AT1G66080	1.47437
AT5G10300	2.78532
AT5G63905	1.09618
AT3G09100	1.08268
AT4G29740	2.2422
AT1G27720	1.82357
AT3G57930	1.3091
AT1G69760	1.32416
AT5G19240	2.54388
AT4G34460	1.66681
AT3G10660	1.42747
AT3G28580	2.99051
AT1G30135	6.51725
AT4G16840	1.43056
AT5G62150	2.86357
AT5G17860	2.85298
AT5G64230	2.14378
AT5G56960	4.69711
AT1G48040	1.40955
AT1G66400	2.83023
AT3G26670	1.73201
AT1G10050	1.45269
AT3G57750	1.5113
AT4G23210	3.36524
AT4G36140	1.39984
AT1G52890	3.28725
AT1G31130	2.17279
AT2G21620	1.88762
AT4G40080	1.79703
AT5G52410	1.45637
AT1G17610	1.90197
AT2G02180	1.6427
AT5G11000	2.14216
AT4G19660	1.3671
AT1G07630	1.10584
AT4G39030	3.48458
AT5G56010	1.53424
AT4G38060	1.4605
AT1G25682	1.42627
AT5G41800	1.34137
AT1G20450	1.17202
AT4G30530	2.02689
AT1G69520	1.48092
AT4G13330	1.33766
AT5G62560	1.08628
AT3G12510	2.62866
AT5G47420	0.988458
AT1G20350	2.09776
AT1G34260	1.49873
AT5G64250	1.25082
AT1G74740	1.27795
AT5G12480	1.48933
AT3G01430	1.47488
AT4G08850	2.17518
AT4G23180	1.7736
AT2G30140	2.20674
AT1G19270	1.4712
AT5G46350	2.04045
AT2G11520	1.36267
AT2G29740	2.0641
AT4G08170	1.73737
AT5G01560	2.08207
AT5G24400	1.10181
AT2G36850	0.95821
AT4G35480	2.62109
AT1G63245	2.33943
AT1G07650	1.38544
AT3G47780	2.53907
AT5G44390	2.24196
AT5G66790	1.5985
AT1G56240	3.42454
AT3G14075	1.03558
AT2G40340	3.64153
AT2G27389	3.60932
AT1G74430	1.74728
AT1G33110	1.68654
AT1G63830	2.13243
AT5G62180	1.10374
AT3G54620	1.24907
AT1G11905	1.22777
AT4G30350	1.76383
AT1G35670	1.42327
AT3G06300	1.18107
AT3G58490	1.69226
AT2G31090	1.3383
AT4G22320	1.0812
AT2G29110	3.14317
AT5G01950	1.02333
AT2G40740	3.03083
AT1G20680	1.90949
AT5G08150	2.28373
AT1G72120	2.1786
AT4G36010	3.41411
AT3G51970	1.5462
AT1G23490	1.24573
AT1G02390	1.73299
AT5G13220	4.62201
AT5G37960	2.42712
AT1G17590	2.24688
AT5G22350	1.39008
AT2G26190	1.37992
AT4G23470	1.94665
AT5G48660	1.0429
AT1G07150	1.7404
AT3G17700	1.08152
AT3G46640	1.32399
AT5G64090	1.0372
AT5G64810	3.58837
AT1G63930	2.52931
AT5G67410	1.70708
AT2G04305	1.43426
AT1G18890	2.12527
AT5G22770	1.29743
AT2G32930	1.77879
AT1G76440	1.2037
AT2G32150	1.96045
AT1G08050	2.8507
AT3G44480	1.25662
AT5G47850	3.48858
AT2G30360	2.83408
AT3G49570	3.01435
AT3G17390	2.45074
AT1G13390	1.49735
AT3G47090	2.20444
AT5G16370	1.57036
AT2G19620	1.4629
AT1G65310	4.33735
AT1G15010	4.73902
AT1G10580	1.06557
AT4G14220	1.53143
AT1G09575	1.3486
AT1G74450	2.17381
AT5G59940	1.59669
AT1G01260	1.49869
AT3G56710	2.38274
AT3G07790	0.99127
AT2G40180	3.37953
AT3G09940	4.83316
AT3G45970	2.803
AT5G18290	2.15039
AT5G58730	1.62287
AT4G32020	1.35447
AT5G14470	2.24685
AT2G39360	1.11573
AT5G26120	1.83788
AT5G34930	1.05987
AT1G21080	1.01299
AT5G10820	1.52373
AT3G55560	1.63312
AT5G40170	1.26067
AT2G21490	1.15988
AT2G39350	3.25666
AT5G49700	2.98887
AT4G37990	4.13699
AT2G22910	1.25305
AT3G03030	1.52815
AT4G05100	4.1903
AT2G37970	2.3336
AT4G21700	0.985583
AT1G65845	1.87853
AT1G75810	1.04591
AT4G36945	0.968012
AT2G25620	1.0111
AT5G56580	1.93154
AT2G04795	1.84071
AT5G07100	2.57626
AT2G28120	1.61549
AT5G48540	2.79328
AT3G55410	1.09295
AT2G32800	1.49971
AT4G17070	1.50767
AT4G36150	1.20243
AT3G46660	6.34358
AT3G25760	3.74757
AT1G16090	2.10759
AT5G16980	2.2169
AT4G14680	1.69474
AT4G35630	2.45189
AT3G51920	1.70697
AT1G32170	2.1059
AT3G09020	2.04187
AT4G26120	2.16906
AT5G49280	1.47073
AT2G38860	2.21199
AT3G21700	1.95555
AT2G19900	2.26025
AT4G28050	1.74406
AT2G23120	1.58274
AT5G51620	1.37631
AT1G44350	3.33878
AT3G09270	5.1583
AT1G30320	1.85462
AT3G56200	1.58878
AT3G20510	1.58994
AT3G51660	3.01838
AT1G63350	2.39108
AT1G59850	2.0346
AT2G41410	1.78639
AT1G51890	3.54375
AT2G44200	1.54756
AT1G22650	1.41971
AT1G13340	3.59724
AT4G34138	2.13842
AT5G60280	1.95711
AT3G25180	5.27807
AT1G59590	1.92035
AT2G32220	1.31658
AT1G80510	1.11776
AT3G25230	1.0332
AT1G71880	1.42204
AT1G66070	1.07426
AT2G22475	0.995313
AT1G30640	1.44524
AT4G00970	2.45295
AT3G48360	3.32725
AT3G06760	1.39389
AT5G22545	4.01342
AT1G04200	1.57153
AT1G76360	1.15905
AT5G08660	1.43457
AT5G13490	3.1034
AT3G61800	1.11721
AT4G33430	1.11694
AT4G36640	1.13375
AT4G37450	2.53618
AT2G46270	1.82604
AT4G39580	1.99885
AT5G64750	6.23003
AT3G16030	1.72048
AT5G16910	1.72786
AT3G53160	1.88664
AT1G32690	1.48696
AT1G27820	3.65971
AT5G55050	1.49418
AT5G18480	1.40815
AT3G50480	3.23408
AT2G39400	1.65129
AT4G33565	1.09842
AT1G29620	4.54485
AT3G47550	2.02514
AT3G11340	2.32315
AT1G02880	1.05244
AT3G02150	1.66823
AT2G39518	4.43386
AT4G15550	1.50017
AT4G21850	3.43936
AT1G22890	1.6275
AT5G63490	1.13853
AT3G21930	2.54799
AT4G28460	2.88476
AT2G29440	3.68425
AT1G48320	1.8275
AT5G64450	1.79489
AT1G16130	4.76321
AT3G57480	1.18632
AT5G50900	0.972443
AT1G76160	1.94628
AT3G49780	1.8607
AT3G24350	1.14304
AT4G17240	1.55262
AT4G11660	1.17028
AT4G04490	3.58247
AT3G63380	6.46943
AT5G50915	1.81845
AT2G33570	1.35083
AT3G21150	3.33251
AT5G12340	8.83949
AT1G49050	1.1248
AT1G59970	1.03105
AT5G61010	1.5354
AT3G12400	1.3992
AT3G13790	1.30728
AT1G72210	2.39619
AT1G78860	2.05835
AT3G44735	1.13131
AT4G25070	2.13732
AT4G19450	1.14739
AT5G56170	1.42713
AT4G30390	1.34152
AT4G01090	1.14793
AT5G64300	2.23451
AT5G09790	1.39105
AT4G34380	2.58181
AT4G23280	1.99063
AT2G19450	1.83072
AT1G71400	2.86049
AT1G61610	3.24896
AT2G33847	1.0196
AT5G16830	1.66321
AT5G07730	1.02595
AT4G04960	1.43902
AT5G44870	1.69573
AT5G46450	1.4954
AT2G03240	1.50734
AT3G56800	1.13517
AT3G09032	2.27407
AT5G66900	1.65634
AT4G36950	4.34721
AT5G67540	1.08056
AT4G17895	1.05826
AT2G43820	1.98467
AT1G80110	1.18316
AT1G34300	0.955986
AT3G08760	1.08482
AT4G25110	2.32328
AT5G60800	1.88773
AT1G17745	1.87804
AT1G07240	1.45988
AT3G03750	1.05392
AT5G62770	2.46733
AT1G20980	1.037
AT5G56030	1.37428
AT1G78850	1.70419
AT1G34420	1.70081
AT2G38360	2.50637
AT1G67520	2.22386
AT3G46600	1.28095
AT3G27010	0.969029
AT1G73550	2.68913
AT5G38850	1.67114
AT2G33110	1.60955
AT4G10390	2.5209
AT1G47890	3.64226
AT5G52050	3.27346
AT1G30190	2.7376
AT1G28390	1.51987
AT2G43320	2.8998
AT3G26020	1.59778
AT5G62070	1.52774
AT5G39380	1.02333
AT5G53310	1.05073
AT1G01680	3.17876
AT3G50060	2.23133
AT2G42330	1.68325
AT1G14060	1.26099
ATMG00110	0.998866
AT1G24170	0.976323
AT5G13370	1.47926
AT3G57330	1.35995
AT2G31800	1.11308
AT2G31940	1.97929
AT3G02740	0.953066
AT3G30775	1.59439
AT5G18360	1.39452
AT1G28050	1.40362
AT5G18470	3.1378
AT4G22970	1.29537
AT1G18210	2.97478
AT3G15630	1.7744
AT1G27890	3.95618
AT4G33420	2.87309
AT3G29360	1.92098
AT5G41170	2.07478
AT5G27380	1.35286
AT1G61660	1.14233
AT2G19460	1.73
AT2G18860	1.05999
AT2G25240	3.74987
AT1G77570	1.24587
AT4G33060	0.954344
AT1G74710	2.30535
AT1G21120	1.66498
AT3G04710	0.993859
AT4G17650	1.57334
AT4G31000	1.85697
AT1G02360	1.48847
AT3G23620	1.1656
AT1G26570	1.08863
AT3G16860	2.41989
AT3G04230	1.51926
AT3G13950	3.93969
AT1G74790	1.15952
AT1G21370	1.10089
AT5G22000	1.15158
AT3G04200	2.04449
AT5G13210	2.02946
AT1G55850	1.79273
AT5G63770	1.11969
AT5G64260	2.98933
AT4G39570	1.16642
AT1G10585	3.79288
AT3G04670	1.28394
ATMG01350	1.08125
AT2G38790	2.86202
AT5G28830	1.82644
AT2G36380	1.63683
AT5G02290	1.407
AT5G22630	2.12664
AT5G06320	3.01337
AT1G11960	1.82076
AT4G23060	1.59921
AT3G54420	2.47962
AT3G18560	1.9763
AT1G27760	0.989869
AT4G36650	0.98484
AT3G17410	1.07411
AT1G29640	2.15997
AT1G03220	3.42986
AT3G16330	2.12313
AT3G54200	1.33276
AT2G39030	4.10681
AT2G42950	1.4175
AT5G26600	1.21451
AT4G20000	2.35523
AT5G62480	1.82881
AT2G28460	1.08494
AT2G24100	1.72748
AT4G23610	2.53492
AT3G05820	1.46744
AT3G13230	1.05622
AT1G10990	2.15753
AT1G05530	2.08983
AT1G77810	1.91067
AT2G02230	1.24431
AT1G24145	2.5392
AT3G51870	1.22149
AT1G64950	1.49944
AT3G50800	2.62074
AT3G02875	1.2106
AT3G56880	2.49703
AT5G36260	1.85482
AT1G43610	2.33343
AT1G65490	1.35421
AT3G50280	4.11681
AT1G72900	1.54744
AT2G19570	1.30305
AT1G06800	1.05138
AT5G08139	1.45996
AT3G25870	1.57273
AT1G09630	1.30504
AT5G09250	1.00099
AT4G35655	3.9221
AT2G39480	1.07011
AT1G03850	2.36664
AT3G07370	1.17098
AT4G27654	5.80361
AT4G35580	1.2937
AT3G46530	1.08897
AT5G65200	1.38491
AT1G30040	1.09827
AT5G42150	1.15167
AT2G32235	3.02171
AT2G28830	1.53513
AT5G66910	1.1446
AT2G47680	1.11519
AT5G66620	2.69042
AT3G50970	2.43645
AT5G44620	1.95444
AT4G19140	1.42601
AT1G68350	3.02541
AT1G53080	2.98969
AT1G75670	1.05712
AT1G74000	2.08784
AT1G70700	2.05893
AT1G68840	1.83148
AT1G21110	1.97419
AT5G05600	4.64226
AT2G27580	1.40645
AT2G31010	1.3292
AT1G74930	4.4411
AT1G59860	2.89475
AT3G54640	1.43159
AT3G28740	5.00643
AT5G50430	1.08572
AT4G17660	1.88107
AT1G61215	1.1059
AT3G09350	2.35993
AT5G60300	1.93609
AT1G72680	1.54213
AT5G42650	1.06885
AT4G02220	1.19317
AT3G56410	2.46957
AT3G04620	1.57064
AT3G05500	2.42732
AT5G51060	7.12321
AT5G41080	2.35603
AT3G08950	1.00605
AT3G13520	1.22318
AT1G61470	3.60219
AT5G22100	1.0402
AT4G22820	1.29612
AT5G25260	3.695
AT2G36580	1.18263
AT3G18690	1.50243
AT2G01600	1.28242
AT5G16170	2.69433
AT2G01340	1.28731
AT4G31770	1.4442
AT4G04510	3.26239
AT2G37150	1.36256
AT4G24200	1.00766
AT5G63130	3.89839
AT4G39840	1.5973
AT2G48010	1.19363
AT1G27910	1.091
AT5G54300	1.81767
AT4G12070	1.1749
AT1G19640	1.77215
AT5G65600	3.58132
AT4G23850	0.982474
AT5G01040	3.98109
AT5G16010	1.5618
AT2G01650	0.976387
AT3G15760	1.14506
AT3G16050	1.39877
AT1G23440	1.44568
AT1G23090	1.17009
AT2G35910	1.25072
AT5G25450	4.30808
AT4G01540	1.76557
AT3G45960	1.54832
AT1G66570	1.66716
AT2G43290	1.1013
AT5G65270	0.998266
AT3G05370	2.0199
AT4G39270	1.29347
AT2G45210	2.73968
AT3G49350	0.991781
AT3G60420	1.19302
AT1G02930	3.11846
AT2G04515	3.38193
AT3G17710	1.05152
AT3G46670	1.05056
AT2G26150	3.84316
AT2G23420	0.985452
AT1G55390	3.02401
AT1G70690	1.6052
AT3G02070	1.22177
AT4G34400	3.49236
AT1G02920	3.33402
AT1G45145	3.04683
AT3G13600	2.19324
AT5G57015	1.43234
AT4G20390	1.39453
AT3G25990	1.1816
AT3G05550	1.3288
AT5G03360	1.25901
AT4G37670	1.2864
AT3G01516	1.56133
AT1G17060	1.45631
AT4G01700	2.33661
AT5G05220	3.09804
AT4G37290	2.12488
AT2G43140	1.21052
AT2G29990	1.36122
AT5G58620	1.28996
AT4G23540	1.00046
AT1G25275	0.959771
AT5G19120	1.78333
AT5G06560	1.03998
AT1G61475	1.02083
AT2G19190	3.75418
AT4G12790	1.28412
AT1G75490	1.24107
AT1G12210	1.61439
AT1G17620	1.02475
AT1G12420	1.39391
AT1G76590	1.50577
AT1G68390	1.49678
AT1G21130	1.04466
AT5G52640	3.33136
AT1G07660	1.08149
AT3G18710	2.30292
AT5G61390	1.3216
AT5G37550	1.91379
AT2G03470	1.10914
AT3G26840	2.17022
AT5G26220	1.64393
AT1G11210	1.45181
AT5G01980	0.97323
AT1G69960	1.20371
AT1G58100	0.97445
AT2G02370	1.09728
AT1G22510	2.15363
AT3G27960	1.35419
AT4G37730	1.51172
AT1G80450	1.69365
AT5G64900	0.972194
AT3G15540	2.19437
AT4G35770	2.14473
AT5G39740	0.957488
AT2G28570	1.87102
AT1G12890	1.7324
AT5G59480	1.01112
AT3G48090	1.43693
AT1G55365	1.22038
AT2G41640	0.969649
AT5G57123	2.93931
AT4G31780	1.00495
AT4G12010	1.10957
AT2G47270	1.79223
AT4G01575	1.82253
AT4G18205	1.41213
AT5G57060	1.08548
AT1G50640	1.17111
AT2G29450	1.415
AT1G76065	1.30406
AT3G26090	1.27234
AT1G56250	2.53287
AT1G01130	1.46316
AT2G36470	1.09803
AT2G20142	2.61281
AT2G44581	1.58413
AT3G47830	0.994335
AT1G74590	3.12168
AT1G78895	1.12421
AT4G30780	1.03074
AT4G38410	1.07391
AT1G67880	0.976928
AT3G45060	2.98217
AT5G48410	2.12766
AT1G80320	1.1536
AT3G47740	1.68833
AT1G36370	1.4268
AT1G62840	1.82404
AT1G51270	2.7657
AT3G19615	2.58963
AT1G31290	1.86478
AT5G63320	1.50448
AT4G35320	0.972946
AT1G14330	1.86692
AT5G05140	1.0588
AT4G19510	1.03003
AT1G73805	2.08143
AT1G10560	1.73553
AT4G12410	1.4914
AT4G18197	1.29696
AT4G27657	3.31936
AT1G42980	2.43733
AT5G57910	0.98603
AT1G17340	1.04565
AT2G04495	2.81876
AT3G04000	1.19339
AT3G45650	1.03412
AT1G67980	1.85977
AT5G55180	2.17697
AT5G38240	1.73643
AT1G53330	1.35645
AT5G64870	4.56522
AT4G03110	1.15832
AT3G56030	1.32071
AT3G21090	1.80988
AT4G26750	1.35008
AT5G55090	1.58093
AT3G60490	2.14782
AT3G20660	0.966496
AT3G56790	2.07062
AT5G03210	3.36541
AT4G18195	1.36728
AT1G22180	1.09701
AT3G28930	2.08374
AT1G23550	2.66982
AT1G14780	3.01668
AT5G64710	1.49175
AT3G25210	1.21446
AT1G69430	1.6385
AT5G56750	1.07719
AT3G04770	1.02182
AT4G05020	2.53087
AT1G65510	1.58801
AT4G25350	1.66599
AT1G80290	0.991049
AT2G25440	2.41626
AT4G15680	1.75949
AT3G12580	3.08846
AT5G22380	2.79875
AT3G52520	2.10265
AT5G17390	2.79742
AT5G13500	1.42247
AT3G27620	2.01758
AT2G38490	1.65572
AT1G70750	0.981151
AT3G22360	1.90431
AT5G03100	1.213
AT4G02540	1.17282
AT3G14850	0.998159
AT5G41680	4.02863
AT2G30770	4.01893
AT1G15420	1.1417
AT2G21850	1.07444
AT2G40750	1.66909
AT1G66500	3.63853
AT5G37750	1.76551
AT2G31880	1.64008
AT4G20170	1.15234
AT3G57630	1.01305
AT5G50440	1.21075
AT1G69750	1.05294
AT4G12005	1.72186
AT3G48760	1.50014
AT5G67090	1.40568
AT5G05365	1.90041
AT4G00955	1.17654
AT1G63530	1.24167
AT3G59750	1.51584
AT5G64990	1.71759
AT4G36670	1.65277
AT1G11610	2.45013
AT1G10140	1.91316
AT3G04300	2.81771
AT1G77640	2.63616
AT5G40780	1.76436
AT2G36650	1.2328
AT3G60200	1.42971
AT5G36290	1.05149
AT5G12880	2.3407
AT5G03990	1.10575
AT1G52720	1.34105
AT2G35640	1.94195
AT1G74400	2.26418
AT1G74010	1.4235
AT4G04220	1.20122
AT4G15610	2.92201
AT3G22060	1.93157
AT4G38420	1.43874
AT1G20100	1.49001
AT5G57010	3.70975
AT1G32970	2.23662
AT2G29100	2.36587
AT4G10040	1.45611
AT5G03390	1.1562
AT1G24147	2.17556
AT3G01800	0.964584
AT4G02810	1.28698
AT2G47150	1.96483
AT4G23150	2.95788
AT5G61800	1.7017
AT3G23170	1.65495
AT3G02230	1.78315
AT5G61380	1.58269
AT5G24920	1.10848
AT3G63060	1.66222
AT4G18280	1.18818
AT2G31020	1.68916
AT3G62570	1.61922
AT5G66630	1.53881
AT4G27410	1.5745
AT5G03030	0.961565
AT1G69920	1.80823
AT1G78240	0.957697
AT1G75450	1.8211
AT1G53440	1.46178
AT2G01670	0.977859
AT5G59450	1.01794
AT1G62422	1.21435
AT2G30500	1.12098
AT4G34180	1.98234
ATMG01180	1.34614
AT5G27610	1.21434
AT5G26010	1.30072
AT3G48450	2.15393
AT4G01720	1.03738
AT4G03450	2.89548
AT2G18210	1.45509
AT1G07620	2.00702
AT5G51440	3.15958
AT1G10040	1.6686
AT5G44568	1.38057
AT3G04210	1.00574
AT2G18100	1.28312
AT4G16680	1.15333
AT2G07706	1.3032
AT4G37900	1.95635
AT3G21900	2.46649
AT3G56400	1.64957
AT2G20835	1.22512
AT1G72920	2.60652
AT2G47190	2.1749
AT5G23160	2.52718
AT4G26910	1.27559
AT3G12040	1.05903
AT5G44480	1.5936
AT5G60250	1.28281
AT4G36105	1.1956
AT3G25890	1.01927
AT1G65240	3.31081
AT2G24850	3.81817
AT3G18950	1.70411
AT3G51460	1.32005
AT1G19360	0.999022
AT5G01210	1.35831
AT4G00305	1.2538
AT5G54100	0.994019
AT5G15350	0.989508
AT2G04400	1.37708
AT3G03910	1.36477
AT3G52870	0.964771
AT5G55930	1.67736
AT2G38500	1.2714
AT3G20040	1.1308
AT3G03000	1.2924
AT5G67320	1.2518
AT3G50140	1.62335
AT5G49900	1.36738
AT5G48070	5.45851
AT1G68620	2.76212
AT2G44790	1.95849
AT1G07400	2.71478
AT1G24600	1.06539
AT5G07920	1.03574
AT5G09420	1.51538
AT3G62590	1.42162
AT5G20240	1.42057
AT1G77390	2.42527
AT1G67530	1.1048
AT4G14690	2.66155
AT2G23170	2.21818
AT3G49210	1.14646
AT3G44830	2.85318
AT5G42830	2.08412
AT2G07779	1.47044
AT4G22690	1.17973
AT5G25350	0.998175
AT5G65630	1.78997
AT3G22600	3.844
AT1G13520	3.40198
AT2G22010	1.1703
AT4G11890	2.15972
AT2G13650	1.32457
AT4G26690	1.05724
AT3G59280	1.00499
AT2G30400	2.05798
AT1G02820	1.99036
AT4G22470	6.16556
AT5G37070	1.0972
AT3G11773	1.20971
AT3G07470	1.05713
AT1G62045	1.44532
AT5G45630	4.03688
AT4G04695	0.979199
AT1G22810	4.75715
AT4G21920	3.9771
AT1G55120	1.20286
AT2G04070	1.75168
AT3G62280	1.2454
AT1G10155	1.37648
AT1G65520	1.06773
AT4G28290	1.05909
AT4G35730	1.06893
AT2G46620	1.31873
AT2G34250	1.54417
AT1G21070	1.32171
AT1G19320	2.91301
AT1G65500	1.68186
AT3G19580	1.60555
AT5G47240	1.73486
AT1G07160	3.45494
AT3G26690	1.22987
AT2G35000	1.64135
AT4G15480	1.17714
AT4G23310	2.45469
AT2G43510	1.34847
AT5G45410	0.978984
AT1G06640	0.996522
AT1G62440	1.46595
AT2G41380	1.06804
AT5G59220	2.76626
AT1G23850	2.29199
AT4G15670	1.80292
AT4G02360	1.33589
AT3G22660	1.00702
AT1G59710	1.2057
AT3G63500	1.32019
AT4G13510	1.24713
AT1G71360	1.17365
AT1G61415	1.17252
AT1G01010	1.16802
AT4G21840	3.21866
AT5G03890	2.00156
AT3G28180	0.976876
AT1G12580	1.09625
AT3G48320	1.41051
AT5G01380	5.72023
AT1G15890	1.40572
AT1G04490	2.01048
AT1G02450	2.33296
AT2G29410	1.12917
AT1G68200	1.29034
AT2G36770	2.41997
AT1G55110	1.39267
AT2G34300	1.16529
AT5G46470	0.967307
AT4G24340	1.36001
AT1G69270	1.11361
AT4G05120	1.34771
AT2G41905	1.17997
AT1G29980	1.21491
AT5G39670	2.16157
AT3G59440	1.03684
AT4G28703	1.57507
AT4G09960	1.72576
AT2G29750	1.56978
AT1G12320	1.00524
AT4G34410	6.77067
AT4G36820	1.25762
AT1G66180	1.01304
AT5G13080	4.36889
AT1G05670	1.67808
AT2G46940	1.4974
AT4G39820	0.954867
AT3G07090	1.34676
AT5G27030	1.0646
AT4G35810	1.58416
AT5G21105	0.963536
AT1G11100	1.25551
AT3G54950	0.97503
AT2G28305	1.09114
AT1G17744	2.02632
AT4G28000	1.21721
AT4G26060	1.01581
AT1G28600	0.950723
AT3G48850	2.88062
[truncated: 461 more rows]

## Sheet: O3 down 2-fold
Locus Identifier	logFC
AT2G40610	-4.489
AT5G18080	-4.17397
AT1G29500	-4.08703
AT2G26710	-4.05677
AT1G29510	-3.96414
AT1G29430	-3.88939
AT1G06980	-3.83485
AT1G74670	-3.69785
AT2G42380	-3.51402
AT5G66590	-3.48204
AT3G03820	-3.42959
AT5G39860	-3.38664
AT4G38850	-3.36197
AT5G03120	-3.32581
AT1G26945	-3.2861
AT4G29905	-3.28176
AT3G58120	-3.26463
AT5G65730	-3.21721
AT2G44230	-3.19206
AT3G03850	-3.1895
AT5G15310	-3.1277
AT1G29660	-3.07707
AT3G58070	-3.05689
AT4G38860	-3.02858
AT4G27360	-3.01617
AT1G04240	-2.99569
AT1G60590	-2.98704
AT5G20110	-2.96447
AT1G23205	-2.94706
AT4G04840	-2.94705
AT5G02760	-2.93973
AT3G25670	-2.93675
AT1G20190	-2.9297
AT5G20670	-2.92113
AT4G14550	-2.91201
AT1G78230	-2.88612
AT1G22370	-2.87983
AT1G62510	-2.86356
AT5G44680	-2.85421
AT4G34760	-2.84512
AT1G56600	-2.83166
AT2G23130	-2.80495
AT1G15550	-2.80124
AT5G47610	-2.79588
AT5G45950	-2.79175
AT4G36540	-2.77558
AT2G32100	-2.7694
AT1G62515	-2.7435
AT1G55330	-2.73059
AT5G13170	-2.71506
AT4G02630	-2.70571
AT1G30840	-2.70375
AT4G35783	-2.69373
AT2G39920	-2.672
AT5G44020	-2.65879
AT5G48490	-2.65792
AT3G56080	-2.65317
AT5G52900	-2.65277
AT1G52750	-2.63818
AT4G38690	-2.63141
AT4G13800	-2.63013
AT1G68870	-2.62905
AT4G14560	-2.62429
AT1G67900	-2.6169
AT2G01505	-2.61633
AT5G24155	-2.61068
AT3G21670	-2.60187
AT4G22560	-2.60096
AT1G47606	-2.60072
AT2G44740	-2.59387
AT5G64770	-2.59111
AT3G09450	-2.58936
AT4G03070	-2.58817
AT4G26790	-2.58672
AT1G50280	-2.55521
AT2G27420	-2.55206
AT2G20750	-2.54825
AT4G00165	-2.53195
AT2G45400	-2.52971
AT1G13650	-2.52431
AT3G50840	-2.52347
AT4G38840	-2.52213
AT5G62130	-2.51681
AT5G19190	-2.51318
AT3G06770	-2.51247
AT1G64625	-2.51089
AT5G46690	-2.48674
AT4G18220	-2.48129
AT1G57590	-2.48038
AT1G18810	-2.4796
AT2G34925	-2.4737
AT5G47370	-2.47234
AT1G78450	-2.4713
AT5G62100	-2.4539
AT3G15570	-2.44421
AT5G41900	-2.44313
AT2G41940	-2.4405
AT1G10640	-2.43948
AT4G19170	-2.43697
AT5G12900	-2.42011
AT3G13980	-2.41671
AT5G46830	-2.41486
AT2G10940	-2.41179
AT1G51140	-2.41065
AT2G21210	-2.40469
AT1G18265	-2.40142
AT5G62280	-2.39124
AT5G01790	-2.39035
AT3G25717	-2.38797
AT4G17770	-2.38428
AT5G49730	-2.38212
AT2G18300	-2.37026
AT2G30424	-2.36421
AT1G23340	-2.35953
AT3G18050	-2.35792
AT1G79529	-2.35623
AT4G19530	-2.3562
AT2G36050	-2.35522
AT1G12090	-2.35382
AT3G21870	-2.35364
AT4G26540	-2.35132
AT3G28420	-2.34955
AT2G32560	-2.3489
AT3G02380	-2.34841
AT5G49740	-2.34646
AT4G22730	-2.34407
AT1G15260	-2.33775
AT4G17810	-2.33618
AT3G05400	-2.33136
AT3G17640	-2.32658
AT5G43870	-2.32637
AT4G37080	-2.32347
AT3G16370	-2.32261
AT5G07700	-2.31761
AT2G45180	-2.3159
AT3G53420	-2.31075
AT4G23870	-2.30285
AT1G72030	-2.29765
AT2G45560	-2.29714
AT1G50040	-2.29154
AT4G26530	-2.29138
AT3G62070	-2.29124
AT2G18890	-2.29112
AT3G28070	-2.29032
AT3G11110	-2.28088
AT1G64780	-2.27871
AT1G70940	-2.27869
AT3G27250	-2.27718
AT1G54820	-2.27265
AT2G40475	-2.2719
AT4G01080	-2.26486
AT5G01015	-2.26203
AT5G11590	-2.25532
AT1G07490	-2.25337
AT1G76110	-2.24734
AT1G72610	-2.24663
AT5G51850	-2.23324
AT3G24460	-2.22956
AT4G16515	-2.22357
AT3G10527	-2.21988
AT1G32780	-2.21949
AT2G18120	-2.21657
AT2G21320	-2.21387
AT2G15970	-2.21238
AT5G45820	-2.20547
AT1G18620	-2.19863
AT2G24762	-2.19721
AT4G35320	-2.19588
AT1G26210	-2.19266
AT3G48720	-2.18612
AT2G15020	-2.18448
AT3G28080	-2.18389
AT5G24150	-2.18386
AT5G59350	-2.17711
AT1G78995	-2.15978
AT2G41312	-2.15913
AT3G23805	-2.15792
AT2G22980	-2.15665
AT4G12980	-2.15603
AT1G11700	-2.15599
AT3G08600	-2.15173
AT1G20470	-2.15038
AT5G38970	-2.1435
AT1G54040	-2.14012
AT5G11420	-2.14004
AT1G75785	-2.13472
AT4G26520	-2.13398
AT1G10020	-2.13265
AT1G01520	-2.13096
AT4G23990	-2.12919
AT4G14740	-2.1285
AT3G10525	-2.1266
AT4G12970	-2.12503
AT3G12610	-2.12218
AT1G73700	-2.12084
AT3G07340	-2.11905
AT1G33240	-2.11862
AT2G40435	-2.1179
AT5G40380	-2.1169
AT3G62550	-2.11524
AT3G19850	-2.11512
AT4G12320	-2.11496
AT5G20270	-2.1144
AT4G18970	-2.10619
AT3G26960	-2.10472
AT5G06510	-2.09882
AT3G44990	-2.09435
AT5G64190	-2.09334
AT2G29300	-2.09229
AT2G40130	-2.08628
AT5G10570	-2.08423
AT5G56860	-2.08404
AT1G02350	-2.07966
AT4G06534	-2.07858
AT1G52342	-2.07604
AT4G04830	-2.07157
AT1G26761	-2.0692
AT4G26288	-2.0647
AT5G16000	-2.05916
AT4G02130	-2.05886
AT5G63180	-2.05854
AT5G46220	-2.05484
AT1G20650	-2.05388
AT3G61750	-2.05348
AT3G20820	-2.05012
AT3G18217	-2.04974
AT3G52740	-2.04745
AT2G01918	-2.04634
AT2G43010	-2.04494
AT2G22200	-2.04439
AT5G13730	-2.04224
AT3G06868	-2.04199
AT4G28780	-2.04067
AT1G26920	-2.0368
AT5G49330	-2.03571
AT5G60890	-2.03507
AT2G03310	-2.0338
AT4G18270	-2.02825
AT1G68780	-2.02427
AT1G01840	-2.02202
AT3G52720	-2.02197
AT4G09890	-2.02156
AT2G30420	-2.0205
AT2G29290	-2.01435
AT4G34220	-2.01224
AT1G25440	-2.0091
AT3G46970	-2.00663
AT3G61970	-2.00511
AT4G24700	-2.00445
AT1G05870	-2.00419
AT1G14280	-2.00376
AT3G10190	-2.00265
AT2G39800	-2.00222
AT4G01460	-2.00096
AT4G16980	-2.00093
AT5G10150	-2.00028
AT2G01890	-2.0002
AT4G30250	-1.99869
AT5G41400	-1.9985
AT5G62140	-1.99721
AT2G32010	-1.99717
AT2G17650	-1.99661
AT3G23880	-1.99439
AT4G37470	-1.9924
AT1G72150	-1.99221
AT2G29090	-1.99213
AT3G10150	-1.99131
AT5G01895	-1.9912
AT5G12050	-1.99087
AT3G47430	-1.99071
AT2G39010	-1.99045
AT4G16983	-1.98905
AT1G67750	-1.98878
AT1G01430	-1.98795
AT2G24692	-1.98617
AT3G61950	-1.98611
AT1G22330	-1.98581
AT2G21830	-1.98576
AT3G50560	-1.98555
AT2G28150	-1.98474
AT2G20724	-1.9847
AT1G04250	-1.9836
AT4G38770	-1.9797
AT4G17460	-1.97959
AT3G56370	-1.97698
AT3G02500	-1.9751
AT5G26790	-1.97393
AT3G61898	-1.9738
AT1G73600	-1.97372
AT1G55260	-1.97031
AT5G66080	-1.96852
AT2G37170	-1.96773
AT3G26280	-1.96712
AT1G01250	-1.9668
AT5G57180	-1.96512
AT4G30610	-1.96314
AT3G29647	-1.96085
AT4G10770	-1.96083
AT4G17880	-1.96076
AT2G18735	-1.95739
AT5G03552	-1.95602
AT3G60320	-1.9559
AT5G37980	-1.95425
AT2G04790	-1.95178
AT2G34620	-1.94924
AT5G06270	-1.94913
AT5G03230	-1.94811
AT5G14410	-1.94703
AT4G21760	-1.94697
AT5G62210	-1.94521
AT5G24105	-1.94218
AT1G51080	-1.94035
AT4G01330	-1.93948
AT4G01060	-1.93594
AT2G46710	-1.93329
AT2G01760	-1.93107
AT1G07450	-1.92517
AT2G02780	-1.92406
AT3G26520	-1.9234
AT5G05810	-1.92212
AT1G14190	-1.91591
AT1G70280	-1.91362
AT3G30460	-1.91229
AT1G58520	-1.91141
AT1G49130	-1.90967
AT4G09920	-1.90705
AT1G43675	-1.90695
AT2G37100	-1.90687
AT3G45780	-1.90667
AT4G33625	-1.90507
AT3G06880	-1.89995
AT3G44610	-1.89941
AT3G01142	-1.89774
AT2G18560	-1.89673
AT5G27360	-1.89612
AT1G04040	-1.89456
AT1G12330	-1.89312
AT3G05900	-1.88879
AT5G25460	-1.88866
AT5G06690	-1.8841
AT1G72510	-1.88175
AT4G27440	-1.88127
AT5G54630	-1.87899
AT1G34640	-1.87816
AT4G04750	-1.8774
AT4G36240	-1.87724
AT3G05936	-1.87495
AT5G66520	-1.87407
AT2G19860	-1.87355
AT4G12917	-1.87121
AT2G01420	-1.87115
AT1G05690	-1.86411
AT3G14810	-1.86382
AT4G24780	-1.86332
AT1G76420	-1.86163
AT2G20670	-1.85908
AT1G28610	-1.8583
AT1G55960	-1.85578
AT5G49215	-1.85553
AT3G61880	-1.85337
AT3G59400	-1.84934
AT1G78970	-1.84839
AT2G27385	-1.84645
AT5G25120	-1.84641
AT2G30790	-1.8459
AT1G76530	-1.84477
AT5G16530	-1.84292
AT1G78070	-1.83902
AT5G38010	-1.8369
AT5G02890	-1.83687
AT4G20260	-1.83672
AT2G42200	-1.83394
AT3G06750	-1.83357
AT1G78170	-1.83155
AT1G14700	-1.83123
AT3G57040	-1.82859
AT3G04140	-1.82821
AT3G46130	-1.82707
AT4G37925	-1.82653
AT5G59020	-1.82577
AT2G47930	-1.82288
AT1G68520	-1.82257
AT2G46570	-1.82241
AT2G19780	-1.81919
AT1G11070	-1.81889
AT5G60850	-1.81821
AT5G01240	-1.81441
AT3G52840	-1.81408
AT5G55620	-1.81106
AT3G23410	-1.80948
AT4G37800	-1.80638
AT5G63780	-1.80523
AT2G41310	-1.80371
AT3G55710	-1.80168
AT2G32090	-1.79961
AT2G36870	-1.79886
AT4G32340	-1.79884
AT3G18490	-1.79825
AT3G63210	-1.79776
AT3G56220	-1.79744
AT3G28130	-1.79411
AT4G14750	-1.79274
AT1G45010	-1.79274
AT5G21100	-1.79251
AT2G45340	-1.79083
AT5G13400	-1.79059
AT5G07690	-1.78981
AT4G32980	-1.78929
AT2G28470	-1.78801
AT5G23280	-1.78794
AT3G14210	-1.78707
AT1G55370	-1.78649
AT2G38210	-1.78596
AT5G12950	-1.78434
AT5G08030	-1.78162
AT5G57780	-1.78059
AT5G53200	-1.77997
AT3G12110	-1.77834
AT2G21050	-1.77776
AT1G45616	-1.7771
AT2G38120	-1.77674
AT5G10930	-1.77381
AT2G23430	-1.77332
AT1G66150	-1.77254
AT1G54200	-1.77247
AT4G04340	-1.76932
AT1G02340	-1.7691
AT5G03130	-1.7685
AT1G09310	-1.76705
AT5G45940	-1.7665
AT4G23400	-1.76602
AT1G51940	-1.7658
AT1G72645	-1.76562
AT5G20700	-1.76553
AT1G56720	-1.76534
AT5G52280	-1.76514
AT2G41820	-1.76503
AT4G12900	-1.76271
AT3G29030	-1.76124
AT2G28550	-1.76027
AT1G51440	-1.76022
AT2G05160	-1.75943
AT3G21760	-1.75703
AT1G07280	-1.7568
AT1G79760	-1.75643
AT2G23000	-1.75523
AT1G20010	-1.75482
AT5G54145	-1.75469
AT5G48090	-1.75251
AT1G03300	-1.7521
AT4G23020	-1.75151
AT1G14520	-1.74939
AT2G23560	-1.74919
AT3G16240	-1.74902
AT5G23920	-1.74867
AT1G75360	-1.74851
AT3G24520	-1.74664
AT5G45960	-1.74117
AT1G76878	-1.74083
AT1G44446	-1.74071
AT1G15830	-1.73818
AT5G54130	-1.73692
AT1G33480	-1.73652
AT1G47580	-1.73423
AT3G16570	-1.7336
AT1G66130	-1.73193
AT5G59600	-1.73175
AT4G27595	-1.73134
AT1G68570	-1.72899
AT2G42190	-1.72894
AT2G34170	-1.72876
AT1G67040	-1.72818
AT2G32530	-1.72804
AT5G10970	-1.72693
AT5G03760	-1.72645
AT1G68190	-1.72602
AT1G18650	-1.72562
AT4G14760	-1.72452
AT1G28670	-1.72268
AT2G38750	-1.72261
AT4G19220	-1.72143
AT3G26310	-1.71695
AT2G29320	-1.71671
AT3G20460	-1.71584
AT1G68600	-1.71276
AT1G72430	-1.71248
AT5G49100	-1.71207
AT5G44410	-1.71206
AT2G03550	-1.70845
AT3G26460	-1.70774
AT2G37380	-1.70473
AT2G46660	-1.70301
AT2G45830	-1.70274
AT1G03870	-1.70207
AT1G22530	-1.70168
AT3G23080	-1.70147
AT3G61430	-1.70118
AT2G47440	-1.70062
AT3G49670	-1.69954
AT4G33666	-1.69872
AT5G19730	-1.69861
AT3G48200	-1.69676
AT3G58850	-1.69594
AT4G35290	-1.69562
AT5G05890	-1.69509
AT5G53020	-1.69505
AT5G13930	-1.69432
AT1G69690	-1.69387
AT5G44190	-1.6921
AT2G01870	-1.69154
AT5G55960	-1.68889
AT1G20070	-1.68858
AT4G30400	-1.6876
AT4G03060	-1.68735
AT4G00050	-1.68488
AT3G23050	-1.68368
AT3G59940	-1.68207
AT1G22500	-1.68101
AT3G56408	-1.68066
AT2G32540	-1.67956
AT1G19960	-1.67743
AT4G29720	-1.67624
AT5G40210	-1.67498
AT5G45310	-1.67447
AT3G14330	-1.67439
AT5G43700	-1.67219
AT2G34180	-1.67205
AT4G24810	-1.67169
AT1G77580	-1.67166
AT1G73870	-1.67003
AT3G27540	-1.66984
AT1G09750	-1.6698
AT3G21050	-1.66876
AT3G45390	-1.66842
AT3G62750	-1.66315
AT5G39210	-1.66138
AT1G48660	-1.66062
AT3G22104	-1.65946
AT2G45470	-1.65894
AT1G66840	-1.65877
AT1G25425	-1.65862
AT1G72275	-1.65859
AT3G62630	-1.65834
AT1G48100	-1.65814
AT4G14620	-1.6569
AT5G44490	-1.65677
AT1G03310	-1.65432
AT1G75710	-1.65337
AT1G60010	-1.65265
AT4G28080	-1.65264
AT3G44735	-1.65072
AT1G46480	-1.64967
AT2G28950	-1.64943
AT5G20935	-1.64904
AT1G42550	-1.64901
AT2G24540	-1.6478
AT4G17550	-1.64691
AT1G19940	-1.64652
AT4G23670	-1.64579
AT2G33510	-1.6446
AT4G14540	-1.64444
AT1G08730	-1.6427
AT3G45970	-1.64181
AT5G50950	-1.64058
AT1G07485	-1.63822
AT3G26932	-1.63739
AT5G50915	-1.63736
AT1G21460	-1.63585
AT5G38865	-1.63542
AT5G43630	-1.63379
AT1G11410	-1.63231
AT2G02070	-1.63173
AT5G07240	-1.62911
AT1G64390	-1.62868
AT1G13930	-1.62845
AT2G47220	-1.62832
AT5G53500	-1.6279
AT1G29530	-1.62776
AT4G30660	-1.6277
AT5G09820	-1.62695
AT5G23750	-1.62694
AT1G14345	-1.62679
AT3G14760	-1.62588
AT1G62520	-1.62566
AT4G00150	-1.62535
AT1G49010	-1.62526
AT5G55740	-1.6236
AT3G62470	-1.62217
AT1G76955	-1.62139
AT2G35060	-1.62006
AT1G02300	-1.61932
AT2G03710	-1.61785
AT1G69160	-1.61774
AT1G65295	-1.61742
AT2G35960	-1.61732
AT4G09350	-1.61717
AT3G50440	-1.61503
AT3G08660	-1.61419
AT2G16750	-1.61193
AT1G60160	-1.61061
AT5G40150	-1.60955
AT2G28350	-1.60923
AT4G23820	-1.6087
AT4G37810	-1.60847
AT5G47640	-1.60831
AT3G10113	-1.60774
AT4G36830	-1.60689
AT3G28040	-1.60672
AT1G78020	-1.60649
AT2G01755	-1.60636
AT3G07130	-1.60443
AT1G65310	-1.60107
AT1G49740	-1.60053
AT2G15050	-1.60034
AT3G21890	-1.5999
AT2G18940	-1.59981
AT3G51950	-1.59891
AT3G61550	-1.59824
AT4G38700	-1.59814
AT3G20130	-1.59666
AT3G61890	-1.596
AT4G00400	-1.59454
AT1G74458	-1.59423
AT3G62390	-1.59408
AT2G45590	-1.59391
AT5G66740	-1.59272
AT1G26208	-1.58899
AT1G02820	-1.58835
AT1G70210	-1.58743
AT5G42100	-1.58704
AT3G07010	-1.58516
AT3G01660	-1.58492
AT4G10120	-1.58481
AT4G17340	-1.5846
AT4G30845	-1.58455
AT3G27690	-1.58214
AT1G30250	-1.58213
AT1G29170	-1.57771
AT4G21215	-1.57529
AT5G40630	-1.57473
AT2G32290	-1.57453
AT1G50290	-1.57378
AT5G42030	-1.57281
AT3G10405	-1.57118
AT3G16690	-1.57059
AT5G59360	-1.57025
AT3G46550	-1.57006
AT3G25130	-1.56979
AT1G75460	-1.5692
AT2G22190	-1.5692
AT2G37450	-1.5686
AT1G65060	-1.56846
AT1G69780	-1.56795
AT1G70890	-1.5679
AT5G48730	-1.56717
AT4G04330	-1.56716
AT1G29395	-1.56666
AT3G03770	-1.5666
AT3G26445	-1.56659
AT4G24670	-1.56643
AT1G73750	-1.56513
AT4G22200	-1.56347
AT3G22150	-1.56346
AT1G70820	-1.56273
AT1G18773	-1.56246
AT2G23690	-1.56181
AT1G60800	-1.56151
AT1G74890	-1.56146
AT1G18330	-1.56134
AT1G79520	-1.56134
AT5G63530	-1.5601
AT1G38065	-1.55947
AT1G34580	-1.5586
AT4G03210	-1.55772
AT1G80050	-1.55759
AT2G33330	-1.55745
AT2G16990	-1.55501
AT1G13090	-1.55247
AT2G42300	-1.55191
AT4G29020	-1.55166
AT3G22550	-1.5516
AT1G76240	-1.55155
AT4G39110	-1.55155
AT1G04550	-1.55119
AT5G08330	-1.55024
AT2G38480	-1.54968
AT1G65320	-1.54816
AT5G52420	-1.5475
AT4G39330	-1.54684
AT4G09760	-1.54635
AT4G27820	-1.54621
AT4G38960	-1.54612
AT3G53680	-1.54576
AT4G13840	-1.5457
AT5G35480	-1.54499
AT1G56430	-1.54355
AT4G32570	-1.54297
AT1G72130	-1.54257
AT5G13770	-1.54138
AT1G30530	-1.54077
AT4G38400	-1.54066
AT1G49490	-1.54001
AT4G32950	-1.53902
AT5G43270	-1.53841
AT4G38670	-1.53773
AT1G31920	-1.53717
AT3G30875	-1.53696
AT1G26560	-1.53456
AT1G38131	-1.53419
AT5G09870	-1.53364
AT1G16400	-1.53046
AT4G27700	-1.52933
AT2G03420	-1.52911
AT1G07440	-1.52806
AT5G46600	-1.52733
AT5G49360	-1.52612
AT2G12190	-1.52471
AT2G38995	-1.52304
AT1G19490	-1.52284
AT5G25620	-1.52204
AT1G30360	-1.52164
AT5G49390	-1.52116
AT5G59130	-1.52047
AT3G53700	-1.52046
AT4G34250	-1.52012
AT2G41290	-1.51955
AT2G03750	-1.51911
AT3G25500	-1.51827
AT3G48480	-1.51708
AT2G43200	-1.5168
AT1G60000	-1.51639
AT5G11550	-1.51593
AT4G23740	-1.51536
AT1G36180	-1.51524
AT5G61420	-1.51513
AT1G06460	-1.51493
AT4G33960	-1.51423
AT3G23930	-1.51368
AT5G06790	-1.51307
AT4G22900	-1.51282
AT3G07310	-1.5124
AT5G50740	-1.51227
AT4G26150	-1.51197
AT5G67385	-1.50947
AT2G31560	-1.50881
AT2G17300	-1.50825
AT5G44005	-1.50535
AT1G17100	-1.50437
AT1G22630	-1.5043
AT2G40840	-1.50363
AT5G08640	-1.50357
AT1G12860	-1.50346
AT2G24350	-1.50218
AT5G67390	-1.50063
AT5G28030	-1.49863
AT3G63370	-1.49863
AT1G75125	-1.49849
AT2G33855	-1.49842
AT2G41190	-1.49783
AT2G35700	-1.49528
AT4G25910	-1.49413
AT1G68862	-1.49334
AT5G01520	-1.49236
AT3G20015	-1.49192
AT4G21445	-1.49166
AT2G36026	-1.49017
AT1G14840	-1.48938
AT1G70100	-1.48894
AT3G19720	-1.48889
AT5G44670	-1.48879
AT1G76620	-1.48805
AT5G23060	-1.48765
AT1G03440	-1.48756
AT5G67280	-1.4867
AT3G04030	-1.48475
AT5G62920	-1.48445
AT4G35100	-1.48419
AT3G59110	-1.48414
AT3G18870	-1.48334
AT4G14390	-1.48321
AT1G77855	-1.48315
AT3G01440	-1.48148
AT2G35860	-1.47979
AT4G24790	-1.47944
AT3G56040	-1.47783
AT2G45960	-1.47726
AT5G45650	-1.47605
AT2G43535	-1.47565
AT1G76892	-1.47525
AT4G12310	-1.47509
AT5G40830	-1.47478
AT3G16850	-1.47356
AT1G23760	-1.4735
AT3G15850	-1.47215
AT3G05910	-1.47192
AT4G14510	-1.47187
AT2G36430	-1.4718
AT1G72970	-1.47172
AT1G50732	-1.4717
AT2G27810	-1.47144
AT5G64860	-1.47122
AT5G42200	-1.47027
AT5G42760	-1.46997
AT5G18690	-1.46964
AT2G34430	-1.46961
AT3G49260	-1.46867
AT3G17510	-1.46824
AT1G28570	-1.46793
AT5G07250	-1.4674
AT4G25600	-1.46732
AT3G05640	-1.46697
AT4G16880	-1.46666
AT5G41050	-1.46655
AT1G65590	-1.46619
AT4G12420	-1.46585
AT1G27120	-1.46579
AT2G22970	-1.46483
AT4G09180	-1.46469
AT1G75500	-1.4634
AT1G30520	-1.4631
AT2G36000	-1.46306
AT4G40060	-1.46304
AT4G39770	-1.46105
AT2G22930	-1.46069
AT4G12730	-1.45903
AT4G27030	-1.45786
AT4G28270	-1.45758
AT3G26740	-1.45582
AT4G39510	-1.45461
AT1G63420	-1.45452
AT2G02080	-1.45431
AT5G42750	-1.45345
AT1G54050	-1.45096
AT5G03180	-1.45066
AT1G47655	-1.45054
AT1G13080	-1.44978
AT1G19835	-1.44858
AT1G32740	-1.44849
AT4G37590	-1.44768
AT2G45970	-1.4476
AT4G21190	-1.4466
AT5G48910	-1.44598
AT1G48480	-1.44565
AT3G53210	-1.44557
AT2G46685	-1.44372
AT1G23400	-1.44372
AT1G10360	-1.44352
AT1G64640	-1.44318
AT3G18070	-1.44296
AT1G13700	-1.44108
AT4G16447	-1.44095
AT5G02830	-1.44047
AT3G07360	-1.44036
AT4G18570	-1.43968
AT1G27480	-1.43965
AT5G14350	-1.4389
AT4G33000	-1.43804
AT1G23050	-1.4369
AT1G23052	-1.4369
AT2G38460	-1.43676
AT1G73570	-1.43591
AT1G72180	-1.4354
AT2G41330	-1.43452
AT4G32990	-1.43269
AT2G35820	-1.43247
AT3G19680	-1.43178
AT3G26165	-1.43118
AT5G56850	-1.4309
AT4G24660	-1.43045
AT5G22930	-1.43036
AT2G35130	-1.42995
AT4G34060	-1.42977
AT2G28410	-1.42947
AT5G03140	-1.42945
AT4G13575	-1.42897
AT1G11440	-1.4283
AT5G15160	-1.42646
AT3G25710	-1.42634
AT3G52290	-1.42308
AT2G39930	-1.42307
AT3G49650	-1.42298
AT5G38870	-1.42261
AT2G43340	-1.42238
AT1G01320	-1.42196
AT4G18390	-1.42191
AT5G26910	-1.42166
AT5G35790	-1.42069
AT2G34060	-1.42046
AT3G15354	-1.42028
AT2G21380	-1.41955
AT2G21650	-1.41927
AT1G31650	-1.41797
AT2G34150	-1.41769
AT5G07720	-1.41676
AT4G23770	-1.41645
AT5G21222	-1.41591
AT2G30150	-1.41554
AT5G10310	-1.41344
AT3G05180	-1.41123
AT5G43850	-1.41096
AT5G01880	-1.41044
AT5G54980	-1.4096
AT1G15825	-1.40889
AT2G31070	-1.40853
AT5G39530	-1.40711
AT4G39400	-1.40661
AT4G22990	-1.40547
AT4G14890	-1.40542
AT2G34510	-1.4054
AT1G62975	-1.40505
AT4G31730	-1.40378
AT5G06480	-1.40364
AT4G13260	-1.40346
AT3G22125	-1.4018
AT3G20680	-1.40076
AT1G69420	-1.4006
AT4G24010	-1.39972
AT5G23100	-1.39873
AT5G14450	-1.39863
AT5G38860	-1.39835
AT5G03780	-1.39747
AT1G06360	-1.39683
AT1G10760	-1.39679
AT5G25130	-1.39666
AT3G02690	-1.39638
AT4G30410	-1.39634
AT3G24110	-1.39624
AT1G06645	-1.39603
AT2G43700	-1.39591
AT3G03780	-1.39588
AT2G22540	-1.3941
AT2G29360	-1.39373
AT3G45850	-1.39252
AT5G06470	-1.39147
AT2G14660	-1.39134
AT3G59420	-1.39084
AT1G32900	-1.39081
AT1G61900	-1.39077
AT3G61260	-1.38848
AT2G23590	-1.3884
AT3G22231	-1.38768
AT4G22570	-1.3868
AT1G35180	-1.38653
AT5G51550	-1.38646
AT1G65890	-1.38577
AT1G10657	-1.38459
AT5G04810	-1.38418
AT3G03480	-1.38378
AT5G47800	-1.38329
AT1G58290	-1.38237
AT1G29670	-1.38076
AT3G12915	-1.37967
AT1G73170	-1.37902
AT5G23370	-1.37691
AT1G30440	-1.3765
AT4G27710	-1.37643
AT3G55630	-1.3764
AT5G61300	-1.37616
AT4G01130	-1.37611
AT1G51500	-1.376
AT2G35800	-1.37599
AT5G52780	-1.37512
AT1G49510	-1.37494
AT1G54180	-1.37455
AT1G05540	-1.37433
AT3G21360	-1.37271
AT5G01881	-1.37239
AT2G36980	-1.37198
AT4G30825	-1.37183
AT2G23673	-1.37154
AT4G13560	-1.37097
AT5G60050	-1.37095
AT1G08550	-1.37067
AT5G19530	-1.37046
AT3G55240	-1.37042
AT5G65390	-1.37038
AT5G26200	-1.37019
AT3G25590	-1.37011
AT1G31420	-1.36962
AT2G35470	-1.36926
AT4G38430	-1.36844
AT4G01030	-1.3663
AT3G53850	-1.36559
AT3G14650	-1.36498
AT4G23890	-1.36438
AT2G25900	-1.36327
AT3G04485	-1.36293
AT1G17970	-1.36253
AT2G21180	-1.36194
AT2G31290	-1.36064
AT3G25970	-1.3606
AT5G05365	-1.36037
AT5G25240	-1.35966
AT5G20630	-1.35965
AT3G26290	-1.35954
AT1G26500	-1.35941
AT1G63690	-1.35796
AT3G15115	-1.35744
AT3G23340	-1.35642
AT3G11410	-1.35584
AT5G55580	-1.35533
AT3G52370	-1.35531
AT4G27430	-1.35526
AT3G14450	-1.3551
AT2G31190	-1.35503
AT3G45600	-1.35486
AT5G25160	-1.35383
AT2G05920	-1.35289
AT3G48460	-1.35252
AT1G64860	-1.35251
AT3G54600	-1.35216
AT5G65470	-1.35181
AT1G66350	-1.34977
AT3G29320	-1.34951
AT3G09035	-1.34914
AT1G65900	-1.34817
AT1G09440	-1.34815
AT3G52910	-1.34726
AT1G19000	-1.34588
AT3G02830	-1.3452
AT4G35090	-1.34464
AT1G65010	-1.34431
AT5G67200	-1.34427
AT5G37072	-1.34382
AT2G25625	-1.34318
AT5G64380	-1.34213
AT3G06710	-1.34213
AT4G03935	-1.3418
AT2G36830	-1.34158
AT2G40460	-1.34087
AT3G22810	-1.33944
AT4G14605	-1.33917
AT1G51400	-1.33881
AT5G06390	-1.33831
AT4G37890	-1.33722
AT5G09315	-1.33681
AT1G32450	-1.33674
AT1G05490	-1.33664
AT2G42250	-1.33657
AT4G00430	-1.33616
AT5G12440	-1.33544
AT2G23010	-1.33542
AT5G40890	-1.33479
AT3G56300	-1.33432
AT4G31250	-1.33396
AT1G66330	-1.33354
AT3G50270	-1.3334
AT3G04450	-1.33308
AT3G20100	-1.33301
AT2G45245	-1.33242
AT1G28310	-1.33221
AT1G76890	-1.33212
AT3G62700	-1.33128
AT5G57100	-1.33096
AT2G31750	-1.33083
AT5G48900	-1.32651
AT2G29630	-1.32609
AT3G63450	-1.32579
AT5G04275	-1.32559
AT3G57190	-1.32444
AT1G62710	-1.32428
AT5G54380	-1.32396
AT3G46650	-1.32344
AT4G31850	-1.32324
AT3G17330	-1.32277
AT5G56590	-1.32221
AT1G49200	-1.32208
AT3G13520	-1.32198
AT5G57790	-1.32151
AT1G28130	-1.32079
AT1G75190	-1.32057
AT1G63240	-1.31968
AT5G46270	-1.31968
AT1G15175	-1.31927
AT5G37680	-1.31905
AT5G57030	-1.31878
AT5G35750	-1.31859
AT1G23080	-1.31747
AT2G41950	-1.31737
AT5G21930	-1.31576
AT1G23030	-1.3157
AT2G46030	-1.31513
AT3G51080	-1.31492
AT1G76880	-1.31444
AT1G64500	-1.31432
AT3G30300	-1.31392
AT1G59720	-1.31298
AT1G62915	-1.3127
AT1G75100	-1.31229
AT5G05630	-1.31221
AT4G20840	-1.31212
AT4G32000	-1.31193
AT3G18850	-1.31135
AT5G19390	-1.31132
AT2G36990	-1.31093
AT5G46570	-1.30943
AT1G29965	-1.30935
AT3G26490	-1.30914
AT3G51150	-1.30884
AT2G46680	-1.30836
AT4G36870	-1.30823
AT3G51420	-1.30738
AT3G05030	-1.30733
AT1G50270	-1.30611
AT2G35620	-1.30585
AT2G42900	-1.30542
AT2G28660	-1.30514
AT3G30180	-1.30509
AT5G52100	-1.30473
AT4G08950	-1.30436
AT1G06240	-1.30416
AT1G78680	-1.30396
AT4G12390	-1.30393
AT3G52072	-1.30112
AT3G19370	-1.30108
AT3G07500	-1.30101
AT2G20875	-1.3007
AT1G65920	-1.30042
AT1G11850	-1.30041
AT1G12775	-1.29897
AT4G32880	-1.29887
AT5G25630	-1.29866
AT3G13750	-1.29854
AT1G08390	-1.29779
AT5G58140	-1.29763
AT1G67590	-1.29692
AT5G03050	-1.29657
AT2G42395	-1.29592
AT1G18670	-1.2958
AT5G07180	-1.29557
AT4G35470	-1.29546
AT3G54390	-1.29498
AT1G22740	-1.29488
AT4G35300	-1.29437
AT5G24010	-1.29437
AT3G05345	-1.29398
AT3G12520	-1.29285
AT2G17230	-1.29255
AT3G54910	-1.29217
AT1G26600	-1.29199
AT1G51170	-1.29164
AT1G34570	-1.29031
AT2G21970	-1.29013
AT1G28230	-1.29003
AT1G49430	-1.28933
AT5G33280	-1.28915
AT4G30993	-1.28908
AT1G26150	-1.28863
AT3G16130	-1.2886
AT1G67660	-1.2885
AT5G50160	-1.28843
AT1G13860	-1.2884
AT4G10470	-1.2883
AT1G55200	-1.28762
AT5G41140	-1.28761
AT3G58820	-1.28709
AT4G18740	-1.2866
AT5G11070	-1.28574
AT1G53890	-1.28534
AT1G51100	-1.28533
AT5G07900	-1.2852
AT1G05550	-1.28467
AT1G11545	-1.28466
AT1G75380	-1.28449
AT3G62040	-1.28444
AT3G45210	-1.28427
AT1G67400	-1.28407
AT5G22390	-1.28393
AT3G53920	-1.28324
AT5G57880	-1.28267
AT5G12080	-1.28233
AT3G11750	-1.28184
AT3G13810	-1.28108
AT5G25140	-1.28102
AT3G56940	-1.27847
AT2G31380	-1.27833
AT5G05690	-1.27825
AT3G22210	-1.2774
AT1G18360	-1.27637
AT4G00755	-1.2762
AT1G44000	-1.27566
AT5G18245	-1.27562
AT4G29910	-1.27533
AT4G20940	-1.27526
AT3G22760	-1.27514
AT4G36230	-1.27454
AT5G67180	-1.27385
AT4G33660	-1.27329
AT1G80870	-1.27308
AT5G41690	-1.27228
AT4G30020	-1.27222
AT3G54870	-1.27221
AT3G09650	-1.27214
AT3G27027	-1.27197
AT1G16730	-1.27182
AT4G23290	-1.27046
AT4G30110	-1.27039
AT5G17300	-1.27002
AT5G02180	-1.26964
AT3G09050	-1.26958
AT5G43310	-1.26915
AT5G11790	-1.2687
AT3G50240	-1.26859
AT4G09970	-1.26789
AT5G26670	-1.26745
AT3G10230	-1.26689
AT2G24230	-1.26678
AT1G70895	-1.26629
AT1G28620	-1.26481
AT5G06530	-1.26426
AT3G10520	-1.26382
AT1G32520	-1.26359
AT1G23465	-1.26329
AT1G60550	-1.26265
AT5G23020	-1.2621
AT1G67050	-1.26178
AT2G22990	-1.26156
AT5G57170	-1.26126
AT4G31590	-1.26055
AT3G51895	-1.26026
AT1G05065	-1.25998
AT2G34770	-1.2587
AT3G52070	-1.25843
AT5G14060	-1.25739
AT1G28100	-1.25715
AT5G10946	-1.25569
AT4G16140	-1.25513
AT1G12500	-1.25458
AT1G62430	-1.25361
AT1G73710	-1.25231
AT3G24560	-1.25063
AT3G11670	-1.25039
AT2G26250	-1.25033
AT3G52920	-1.24953
AT2G46790	-1.24945
AT2G24290	-1.24905
AT3G52670	-1.24741
AT2G20180	-1.2472
AT4G17970	-1.24706
AT1G33780	-1.24693
AT2G40540	-1.24658
AT5G37550	-1.24633
AT5G04940	-1.24581
AT3G25700	-1.24576
AT3G16120	-1.24488
AT1G06270	-1.24476
AT3G28200	-1.24472
AT2G04270	-1.2443
AT2G44940	-1.24396
AT1G27660	-1.24378
AT3G07540	-1.24337
AT1G62030	-1.24286
AT2G45850	-1.24225
AT2G28310	-1.24219
AT1G24625	-1.24193
AT3G27350	-1.24074
AT1G53090	-1.23974
AT5G47900	-1.23704
AT5G61810	-1.2368
AT4G09432	-1.2365
AT1G17200	-1.23645
AT2G30930	-1.23633
AT1G16410	-1.23606
AT4G25960	-1.23605
AT1G74940	-1.23554
AT3G21260	-1.2352
AT2G42320	-1.23462
AT1G49975	-1.23398
AT3G50780	-1.23372
AT5G47020	-1.23345
AT2G24220	-1.23343
AT3G16560	-1.23218
AT1G57790	-1.23035
AT5G14565	-1.22982
AT3G52180	-1.22943
AT5G11460	-1.22942
AT2G33860	-1.22818
AT1G30500	-1.22813
AT4G05110	-1.228
AT3G50750	-1.2278
AT3G12690	-1.22761
AT3G56290	-1.22736
AT5G05090	-1.22691
AT1G61240	-1.22687
AT1G63850	-1.22687
AT2G47750	-1.22428
AT5G53900	-1.2238
AT1G04650	-1.22338
AT5G15410	-1.22333
AT2G18470	-1.22318
AT5G15050	-1.22318
AT4G02850	-1.22258
AT2G41370	-1.2225
AT2G37300	-1.22229
AT4G15810	-1.22224
AT5G16540	-1.22178
AT1G02380	-1.22148
AT3G51480	-1.22097
AT4G29240	-1.22083
AT1G56670	-1.22047
AT2G45190	-1.22003
AT3G54720	-1.21946
AT1G68560	-1.21902
AT5G45670	-1.21857
AT3G58690	-1.21853
AT1G33811	-1.21829
AT5G47780	-1.21824
AT5G06440	-1.21813
AT4G18030	-1.21795
AT2G41250	-1.21699
AT2G29970	-1.21688
AT4G15920	-1.21549
AT2G27770	-1.21546
AT3G17130	-1.21522
AT4G31360	-1.21487
AT2G46730	-1.21423
AT5G22640	-1.21357
AT1G78950	-1.2129
AT3G27960	-1.21278
AT1G27460	-1.21266
AT1G15290	-1.21227
AT5G56100	-1.21201
AT4G15430	-1.21163
AT5G58310	-1.21162
AT1G49990	-1.21077
AT5G58960	-1.2102
AT5G38510	-1.20991
AT1G62560	-1.20971
AT1G73590	-1.20958
AT1G74470	-1.20833
AT2G39560	-1.2083
AT4G35270	-1.20798
AT3G08010	-1.20763
AT2G46250	-1.20759
AT2G24630	-1.20683
AT1G69040	-1.20576
AT1G05460	-1.20571
AT5G45610	-1.20567
AT3G43720	-1.20561
AT3G44900	-1.20552
AT1G26220	-1.20501
AT3G04290	-1.20496
AT2G35075	-1.20468
AT3G06145	-1.20395
AT1G05140	-1.20366
AT2G02980	-1.20356
AT1G52920	-1.20334
AT4G12000	-1.20245
AT3G07460	-1.20236
AT3G55760	-1.20166
AT1G06265	-1.20087
AT3G28050	-1.20081
AT1G13250	-1.20073
AT5G13630	-1.20069
AT3G04910	-1.20009
AT5G67030	-1.19963
AT5G44130	-1.19939
AT3G28455	-1.19917
AT2G40480	-1.19888
AT5G43990	-1.19866
AT2G28720	-1.19839
AT3G16250	-1.19762
AT4G14713	-1.19731
AT3G44380	-1.19716
AT5G18930	-1.19646
AT3G08680	-1.19588
AT4G38160	-1.19517
AT2G21330	-1.19495
AT5G58670	-1.19411
AT1G48745	-1.19354
AT2G03350	-1.19331
AT1G45230	-1.19283
AT1G12845	-1.19261
AT2G31790	-1.1924
AT2G20210	-1.19213
AT3G18110	-1.19181
AT4G36470	-1.19138
AT5G16590	-1.19113
AT2G17972	-1.19058
AT2G47450	-1.18951
AT4G22290	-1.18951
AT1G03270	-1.18937
AT3G56630	-1.18902
AT1G45248	-1.18828
AT4G17760	-1.18817
AT1G20691	-1.18737
AT1G77131	-1.18695
AT4G28100	-1.18648
AT1G21560	-1.18646
AT3G63120	-1.18589
AT3G17040	-1.18588
AT5G61200	-1.18586
AT5G57570	-1.18575
AT1G14580	-1.18498
AT4G34560	-1.18496
AT2G24070	-1.18461
AT5G27300	-1.18459
AT2G48075	-1.18452
AT3G62980	-1.18446
AT5G57930	-1.18439
AT4G32295	-1.18416
AT5G58370	-1.18398
AT1G01620	-1.18376
AT1G19150	-1.18367
AT2G35260	-1.18276
AT3G58975	-1.18186
AT3G47450	-1.18181
AT1G71710	-1.18109
AT5G28020	-1.18066
AT1G72160	-1.18003
AT1G20870	-1.17923
AT3G58940	-1.1779
AT3G05340	-1.17765
AT1G30280	-1.17612
AT4G28190	-1.1747
AT4G34610	-1.1747
AT4G03150	-1.1746
AT4G02780	-1.1746
AT1G62630	-1.17405
AT2G39240	-1.17375
AT2G35830	-1.17374
AT4G30620	-1.17353
AT1G24120	-1.17341
AT2G21530	-1.1724
AT1G68530	-1.17177
AT4G25830	-1.17139
AT2G05790	-1.17124
AT5G10800	-1.17113
AT3G06125	-1.17089
AT1G68540	-1.17087
AT3G02060	-1.17081
AT1G12730	-1.17062
AT2G24280	-1.17035
AT4G02050	-1.17021
AT3G20200	-1.16967
AT1G15690	-1.16949
AT5G55230	-1.16856
AT2G40530	-1.1681
AT1G18750	-1.16783
AT5G45460	-1.16737
AT1G15165	-1.1667
AT5G20540	-1.16646
AT3G19800	-1.16642
AT4G20140	-1.1661
AT3G17170	-1.16572
AT1G24450	-1.16553
AT3G08000	-1.16473
AT3G17668	-1.16436
AT3G18970	-1.16366
AT3G45900	-1.16364
AT4G08920	-1.16356
AT1G54730	-1.16334
AT3G47500	-1.1632
AT5G38120	-1.16263
AT5G65410	-1.1624
AT2G41560	-1.16212
AT3G61420	-1.16209
AT2G36370	-1.16202
AT5G24990	-1.16161
AT5G66005	-1.1616
AT5G05830	-1.161
AT1G28440	-1.16027
AT1G53730	-1.1599
AT5G50280	-1.15981
AT2G46535	-1.15938
AT3G05100	-1.15903
AT2G38760	-1.15855
AT2G33500	-1.15799
AT3G49140	-1.15797
AT2G37180	-1.15783
AT1G04350	-1.15683
AT4G31270	-1.15671
AT1G66190	-1.1558
AT2G47910	-1.15559
AT1G48260	-1.15517
AT4G17788	-1.15507
AT1G78290	-1.155
AT5G06330	-1.15478
AT5G42310	-1.15442
AT4G15450	-1.15437
AT2G37640	-1.15432
AT5G64620	-1.15422
AT5G67150	-1.15349
AT5G11160	-1.15339
AT3G02250	-1.15307
AT5G47820	-1.1521
AT1G15150	-1.1518
AT1G11130	-1.15177
AT1G63260	-1.15152
AT4G04360	-1.15144
AT2G24150	-1.15001
AT4G31875	-1.15001
AT2G03090	-1.14984
AT5G55730	-1.14918
AT5G57670	-1.14872
AT4G10600	-1.14827
AT4G09900	-1.1478
AT1G60660	-1.14735
AT4G37760	-1.14731
AT1G75770	-1.14652
AT1G70985	-1.14642
AT1G74290	-1.14612
AT2G28605	-1.14607
AT4G17370	-1.14597
AT4G34000	-1.14491
AT2G37580	-1.14445
AT5G54770	-1.14369
AT4G33220	-1.14344
AT3G50685	-1.14214
AT1G78480	-1.14139
AT1G68585	-1.14082
AT1G03820	-1.14022
AT5G57960	-1.14016
AT1G75960	-1.14005
AT5G54250	-1.14002
AT2G28105	-1.13993
AT3G25110	-1.13982
AT2G33735	-1.13945
AT4G03600	-1.13926
AT1G78180	-1.13926
AT1G32060	-1.13801
AT5G04060	-1.1376
AT4G16400	-1.13745
AT5G06770	-1.13738
AT1G57980	-1.13718
AT3G06980	-1.13714
AT1G17870	-1.13679
AT2G45310	-1.13646
AT2G47370	-1.13616
AT1G65420	-1.13565
AT4G00480	-1.1356
AT1G15510	-1.13544
AT3G57050	-1.13502
AT4G34020	-1.13499
AT5G13290	-1.13489
AT4G22010	-1.13465
AT1G01420	-1.13432
AT1G01860	-1.13399
AT5G64550	-1.13371
AT1G15180	-1.13368
AT5G39865	-1.13325
AT5G52010	-1.13309
AT2G37790	-1.13287
AT3G19500	-1.13243
AT5G50400	-1.13221
AT1G71695	-1.13184
AT5G04820	-1.1316
AT2G15090	-1.13123
AT2G40570	-1.1311
AT4G31115	-1.13052
AT1G26230	-1.13045
AT3G01180	-1.13025
AT2G31830	-1.13017
AT1G07119	-1.12921
AT1G18460	-1.12834
AT4G28760	-1.1282
AT1G78100	-1.12811
AT5G03250	-1.12776
AT3G16380	-1.12775
AT5G07670	-1.1276
AT1G34760	-1.1276
AT1G05470	-1.12737
AT5G01260	-1.12732
AT4G18520	-1.1273
AT2G40640	-1.12726
AT5G64780	-1.12711
AT1G20450	-1.12654
AT2G39890	-1.12643
AT3G50890	-1.12577
AT1G71180	-1.1257
AT1G74850	-1.12563
AT5G25610	-1.12543
AT2G41870	-1.12539
AT1G09660	-1.12493
AT4G11990	-1.12469
AT1G19450	-1.12441
AT4G25080	-1.12426
AT3G02050	-1.12394
AT4G04370	-1.12319
AT4G00950	-1.12223
AT1G25250	-1.12223
AT1G53800	-1.12198
AT4G34650	-1.12105
AT5G50420	-1.12043
AT3G15750	-1.12038
AT1G03340	-1.1198
AT5G64840	-1.11972
AT5G07790	-1.11939
AT3G10840	-1.11899
AT5G08720	-1.11837
AT5G17570	-1.11812
AT5G41760	-1.118
AT1G70090	-1.11663
AT2G24420	-1.1161
AT2G21185	-1.11608
AT1G48240	-1.11593
AT1G55865	-1.11568
AT1G16515	-1.11554
AT1G21600	-1.11543
AT3G13062	-1.11514
AT1G01610	-1.11504
AT3G20120	-1.11488
AT1G62590	-1.11485
AT4G16390	-1.11483
AT3G25690	-1.11467
AT3G51750	-1.11436
AT5G20280	-1.11433
AT5G13870	-1.11413
AT2G01830	-1.11392
AT2G32280	-1.11366
AT3G17890	-1.11289
AT1G67710	-1.11275
AT1G76800	-1.11233
AT1G43580	-1.11226
AT1G02180	-1.11186
AT2G29180	-1.11164
AT2G29310	-1.11146
AT5G44530	-1.11119
AT3G21755	-1.11068
AT3G26700	-1.11021
AT1G73090	-1.11014
AT2G42690	-1.10946
AT5G42780	-1.1093
AT2G01590	-1.10924
AT5G14210	-1.10789
AT1G75180	-1.1077
AT3G03190	-1.10732
AT1G04430	-1.10722
AT4G36050	-1.10688
AT1G56010	-1.10638
AT2G26360	-1.10612
AT1G12700	-1.10527
AT5G10530	-1.10489
AT5G40942	-1.10484
AT5G09460	-1.10479
AT2G15440	-1.10401
AT2G26730	-1.10398
AT5G48880	-1.10349
AT2G47160	-1.10242
AT5G52190	-1.10202
AT1G41830	-1.10188
AT1G64970	-1.10152
AT1G76100	-1.10132
AT4G01510	-1.1013
AT5G22050	-1.10129
AT4G36190	-1.10121
AT5G10690	-1.10031
AT2G45900	-1.10007
AT1G77110	-1.10004
AT2G33310	-1.10001
AT4G16410	-1.09997
AT1G05070	-1.09976
AT5G23570	-1.09974
AT3G54790	-1.09918
AT4G25270	-1.09841
AT4G10060	-1.09814
AT1G73320	-1.098
AT5G43725	-1.09774
AT3G04550	-1.09737
AT1G31230	-1.09731
AT5G15780	-1.09708
AT5G50240	-1.09707
AT5G02860	-1.09689
AT4G36360	-1.09649
AT3G60380	-1.09632
AT4G26850	-1.09613
AT1G74840	-1.09613
AT5G23980	-1.09599
AT1G04680	-1.09576
AT2G45820	-1.09517
AT1G75900	-1.09433
AT3G03710	-1.09431
AT5G12110	-1.094
AT4G26370	-1.09398
AT5G13140	-1.09376
AT5G48460	-1.09375
AT3G02870	-1.09295
AT5G19090	-1.09264
AT5G44510	-1.09243
AT1G68010	-1.09222
AT2G19280	-1.09186
AT3G13061	-1.09166
AT4G28250	-1.09156
AT4G37330	-1.09142
AT3G11490	-1.09137
AT1G34010	-1.09047
AT4G09040	-1.08947
AT3G59060	-1.08937
AT2G24820	-1.0893
AT3G04960	-1.08913
AT2G19650	-1.08907
AT3G19480	-1.08858
AT2G04240	-1.08833
AT3G09540	-1.088
AT3G54920	-1.08752
AT4G13770	-1.08726
AT3G23070	-1.08681
AT2G23760	-1.08658
AT3G55120	-1.08612
AT1G07270	-1.08587
AT3G17930	-1.08567
AT3G44940	-1.0852
AT1G60690	-1.08515
AT3G43670	-1.08485
AT3G50870	-1.0844
AT5G38140	-1.08402
AT5G49960	-1.08386
AT1G54500	-1.08362
AT3G54000	-1.08348
AT3G21390	-1.08271
AT5G64320	-1.08171
AT5G01920	-1.08152
AT3G44200	-1.08131
AT4G36120	-1.08051
AT2G28070	-1.07985
AT5G43150	-1.07984
AT5G18850	-1.07968
AT1G78060	-1.07916
AT5G06670	-1.07737
AT5G01090	-1.07733
AT5G45300	-1.077
AT4G15560	-1.07648
AT4G13195	-1.07623
AT3G53480	-1.07578
AT1G17840	-1.07538
AT5G64850	-1.07493
AT5G66800	-1.07481
AT5G11610	-1.0743
AT3G23450	-1.07405
AT4G35920	-1.07332
AT4G37380	-1.07317
AT3G20090	-1.07292
AT2G40670	-1.07289
AT3G13640	-1.07252
AT3G26450	-1.0724
AT1G33170	-1.07157
AT2G33810	-1.07151
AT1G73760	-1.07145
AT2G04280	-1.07143
AT5G14880	-1.07124
AT4G35420	-1.07055
AT5G61340	-1.06958
AT3G19300	-1.06935
AT1G27190	-1.06902
AT2G35155	-1.06895
AT4G35440	-1.06871
AT5G05160	-1.06856
AT3G11580	-1.06815
AT1G07720	-1.06806
AT1G19700	-1.06804
AT5G35970	-1.0679
AT1G69530	-1.06766
AT4G18210	-1.06643
AT5G02710	-1.0664
AT4G12690	-1.06635
AT1G45191	-1.06615
AT3G16260	-1.06596
AT1G72630	-1.0657
AT5G62980	-1.06563
AT3G56140	-1.06504
AT1G70070	-1.06444
AT1G01540	-1.06435
AT1G65380	-1.06426
AT5G63540	-1.06372
AT4G14100	-1.06366
AT1G05590	-1.06339
AT5G59660	-1.06312
AT4G10800	-1.06296
AT5G64280	-1.06245
AT1G26810	-1.0623
AT4G27100	-1.06223
AT3G62110	-1.06216
AT3G08940	-1.0614
AT4G16190	-1.0605
AT5G01770	-1.06012
AT5G67570	-1.06007
AT5G11330	-1.06002
AT3G08885	-1.05994
AT2G44830	-1.0594
AT2G17780	-1.05925
AT5G64330	-1.05907
AT1G33930	-1.0584
AT1G23880	-1.05817
AT1G03130	-1.05806
AT1G15870	-1.05724
AT5G08570	-1.05685
AT4G27630	-1.05678
AT1G54740	-1.05671
AT1G62950	-1.05661
AT4G13990	-1.05624
AT5G14650	-1.05607
AT5G65480	-1.05602
AT1G35420	-1.05601
AT1G54120	-1.05597
AT1G10750	-1.05586
AT1G72230	-1.05583
AT3G27170	-1.05549
AT1G10610	-1.05533
AT4G09810	-1.05499
AT4G13100	-1.05464
AT2G32580	-1.05461
AT4G28050	-1.05427
AT5G24870	-1.05423
AT3G14420	-1.05409
AT2G20240	-1.05408
AT5G61480	-1.0537
AT1G60790	-1.0531
AT3G29185	-1.05275
AT4G02920	-1.05273
AT4G24090	-1.0525
AT1G03630	-1.05248
AT3G47600	-1.05221
AT4G29310	-1.05197
AT1G09710	-1.05138
AT1G70550	-1.05093
AT3G14170	-1.05079
AT3G05120	-1.05019
AT1G09600	-1.05006
AT1G72310	-1.04981
AT5G67160	-1.04958
AT1G66820	-1.0495
AT5G15010	-1.04943
AT1G67440	-1.04907
AT5G63100	-1.04888
AT2G25920	-1.04819
AT4G28180	-1.04783
AT4G01580	-1.04766
AT1G64355	-1.0472
AT4G15540	-1.04655
AT5G49290	-1.04642
AT2G36570	-1.04613
AT3G06120	-1.0453
AT1G52190	-1.04528
AT5G47760	-1.04508
AT2G45950	-1.04481
AT1G14030	-1.04476
AT4G08700	-1.04433
AT3G17120	-1.04353
AT1G18415	-1.04351
AT5G57785	-1.04329
AT5G20130	-1.0427
AT1G31835	-1.0422
AT5G11580	-1.04163
AT4G03190	-1.04076
AT5G57270	-1.04071
AT1G49580	-1.04056
AT5G37790	-1.04033
AT1G04660	-1.04019
AT1G01630	-1.03987
AT3G58990	-1.03984
AT2G38823	-1.03891
AT5G52320	-1.03873
AT3G27820	-1.03857
AT5G26570	-1.0379
AT4G17360	-1.03768
AT1G11720	-1.03755
AT4G08910	-1.03672
AT1G53870	-1.03665
AT5G03555	-1.03652
AT4G39800	-1.03642
AT3G02660	-1.03626
AT3G28660	-1.03603
AT4G21750	-1.03596
AT1G12460	-1.03587
AT2G23610	-1.03529
AT5G10020	-1.03513
AT2G37950	-1.03509
AT5G65740	-1.03468
AT4G34830	-1.03423
AT1G75300	-1.03374
AT1G68890	-1.0336
AT5G16610	-1.03358
AT1G22640	-1.03336
AT2G42247	-1.03314
AT1G14350	-1.03271
AT3G56010	-1.03263
AT1G12820	-1.03256
AT3G18000	-1.03143
AT5G02080	-1.03139
AT4G28310	-1.03117
AT4G31890	-1.03098
AT2G40815	-1.0308
AT1G07750	-1.03061
AT1G60990	-1.03052
AT1G54780	-1.0303
AT4G32410	-1.02999
AT5G54569	-1.02984
AT2G30390	-1.02969
AT2G29125	-1.02959
AT4G29920	-1.0295
AT5G08010	-1.02926
AT4G12880	-1.02916
AT1G02700	-1.02885
AT4G04890	-1.02879
AT3G17225	-1.02833
AT3G28960	-1.02777
AT5G48800	-1.02763
AT1G65070	-1.02763
AT1G05385	-1.02752
AT2G05310	-1.02739
AT1G63680	-1.02722
AT5G51560	-1.02707
AT1G67195	-1.02693
AT3G24255	-1.02689
AT1G32240	-1.02673
AT5G17580	-1.02652
AT3G23760	-1.02614
AT2G46830	-1.02602
AT3G44160	-1.02576
AT2G43465	-1.02574
AT1G75370	-1.02567
AT5G44930	-1.02525
AT5G27150	-1.02491
AT3G56090	-1.02484
AT3G03180	-1.02481
AT5G53580	-1.02441
AT1G55340	-1.02412
AT5G27730	-1.02389
AT3G19000	-1.02358
AT1G03457	-1.02349
AT1G19720	-1.02296
AT5G62230	-1.02289
AT5G64480	-1.02275
AT4G10180	-1.02248
AT4G34900	-1.02242
AT5G44600	-1.02235
AT4G09650	-1.02211
AT5G50010	-1.02158
AT2G27060	-1.02062
AT3G63290	-1.02044
AT1G61500	-1.01995
AT1G52870	-1.01986
AT3G52940	-1.01962
AT1G74070	-1.01942
AT1G16680	-1.01905
AT2G21370	-1.01901
AT2G40960	-1.01885
AT4G34750	-1.0176
AT3G11090	-1.01755
AT1G74090	-1.01751
AT3G59300	-1.01727
AT4G12110	-1.01675
AT3G16000	-1.01622
AT1G79880	-1.01567
AT4G00370	-1.01464
AT4G26795	-1.01436
AT4G31650	-1.01431
AT4G00340	-1.01406
AT2G32550	-1.01378
AT2G28870	-1.01308
AT5G63630	-1.01274
AT1G67840	-1.01259
AT5G65613	-1.0125
AT1G79030	-1.01216
AT1G24290	-1.01146
AT1G67690	-1.01146
AT3G19570	-1.01146
AT1G12020	-1.01072
AT5G18140	-1.01053
AT1G25230	-1.01031
AT2G31902	-1.01026
AT3G52115	-1.00983
AT3G56830	-1.00888
AT2G14890	-1.00852
AT3G15095	-1.00848
AT5G65890	-1.0084
AT4G22760	-1.00824
AT5G45275	-1.00749
AT5G15740	-1.00745
AT3G44310	-1.0073
AT1G78510	-1.00727
AT1G53250	-1.00667
AT1G44780	-1.00653
AT1G74580	-1.00626
AT5G14280	-1.00614
AT5G62220	-1.00613
AT1G68020	-1.00579
AT1G19740	-1.0054
AT3G48800	-1.00535
AT1G76090	-1.00523
AT2G13600	-1.00509
AT1G02205	-1.00491
AT1G16489	-1.00465
AT4G39730	-1.00369
AT5G61400	-1.00362
AT2G15820	-1.00341
AT5G55250	-1.00339
AT4G30680	-1.00333
AT2G45150	-1.0032
AT1G17220	-1.0032
AT5G11470	-1.00307
AT5G53080	-1.00292
AT1G01970	-1.0029
AT2G05070	-1.00259
AT5G37340	-1.00247
AT5G65820	-1.00239
AT1G32120	-1.00226
AT2G42530	-1.00217
AT3G14415	-1.0019
[truncated: 11 more rows]

## Sheet: NO2 down 2-fold
Locus Identifier	logFC
AT1G30250	-5.80354
AT3G03820	-4.67166
AT2G39920	-4.39548
AT2G21660	-2.77184
AT1G49720	-2.43243
AT1G20030	-2.70382
AT2G45560	-2.27203
AT4G30660	-2.88234
AT5G18060	-3.65429
AT2G30790	-2.86874
AT1G63690	-2.03321
AT1G13910	-2.40498
AT2G44740	-3.98329
AT5G60850	-2.20572
AT1G25440	-3.39389
AT3G15570	-3.08191
AT5G18020	-4.32762
AT2G28550	-1.93288
AT5G18010	-3.82469
AT5G22850	-1.61898
AT3G59110	-2.14064
AT1G51940	-2.64059
AT5G12950	-3.02301
AT2G40080	-2.44501
AT1G28440	-1.99065
AT1G15740	-1.74775
AT1G60160	-1.83412
AT4G14270	-2.81898
AT4G21215	-2.26294
AT5G18050	-3.7795
AT4G18270	-2.71553
AT5G49525	-2.34466
AT1G20190	-3.57773
AT4G14520	-1.71742
AT5G02080	-1.87853
AT5G58520	-1.54479
AT1G54820	-2.1834
AT3G05120	-1.70823
AT3G05160	-1.67686
AT1G50280	-2.63479
AT4G35470	-1.63164
AT4G38840	-3.91688
AT1G29440	-3.03518
AT5G18080	-3.95081
AT2G32100	-3.49961
AT5G66580	-3.70176
AT3G03850	-3.17322
AT4G23300	-2.22281
AT3G26740	-3.06801
AT5G28030	-2.01758
AT4G32340	-2.00542
AT1G17970	-1.83242
AT4G25420	-2.68857
AT3G29320	-1.76879
AT1G06460	-1.55056
AT5G11060	-1.98835
AT4G32980	-2.89931
AT3G04910	-2.06095
AT4G30650	-2.39413
AT4G14990	-1.62193
AT3G60380	-1.86269
AT2G43010	-2.15579
AT2G46660	-1.80608
AT4G16880	-2.1094
AT2G40970	-1.49816
AT5G47900	-1.85576
AT1G30210	-1.93278
AT4G34760	-2.95027
AT2G47670	-1.82312
AT4G06536	-2.67987
AT2G38120	-1.96723
AT1G24450	-2.2301
AT3G50840	-3.18321
AT1G71980	-1.44262
AT1G23080	-2.50873
AT4G04340	-1.79233
AT1G19000	-1.41751
AT2G04890	-1.62075
AT2G33860	-2.09505
AT5G11610	-3.20059
AT2G20180	-2.02361
AT2G43535	-2.73155
AT2G45590	-2.57877
AT3G50630	-2.30985
AT3G48530	-1.72392
AT4G04630	-2.73032
AT1G21590	-1.69841
AT4G13020	-1.59072
AT5G11550	-3.40153
AT4G04330	-2.4865
AT1G73980	-1.32209
AT3G47500	-2.323
AT2G20570	-1.73011
AT5G01520	-2.0214
AT2G28900	-1.64219
AT1G71695	-1.85161
AT3G62550	-4.12248
AT5G65480	-2.42559
AT1G35420	-1.71041
AT1G56300	-2.36453
AT1G27190	-1.80461
AT4G22990	-1.61101
AT1G26920	-1.91837
AT3G01750	-1.56903
AT1G62520	-2.68003
AT4G34220	-2.54777
AT5G66330	-2.4644
AT1G65900	-1.88291
AT1G47330	-1.39503
AT3G46590	-1.29141
AT2G18300	-2.56287
AT1G02300	-2.20433
AT5G59080	-1.40348
AT5G52780	-1.8086
AT3G20120	-2.04752
AT2G02080	-2.13133
AT5G12440	-1.92932
AT2G21210	-2.43513
AT1G32540	-1.95965
AT1G22540	-1.84758
AT4G18830	-2.04468
AT4G26540	-3.01404
AT5G23240	-3.72144
AT5G67390	-2.1527
AT3G50750	-1.5891
AT4G15080	-1.40699
AT1G25230	-2.22402
AT5G13770	-1.88035
AT3G13750	-2.26504
AT2G24420	-1.63734
AT1G08390	-1.89823
AT3G62650	-1.52205
AT5G07690	-2.32281
AT2G35060	-2.19793
AT3G48600	-1.54078
AT5G19670	-1.64902
AT5G18030	-4.19376
AT1G65590	-1.53215
AT3G55530	-1.30278
AT2G46550	-1.67192
AT5G05690	-1.98449
AT5G18140	-1.66631
AT2G39930	-1.40594
AT3G50270	-1.63064
AT1G80310	-1.39104
AT3G01690	-1.44303
AT2G01870	-1.83954
AT5G08750	-1.52165
AT5G03230	-2.84057
AT4G16520	-1.45575
AT3G28050	-1.67093
AT4G00340	-1.62654
AT4G13830	-1.39439
AT3G46970	-2.05891
AT3G50660	-2.07481
AT1G28310	-1.36336
AT3G14067	-1.50513
AT1G56220	-2.11706
AT3G62660	-1.91357
AT1G63240	-1.63432
AT5G57780	-2.78246
AT3G01310	-1.72299
AT4G16447	-2.38872
AT3G21360	-1.46619
AT2G36050	-3.35396
AT2G21430	-1.75385
AT5G05830	-1.29995
AT1G26761	-2.10297
AT5G14390	-1.32325
AT5G15050	-1.32099
AT3G26445	-2.4564
AT3G50440	-2.13198
AT1G26220	-1.30239
AT1G29510	-3.2072
AT1G62030	-1.73286
AT5G41580	-1.21767
AT1G06110	-1.31029
AT3G13980	-2.24921
AT2G17265	-1.26485
AT3G02690	-1.37753
AT5G47640	-1.66249
AT4G01840	-1.52489
AT3G62750	-1.8875
AT1G54120	-1.99095
AT1G24120	-1.36448
AT5G58960	-1.56361
AT5G64560	-1.18806
AT1G79460	-2.18517
AT5G49980	-1.31349
AT3G60070	-1.86279
AT5G10560	-1.35793
AT1G67080	-1.48909
AT5G60120	-1.51489
AT1G10600	-1.33514
AT1G29500	-3.34821
AT2G37678	-1.90705
AT3G25717	-2.33903
AT1G75460	-1.67238
AT4G25910	-1.23454
AT5G61340	-2.39208
AT1G66150	-1.70496
AT4G30710	-1.95892
AT4G09760	-2.22283
AT3G58820	-2.54199
AT3G06868	-1.97356
AT5G66560	-2.01355
AT1G51080	-2.12056
AT5G59350	-2.44644
AT5G67280	-2.42184
AT2G40670	-2.43004
AT1G29450	-3.41166
AT1G78170	-2.52784
AT5G25630	-1.42888
AT1G13860	-1.87281
AT1G74090	-1.23629
AT2G35155	-1.6833
AT1G68560	-2.37416
AT5G16000	-2.5004
AT5G57345	-1.94861
AT5G65760	-1.26737
AT5G19940	-1.12794
AT2G39800	-2.21293
AT4G32570	-1.7418
AT1G29460	-3.93784
AT5G03140	-2.93189
AT5G44530	-2.12728
AT2G27060	-2.55576
AT2G17650	-1.9441
AT1G28100	-1.7219
AT1G50480	-1.18735
AT3G23080	-2.06076
AT3G62630	-2.70355
AT5G19190	-2.32201
AT3G46130	-3.04579
AT4G27180	-1.11908
AT2G42200	-1.94457
AT1G75380	-2.31416
AT5G61420	-2.07171
AT5G18260	-1.5919
AT5G54630	-2.5581
AT4G27710	-1.61017
AT3G53950	-1.4346
AT4G15540	-2.12239
AT1G48230	-1.31135
AT2G31290	-2.23689
AT3G62390	-2.16469
AT5G03130	-1.65048
AT3G11590	-1.33655
AT1G72820	-2.12181
AT3G01490	-1.46045
AT5G63780	-1.81739
AT5G63190	-1.42426
AT4G39510	-2.73849
AT1G49470	-2.25856
AT5G37020	-1.34378
AT4G12900	-2.51339
AT3G24150	-1.10365
AT3G59940	-2.33575
AT1G05590	-1.26458
AT5G40890	-1.09132
AT5G65710	-1.86367
AT3G57040	-1.80712
AT3G05030	-1.72631
AT3G27020	-1.41565
AT1G77740	-1.38592
AT5G53020	-1.89743
AT1G29430	-2.50694
AT2G35780	-1.3369
AT2G39000	-1.21953
AT1G69530	-2.60191
AT3G46370	-2.07115
AT1G63800	-1.51377
AT2G35620	-1.49533
AT4G30110	-2.24708
AT1G01430	-2.12906
AT1G15215	-1.59245
AT1G52340	-1.50059
AT3G47600	-1.54465
AT2G03440	-1.1429
AT4G34950	-2.4369
AT1G75190	-2.74028
AT1G74670	-2.7171
AT5G59470	-1.60766
AT3G48720	-1.99476
AT2G03750	-1.77157
AT5G14370	-1.67588
AT1G67050	-1.65451
AT1G69780	-1.6531
AT1G26100	-1.59179
AT4G30020	-1.48133
AT4G36050	-1.52343
AT2G26110	-1.82444
AT2G32090	-1.27148
AT4G38860	-4.18811
AT2G40640	-1.45882
AT5G02860	-1.83772
AT1G46264	-2.09796
AT5G04940	-1.25786
AT1G34640	-1.79536
AT5G26820	-1.30831
AT1G72160	-1.5775
AT4G14605	-1.73167
AT2G25950	-1.02925
AT3G13040	-1.2514
AT4G16330	-1.05342
AT1G67660	-1.50881
AT5G18760	-1.25807
AT1G01240	-2.3696
AT5G60050	-2.31102
AT5G07240	-2.28065
AT5G26230	-2.06321
AT1G02180	-1.53773
AT1G04400	-1.1217
AT4G18240	-1.44503
AT3G10405	-1.80811
AT1G48300	-1.75893
AT5G48910	-1.6704
AT2G01420	-2.41329
AT4G30690	-1.89053
AT1G06500	-1.31832
AT1G44446	-1.81405
AT2G29670	-1.85481
AT4G35270	-2.0396
AT5G58930	-1.09758
AT3G52840	-1.3626
AT5G43700	-1.43493
AT3G20820	-1.95376
AT1G17850	-1.40427
AT5G61290	-1.3224
AT3G60320	-1.77888
AT4G17080	-1.09286
AT3G18050	-2.12033
AT5G02160	-1.4284
AT2G13690	-1.46938
AT3G20830	-1.77134
AT3G63210	-3.76287
AT2G18560	-2.28929
AT3G14650	-1.50245
AT3G17640	-3.04231
AT2G21240	-0.962628
AT2G29970	-2.01193
AT2G35470	-1.39674
AT1G59510	-1.54049
AT3G14330	-1.80378
AT2G40540	-1.75693
AT2G41870	-1.70263
AT1G66130	-1.66628
AT5G57930	-1.23946
AT4G32270	-1.47034
AT1G72310	-1.96824
AT2G42040	-1.6283
AT1G30260	-2.88958
AT3G26290	-2.03111
AT1G13930	-1.26031
AT4G33460	-1.39311
AT5G04490	-1.21826
AT2G30424	-2.10864
AT3G11090	-1.73602
AT1G49230	-1.59778
AT5G44190	-1.99026
AT3G06440	-1.25942
AT4G16710	-1.34718
AT2G27385	-2.46103
AT2G24150	-1.48583
AT1G66890	-1.61843
AT1G01860	-1.36996
AT2G21560	-1.61254
AT2G39250	-1.43592
AT4G23870	-2.09117
AT3G02290	-1.13555
AT2G24290	-1.5576
AT4G26670	-2.5431
AT4G24050	-1.71657
AT1G14380	-1.11157
AT1G17040	-1.37185
AT1G60010	-1.91545
AT5G43810	-1.67274
AT3G47610	-1.01654
AT5G18680	-1.76641
AT1G55152	-1.49769
AT5G49730	-2.76045
AT5G26570	-1.29998
AT2G12280	-1.13179
AT4G23740	-1.45918
AT4G34980	-2.0993
AT5G62630	-1.45261
AT5G10060	-1.46126
AT4G03190	-1.95007
AT1G27150	-1.51724
AT5G14410	-1.87191
AT2G18890	-2.18596
AT4G33740	-1.2308
AT5G44410	-1.81422
AT1G29395	-1.67701
AT2G17540	-1.38975
AT1G51430	-2.37398
AT4G17180	-1.58726
AT3G63290	-1.77308
AT4G33666	-2.39725
AT5G20635	-2.61145
AT1G03300	-2.29346
AT3G18080	-2.30679
AT1G69420	-1.80594
AT4G33467	-2.66288
AT2G16990	-1.81084
AT4G27595	-1.91047
AT5G42825	-1.63513
AT1G22790	-1.06984
AT5G49170	-2.2764
AT4G27440	-2.77276
AT5G44930	-1.82979
AT5G02150	-1.38427
AT2G37330	-1.09008
AT5G15410	-1.59099
AT4G23890	-1.24007
AT5G07580	-1.77265
AT1G16680	-1.65463
AT2G22920	-1.32703
AT4G36540	-2.48855
AT2G38630	-1.13371
AT3G28040	-2.03607
AT3G02050	-1.08801
AT4G19160	-2.00207
AT2G34710	-1.11404
AT3G23340	-1.20407
AT5G63810	-2.46451
AT2G47440	-1.79067
AT5G49650	-0.963379
AT5G44680	-2.12495
AT5G48900	-2.06061
AT1G14700	-1.71137
AT4G13560	-1.57193
AT1G07280	-1.56665
AT3G52070	-1.69689
AT1G10470	-1.53262
AT1G75800	-1.44471
AT4G32280	-3.74871
AT5G44730	-1.26039
AT5G60580	-1.14536
AT4G29905	-2.51147
AT2G28720	-2.03149
AT2G15300	-2.41138
AT1G78995	-2.31101
AT1G52155	-1.33721
AT1G24290	-1.50341
AT1G33240	-1.25661
AT4G31650	-1.6104
AT1G08890	-1.71515
AT5G10860	-1.46426
AT1G74940	-2.78994
AT5G46690	-2.03889
AT3G48430	-0.958456
AT2G18290	-1.12882
AT5G11460	-2.02649
AT3G49650	-1.76964
AT4G02610	-1.07472
AT1G62830	-1.55892
AT1G72030	-2.1044
AT3G18490	-2.04153
AT5G13870	-1.7917
AT5G63180	-2.00604
AT3G50700	-2.07825
AT4G31060	-2.34148
AT4G22730	-1.75364
AT4G20310	-1.21898
AT4G19860	-1.00053
AT2G12462	-2.03784
AT5G08010	-1.44171
AT5G52280	-1.54135
AT2G28310	-1.04102
AT1G51440	-1.83576
AT4G34790	-2.57158
AT4G22756	-1.10167
AT1G68190	-2.00898
AT2G42530	-1.67981
AT3G20640	-1.67132
AT1G68050	-1.6072
AT5G45310	-2.15375
AT2G18280	-1.24628
AT2G45600	-1.73769
AT5G01020	-1.13647
AT3G52060	-2.01246
AT4G01130	-2.2429
AT1G10820	-1.06773
AT3G02870	-1.1178
AT5G39530	-1.59883
AT2G26730	-1.76545
AT3G55760	-1.32383
AT3G26280	-2.85209
AT4G12300	-1.43373
AT1G56230	-1.69458
AT4G22290	-1.76265
AT5G44005	-1.68788
AT3G61900	-2.48189
AT1G55360	-1.63948
AT5G19430	-1.04473
AT1G47580	-1.93861
AT3G27870	-1.59595
AT3G50740	-1.50873
AT5G54145	-1.71421
AT3G49670	-1.97392
AT5G55810	-0.995866
AT2G28870	-1.51856
AT2G28150	-2.01677
AT5G02180	-1.19246
AT3G48970	-1.52716
AT2G01630	-1.1788
AT1G77000	-1.15387
AT2G37640	-1.95921
AT1G09570	-1.20084
AT3G19800	-1.2904
AT3G08010	-0.986901
AT5G03180	-1.48869
AT4G27800	-1.21592
AT2G32010	-2.77652
AT3G21420	-1.48073
AT2G47160	-1.83716
AT3G06130	-1.58527
AT3G56080	-1.73034
AT3G53700	-1.13644
AT5G57740	-1.04211
AT3G28130	-1.85032
AT2G26070	-1.18371
AT1G24625	-1.49322
AT4G04970	-1.54095
AT3G06483	-1.58828
AT3G14220	-1.32596
AT2G27770	-1.93298
AT4G40060	-1.84469
AT5G59020	-1.73285
AT4G01460	-2.87662
AT1G53887	-1.54695
AT4G34030	-1.43348
AT1G02290	-1.71406
AT3G16250	-1.033
AT2G15050	-2.06288
AT2G40435	-1.69982
AT1G62430	-1.01594
AT2G26910	-1.23899
AT4G21445	-1.30874
AT3G12950	-1.17531
AT5G65683	-1.65793
AT2G30700	-1.09999
AT4G16490	-0.978406
AT3G56270	-1.54928
AT1G10240	-1.35975
AT2G45850	-1.227
AT5G49390	-2.38229
AT4G23790	-1.15065
AT1G22640	-1.94289
AT5G10946	-1.71199
AT2G21380	-1.37755
AT5G49945	-1.32017
AT1G21730	-1.42403
AT3G48200	-1.76006
AT2G22990	-1.46919
AT2G20210	-1.76698
AT5G62900	-1.45478
AT3G16230	-0.973864
AT3G61970	-1.71892
AT2G40840	-1.41004
AT1G13090	-1.6986
AT2G44210	-1.2322
AT2G44760	-1.13733
AT3G18035	-1.22516
AT1G05140	-1.07667
AT5G35750	-1.83658
AT1G31420	-1.13568
AT3G51390	-1.06872
AT5G65310	-2.28436
AT2G28950	-2.1544
AT3G51480	-1.5692
AT3G49840	-1.30699
AT1G05200	-1.92804
AT5G66880	-1.29965
AT3G61490	-1.7677
AT2G42390	-0.979222
AT1G12820	-1.832
AT2G34925	-1.65613
AT4G39330	-1.56167
AT5G57790	-1.40429
AT3G14000	-1.39105
AT3G63160	-1.06319
AT5G16030	-2.01102
AT1G15260	-2.30475
AT1G49975	-1.56212
AT3G27580	-1.09092
AT2G03890	-2.23182
AT1G10200	-1.33977
AT4G27700	-0.994027
AT5G06690	-2.49963
AT3G54720	-2.12462
AT5G01780	-1.16986
AT2G23840	-1.45203
AT4G30410	-2.27274
AT5G49215	-1.41925
AT3G26932	-2.12013
AT3G19850	-2.36519
AT1G31920	-1.53927
AT5G62980	-1.4707
AT3G50500	-1.27931
AT3G10230	-1.04697
AT1G10760	-1.61336
AT1G73310	-1.28572
AT2G13100	-1.0523
AT1G68780	-2.51033
AT2G04240	-1.89409
AT4G05150	-1.27674
AT3G49500	-1.06384
AT1G74088	-1.78048
AT2G40815	-1.3402
AT4G30810	-0.993884
AT2G43540	-0.974529
AT4G24780	-2.78733
AT1G49130	-2.60528
AT5G45610	-1.53714
AT5G50000	-1.0188
AT4G08920	-1.36584
AT4G00165	-1.35185
AT3G58070	-2.04412
AT1G69440	-1.83774
AT3G51520	-1.03212
AT5G09630	-1.16279
AT1G48620	-0.954813
AT3G53210	-1.74665
AT4G14510	-1.5608
AT4G30993	-1.29411
AT2G36240	-1.20605
AT2G41950	-1.11672
AT2G41310	-1.82106
AT2G40475	-1.96884
AT1G77850	-1.18771
AT5G07670	-1.56566
AT3G05936	-1.99289
AT5G48730	-1.23612
AT1G53035	-1.36142
AT1G57790	-1.59885
AT4G37550	-1.18281
AT1G73470	-0.961223
AT2G01755	-1.72952
AT1G23400	-1.53885
AT3G61530	-1.05531
AT4G10890	-1.10294
AT3G53800	-2.05344
AT3G48490	-1.37091
AT1G68020	-1.07871
AT3G01660	-1.54952
AT1G80050	-1.87267
AT5G25130	-1.47765
AT4G14890	-1.2676
AT4G33625	-1.34328
AT3G48550	-1.8143
AT1G43580	-1.32732
AT4G34020	-1.42477
AT2G26270	-1.1663
AT2G25964	-1.62439
AT1G26650	-1.0588
AT2G43760	-1.04253
AT4G37890	-1.69761
AT3G54600	-1.35897
AT1G69330	-1.06701
AT1G13080	-1.86945
AT4G08700	-1.66342
AT4G14713	-1.74161
AT4G16670	-1.1752
AT2G42290	-1.73178
AT1G01840	-1.63009
AT4G22200	-1.58111
AT1G50732	-1.00461
AT1G17140	-1.50333
AT1G79030	-1.60332
AT5G10930	-2.41535
AT1G05065	-1.42102
AT3G22820	-1.8357
AT2G25900	-2.19936
AT3G52180	-1.67015
AT2G27050	-1.33555
AT1G28670	-1.63874
AT5G62350	-1.22678
AT2G33500	-2.15433
AT1G68585	-1.45224
AT1G70160	-1.17864
AT1G18265	-2.76605
AT1G78480	-2.02557
AT1G13280	-1.69548
AT1G12010	-1.48511
AT5G50160	-2.16349
AT1G11090	-1.14801
AT3G62800	-0.98014
AT2G43200	-1.92753
AT4G12750	-1.346
AT1G28610	-1.40266
AT1G49560	-1.256
AT1G49010	-1.83011
AT1G21920	-2.54723
AT1G01420	-2.34894
AT3G11720	-1.80477
AT3G26890	-1.11753
AT1G26945	-2.21333
AT2G25420	-1.00005
AT2G25920	-1.2542
AT3G58690	-1.28415
AT5G03050	-1.14828
AT1G69040	-1.97957
AT3G61550	-1.36604
AT3G58120	-1.92425
AT3G46580	-1.24454
AT5G11720	-1.37089
AT4G27840	-1.36955
AT5G37670	-1.57581
AT4G23930	-1.1724
AT3G09410	-0.977109
AT2G22450	-1.91082
AT3G18500	-1.10689
AT2G32560	-1.48581
AT1G29790	-1.39751
AT4G22540	-1.72393
AT5G16180	-1.38241
AT5G05890	-2.65214
AT3G45780	-1.21772
AT5G64330	-1.89372
AT2G21180	-1.93846
AT1G64180	-1.42127
AT5G12260	-1.06984
AT5G02760	-2.80541
AT4G26520	-1.35783
AT1G13250	-1.73656
AT4G33490	-1.20871
AT3G12610	-2.14932
AT5G64860	-1.74551
AT5G55900	-1.06543
AT4G24800	-1.63885
AT5G67385	-1.43005
AT1G67040	-1.40757
AT2G16370	-1.06572
AT1G74510	-0.969312
AT1G36380	-0.982972
AT4G28250	-1.65321
AT1G60800	-1.64606
AT5G62920	-2.16264
AT5G08590	-1.03589
AT5G49360	-3.61164
AT1G14280	-1.87403
AT4G38050	-2.02078
AT2G17990	-1.17233
AT5G01620	-0.969438
AT3G17100	-1.1871
AT4G17100	-1.06577
AT4G28640	-1.03852
AT3G30180	-1.92287
AT1G75770	-1.4837
AT3G28100	-1.22475
AT2G15230	-1.1101
AT3G14860	-1.10714
AT5G03280	-1.76904
AT1G12480	-1.3569
AT5G06530	-1.30329
AT5G27950	-1.67251
AT2G36390	-1.1753
AT3G26300	-1.10843
AT4G20140	-1.98926
AT3G45900	-1.1841
AT3G15030	-1.3104
AT1G27660	-1.28869
AT3G26490	-1.65022
AT4G16515	-1.54561
AT3G13810	-1.48794
AT2G32710	-1.4774
AT2G22980	-1.42457
AT5G51560	-1.54825
AT3G04860	-1.79785
AT2G29650	-1.14285
AT2G04690	-1.2134
AT2G01170	-1.71105
AT2G42170	-2.66258
AT3G62700	-1.13573
AT5G53730	-1.5782
AT1G80870	-1.25792
AT1G52310	-1.19633
AT3G20130	-1.50441
AT5G60940	-1.27053
AT3G26750	-1.71106
AT5G38590	-1.20908
AT1G11680	-0.951291
AT3G28960	-1.33469
AT1G23030	-1.21261
AT5G41870	-1.05732
AT5G15440	-1.09917
AT2G45450	-1.44241
AT1G75420	-1.13703
AT3G46550	-1.49406
AT2G28810	-1.27334
AT3G23640	-0.985223
AT5G14940	-1.54544
AT2G28410	-2.13817
AT5G43440	-1.42674
AT3G09035	-1.35508
AT4G30400	-2.14918
AT1G62630	-1.16088
AT5G47520	-1.02622
AT5G05840	-1.84156
AT1G09750	-2.20071
AT4G27240	-1.13982
AT3G22180	-1.17144
AT1G67900	-1.76137
AT1G16780	-1.51613
AT5G11280	-1.1205
AT2G41940	-2.1619
AT1G05860	-1.25187
AT2G43530	-1.32383
AT5G52190	-1.26264
AT5G55550	-1.2993
AT2G23760	-1.25773
AT3G29375	-1.1885
AT5G41410	-1.62249
AT3G07130	-1.23355
AT2G12200	-1.08701
AT3G45400	-1.16983
AT3G55520	-1.42828
AT5G60840	-1.22724
AT4G00755	-1.21793
AT2G48020	-1.01308
AT2G19110	-1.36121
AT5G55710	-0.991832
AT1G08040	-1.11334
AT2G31360	-1.34306
AT5G14450	-1.29195
AT1G70890	-1.37426
AT1G77280	-1.1366
AT4G26130	-1.32504
AT3G44160	-1.1447
AT4G38280	-0.96137
AT5G66520	-1.54254
AT1G08180	-1.8127
AT4G30000	-1.18567
AT5G02010	-1.80421
AT2G23755	-1.59829
AT5G46400	-1.06285
AT2G15890	-2.16268
AT4G31820	-2.26615
AT4G19985	-1.05374
AT5G67290	-0.968605
AT2G28660	-1.5804
AT2G03280	-1.33456
AT4G38850	-2.57698
AT3G11410	-1.20855
AT4G28070	-1.11773
AT3G45210	-1.51179
AT4G37470	-1.76672
AT3G45600	-1.40857
AT4G19170	-2.84625
AT2G01918	-1.45403
AT5G26240	-1.03116
AT1G60600	-1.75554
AT4G22160	-1.00266
AT5G45820	-2.12609
AT5G57270	-1.11304
AT5G13690	-1.23018
AT5G64380	-1.40851
AT3G30300	-1.04779
AT1G75540	-1.03319
AT3G44820	-1.02872
AT1G27210	-1.39249
AT4G18390	-1.45327
AT5G15030	-1.03194
AT4G13640	-1.45257
AT5G03780	-1.39272
AT1G51610	-1.09598
AT3G23410	-1.08638
AT3G18850	-2.19854
AT1G21480	-1.05076
AT1G77580	-1.4328
AT1G64450	-1.57562
AT4G35300	-1.1597
AT1G28070	-1.14424
AT2G16750	-1.84047
AT1G76880	-1.12404
AT5G06270	-2.15443
AT5G62170	-1.15188
AT5G45490	-1.07025
AT1G49990	-1.22053
AT1G78890	-1.14653
AT3G10140	-1.25485
AT5G16600	-1.44378
AT2G45350	-1.80562
AT3G62980	-1.08233
AT4G17050	-1.16203
AT1G14690	-1.07098
AT3G59580	-1.55089
AT2G46710	-2.03395
AT1G48330	-1.35857
AT3G14395	-2.47081
AT2G29290	-1.89272
AT3G19180	-1.17622
AT4G38320	-1.00444
AT5G20670	-2.4371
AT2G41210	-1.41169
AT3G53470	-1.03757
AT2G40530	-1.37594
AT1G26150	-1.33979
AT1G03340	-1.22574
AT5G40710	-1.01621
AT3G26310	-1.44717
AT5G18630	-1.2067
AT5G22700	-1.20005
AT3G45260	-1.6682
AT4G14930	-1.27411
AT3G21060	-1.07071
AT5G05090	-1.22459
AT2G15970	-1.39627
AT1G67830	-1.56336
AT1G34010	-1.36531
AT5G19500	-0.994889
AT4G31050	-1.71919
AT4G16146	-1.51467
AT1G27410	-1.08382
AT5G08370	-0.964146
AT3G56630	-1.11835
AT4G10550	-1.29438
AT1G17460	-1.01632
AT4G24790	-1.86163
AT3G25670	-1.82742
AT3G10760	-1.04928
AT5G56860	-1.55766
AT2G03330	-1.13174
AT4G32890	-1.7839
AT2G22830	-1.05792
AT1G07250	-1.36801
AT3G16570	-1.06137
AT3G10360	-1.03397
AT1G54500	-1.008
AT1G27480	-1.29484
AT1G05460	-1.40532
AT5G57030	-1.04067
AT1G77130	-1.31658
AT1G14345	-1.17168
AT2G39900	-1.66711
AT2G01505	-2.34161
AT5G27320	-1.61542
AT2G21185	-2.04937
AT4G12980	-1.37298
AT1G32090	-1.72367
AT5G61300	-1.22834
AT4G02050	-1.82842
AT1G33990	-0.994343
AT3G21750	-0.964288
AT1G16515	-1.46231
AT1G62560	-1.53491
AT4G33670	-1.19938
AT1G78270	-2.23657
AT5G43830	-1.11726
AT3G49920	-1.36986
AT2G22540	-1.7212
AT3G11670	-1.07969
AT4G04955	-1.52053
AT2G22660	-1.22544
AT3G49260	-1.42993
AT5G57700	-0.995414
AT5G10020	-1.63061
AT1G74160	-1.39834
AT3G17040	-1.17506
AT2G46870	-1.86278
AT3G07500	-1.32108
AT2G34170	-1.95693
AT1G68710	-1.52964
AT3G58970	-1.06215
AT4G31600	-1.34377
AT5G02410	-1.34716
AT5G19090	-1.26252
AT3G32930	-1.01986
AT5G42200	-1.14292
AT2G01760	-1.96385
AT4G35530	-1.11206
AT1G70470	-1.03435
AT5G66590	-2.5012
AT5G57655	-1.51304
AT3G19400	-1.21942
AT4G15560	-1.14898
AT5G15310	-2.41479
AT2G31790	-1.02715
AT1G62250	-0.956755
AT5G03200	-1.28861
AT2G15820	-1.27846
AT3G56830	-0.971941
AT5G62430	-1.98351
AT5G20935	-1.49439
AT1G70100	-1.24998
AT1G51170	-1.03381
AT1G76110	-2.0864
AT2G46670	-1.43525
AT4G38670	-1.10976
AT2G41550	-1.54863
AT3G15040	-1.00525
AT2G37380	-2.00177
AT1G72810	-1.06082
AT3G14020	-1.46175
AT1G32260	-1.0353
AT1G72180	-1.03639
AT3G28920	-1.45806
AT5G38040	-1.10707
AT3G49880	-0.9873
AT4G25500	-0.96663
AT2G24250	-1.2818
AT4G31850	-1.14189
AT3G47360	-1.30425
AT1G56310	-1.23651
AT4G13770	-1.38898
AT1G22630	-1.18632
AT1G44000	-1.11154
AT3G45850	-1.02417
AT3G59420	-2.05014
AT4G34881	-1.10622
AT3G14310	-2.24591
AT3G12920	-1.25061
AT3G17160	-1.59591
AT3G56040	-1.22224
AT2G21830	-1.2104
AT1G18620	-1.46573
AT5G49100	-1.84265
AT3G59400	-1.42631
AT3G22150	-1.35141
AT2G34620	-1.83877
AT1G63680	-1.03968
AT1G71970	-2.05784
AT3G57400	-1.21374
AT4G31115	-1.3513
AT4G28240	-1.25606
AT5G62100	-1.57194
AT2G48000	-1.02348
AT1G80010	-0.999987
AT1G14920	-1.90834
AT5G63500	-1.04786
AT1G29420	-2.22853
AT2G45250	-1.26868
AT4G14740	-1.17632
AT3G48290	-2.01735
AT1G52920	-1.06961
AT2G43330	-1.0074
AT4G37300	-1.32986
AT5G03555	-1.16582
AT1G08550	-1.43967
AT4G01330	-1.352
AT2G31160	-1.85771
AT4G23895	-0.964959
AT5G54585	-2.45374
AT5G19200	-1.48446
AT1G78750	-1.33804
AT1G69360	-1.01778
AT5G02190	-1.87504
AT1G32740	-1.54277
AT2G46535	-1.06857
AT1G51100	-1.18885
AT5G15170	-1.14344
AT3G16260	-1.07171
AT3G57062	-1.12393
AT3G61780	-1.24925
AT5G19540	-1.03118
AT1G28260	-1.83871
AT2G02070	-1.28749
AT5G23570	-1.19949
AT4G17370	-1.07586
AT3G15095	-2.22196
AT5G35790	-1.52101
AT4G02900	-1.51109
AT1G77765	-1.2558
AT1G05150	-1.15231
AT2G40935	-0.957036
AT4G23500	-1.44284
AT4G34680	-1.28654
AT5G26200	-1.1307
AT5G49960	-1.38977
AT1G13650	-2.04669
AT2G23390	-0.991203
AT1G64625	-1.56772
AT3G27320	-1.14128
AT1G01770	-1.52071
AT5G16720	-1.14213
AT5G63530	-1.12778
AT1G49350	-1.27046
AT5G10310	-1.8688
AT1G19220	-1.28267
AT2G03730	-1.17527
AT1G60560	-1.40997
AT2G36370	-1.33309
AT5G07720	-1.25043
AT3G55515	-2.0588
AT5G52630	-1.23898
AT4G14870	-1.21447
AT1G54730	-1.14692
AT4G31040	-1.08068
AT1G66840	-1.37635
AT2G34200	-1.28962
AT3G51840	-1.04705
AT4G14560	-1.71164
AT3G43670	-1.19756
AT5G18640	-1.55293
AT2G18245	-1.09436
AT1G47740	-1.00136
AT2G39705	-2.19694
AT5G19520	-1.2127
AT2G47220	-1.07616
AT1G51570	-1.0171
AT1G55550	-1.43839
AT2G29170	-1.3346
AT3G06430	-1.18498
AT1G23050	-1.77459
AT4G37080	-1.64448
AT1G01830	-1.37028
AT1G20693	-0.969174
AT4G12320	-1.99966
AT4G24700	-1.64154
AT5G02830	-1.17476
AT1G62330	-1.07761
AT2G18940	-1.34378
AT2G42190	-1.7846
AT2G36430	-1.23519
AT5G01880	-2.54547
AT3G25590	-1.98023
AT3G53850	-1.56373
AT5G52180	-1.29512
AT3G17950	-1.41466
AT5G55740	-1.28059
AT3G16740	-0.99193
AT1G34340	-1.1464
AT5G05870	-0.989488
AT4G00950	-1.32338
AT3G10740	-1.22331
AT3G10520	-1.11855
AT2G42240	-0.993325
AT1G65230	-1.18711
AT1G10900	-1.06056
AT1G78100	-1.30054
AT3G07550	-1.28059
AT5G35490	-1.23649
AT1G33780	-1.33328
AT2G40130	-1.6656
AT3G08660	-1.61301
AT5G20450	-1.3811
AT1G72630	-1.15514
AT1G10360	-1.0689
AT5G43210	-1.03933
AT1G56600	-3.2176
AT1G12300	-1.18489
AT1G22370	-1.06638
AT3G14150	-1.80571
AT4G11360	-0.983324
AT5G50950	-1.12787
AT4G29190	-1.90282
AT1G72600	-1.17709
AT1G15020	-1.11732
AT1G19740	-1.05978
AT1G29465	-0.995544
AT1G09010	-0.981546
AT2G41180	-1.52584
AT3G03980	-0.978881
AT2G28070	-1.43055
AT4G39090	-1.99109
AT3G15940	-1.05378
AT2G42300	-1.16807
AT1G11530	-1.04806
AT2G37100	-1.68133
AT5G12050	-1.57132
AT5G51350	-1.07086
AT1G12020	-1.58129
AT4G38330	-1.19984
AT1G18810	-1.84927
AT4G29310	-1.05333
AT1G68240	-1.19539
AT5G13730	-1.88968
AT1G15550	-2.76418
AT2G14170	-0.956556
AT2G29300	-1.6929
AT1G54200	-1.26331
AT1G54340	-1.20961
AT1G73820	-1.06747
AT5G59780	-1.86664
AT3G24520	-1.04038
AT5G43870	-1.07206
AT3G13690	-1.87283
AT4G34900	-1.2975
AT3G12915	-1.56173
AT4G09490	-1.36508
AT2G19310	-1.16372
AT1G68220	-0.978701
AT1G61240	-1.22173
AT2G27810	-1.03863
AT5G14880	-1.01609
AT1G73710	-1.49051
AT5G53500	-1.45112
AT3G05910	-1.28731
AT4G18700	-1.12137
AT4G10770	-1.36183
AT3G46540	-0.975071
AT1G62910	-1.13945
AT1G51400	-0.960277
AT1G74070	-1.21816
AT5G16540	-1.42005
AT2G03590	-1.05497
AT5G04770	-1.47265
AT1G78730	-1.18024
AT1G15885	-1.00686
AT5G13180	-0.95017
AT3G13190	-1.1378
AT5G64770	-1.77898
AT3G20680	-1.17335
AT2G35260	-1.26441
AT1G69830	-1.14659
AT5G27780	-1.70504
AT5G54880	-0.980441
AT2G02950	-1.65101
AT1G18650	-1.49285
AT5G57785	-2.03129
AT3G51420	-1.07764
AT1G51550	-1.47626
AT3G10570	-1.19328
AT1G73170	-1.47974
AT1G76870	-1.30705
AT1G56720	-1.78074
AT5G63470	-1.27171
AT1G51500	-1.11173
AT3G55240	-2.081
AT2G27190	-1.08035
AT5G11890	-1.23682
AT2G26510	-1.11181
AT5G26670	-1.22605
AT5G11580	-1.87792
AT3G51600	-1.01765
AT5G55840	-1.20589
AT3G25560	-1.01357
AT4G26530	-1.24382
AT5G57970	-1.05102
AT5G65990	-1.00803
AT2G45660	-1.22109
AT1G21150	-1.18575
AT4G26555	-1.00906
AT1G56700	-1.01657
AT1G27690	-1.18853
AT4G23020	-1.84087
AT3G18800	-1.46051
AT3G04184	-1.35542
AT4G02485	-1.32587
AT4G36380	-1.32031
AT4G31450	-1.12211
AT4G24390	-1.07038
AT5G48500	-1.03708
AT3G47350	-1.5869
AT4G24530	-0.980316
AT4G12640	-0.960497
AT5G55540	-1.17247
AT2G42750	-1.14413
AT4G10060	-1.07962
AT1G14840	-1.09847
AT3G59250	-1.75515
AT3G13062	-1.62665
AT2G12190	-1.25728
AT1G74120	-1.1167
AT3G09050	-1.25832
AT3G14210	-1.07353
AT2G32610	-1.26283
AT5G41690	-1.19592
AT5G15580	-1.0793
AT5G04820	-1.45122
AT2G37650	-1.05127
AT1G03380	-1.29387
AT5G43150	-1.27877
AT3G29185	-1.14224
AT5G39860	-2.50402
AT5G04050	-1.10502
AT3G54910	-1.53244
AT1G74840	-1.45242
AT5G66005	-1.3412
AT2G29360	-1.23532
AT1G23390	-1.42044
AT5G47440	-1.15024
AT3G14760	-2.13188
AT1G12330	-1.06773
AT4G28180	-1.87114
AT3G02630	-1.03727
AT1G31120	-1.04754
AT1G43770	-1.23817
AT4G33380	-0.995803
AT2G41200	-0.975173
AT4G09510	-1.01972
AT5G23680	-1.36546
AT3G10525	-1.47039
AT1G34210	-1.42931
AT1G53450	-0.972275
AT5G52010	-1.27111
AT4G27230	-1.27425
AT5G27730	-1.35359
AT2G33810	-1.30931
AT5G63800	-1.28543
AT5G18540	-1.40379
AT5G45275	-1.33875
AT4G23290	-1.02471
AT4G24810	-1.35617
AT5G58580	-0.969833
AT4G34750	-1.32794
AT4G38700	-1.05843
AT2G02580	-1.46364
AT2G18969	-2.00591
AT3G03150	-1.04624
AT1G19950	-1.27
AT4G32295	-1.80494
AT4G01410	-1.538
AT1G53040	-1.42354
AT5G51550	-1.2479
AT3G04760	-1.17886
AT3G09150	-1.02674
AT5G49740	-1.7754
AT5G26960	-1.41101
AT5G54200	-1.17253
AT5G45650	-1.44234
AT3G48410	-1.0987
AT3G56580	-1.1391
AT3G09310	-1.08243
AT4G37310	-1.75592
AT2G05210	-1.28932
AT1G22050	-0.968662
AT4G01935	-1.04687
AT1G27120	-1.13464
AT4G01510	-1.07266
AT1G33400	-1.45797
AT2G26360	-1.1273
AT4G35880	-1.10794
AT2G14520	-1.05258
AT5G67520	-1.14865
AT5G05550	-1.34307
AT5G10370	-1.1132
AT1G26180	-0.958255
AT5G53450	-1.38984
AT2G37530	-1.33944
AT5G52420	-1.19867
AT5G46680	-1.06455
AT4G39620	-1.16398
AT1G15080	-1.08004
AT1G70070	-0.985031
AT3G20230	-1.07779
AT4G37580	-1.16134
AT3G59300	-1.26378
AT3G19280	-0.981802
AT3G61880	-2.09493
AT1G72830	-1.68405
AT4G36230	-1.06983
AT1G11910	-0.962419
AT1G79740	-1.08005
AT3G09650	-1.00752
AT3G28060	-1.6154
AT2G34150	-1.12431
AT1G05600	-1.37842
AT1G31650	-0.96992
AT3G03360	-1.18117
AT2G20700	-1.07824
AT2G40410	-0.98261
AT3G60530	-1.42639
AT1G76890	-1.16792
AT3G02830	-1.42279
AT3G10080	-1.16689
AT1G60000	-1.03373
AT5G48640	-1.08687
AT5G60210	-1.53258
AT1G60700	-1.1548
AT1G11170	-1.03106
AT3G22104	-1.73394
AT4G35290	-1.52157
AT5G25190	-1.64714
AT5G18590	-1.17264
AT2G03550	-1.34138
AT1G02260	-1.16765
AT4G31270	-1.0087
AT1G14030	-1.30256
AT1G69160	-1.20892
AT4G21430	-1.17725
AT2G33480	-0.994607
AT5G23980	-1.00376
AT2G45340	-1.20838
AT5G02650	-1.10083
AT3G08650	-1.07207
AT5G45800	-1.1819
AT3G26160	-1.37343
AT1G17510	-0.976877
AT1G01970	-1.06788
AT5G40500	-0.964029
AT1G55000	-1.09999
AT4G04350	-0.983959
AT5G13980	-1.15801
AT3G58940	-1.37665
AT5G35670	-1.20748
AT1G07440	-1.44926
AT4G01915	-1.81695
AT2G06925	-1.59491
AT5G06480	-1.5063
AT1G56010	-2.27037
AT3G10020	-1.47824
AT2G24220	-1.04072
AT1G17940	-1.02872
AT2G33820	-0.995107
AT1G64390	-1.43212
AT2G28250	-0.989521
AT1G68520	-1.99419
AT1G63850	-1.45426
AT2G01830	-1.39035
AT2G43465	-1.0962
AT1G50290	-1.08352
AT5G64180	-1.061
AT1G55370	-1.50363
AT1G69690	-1.08272
AT4G18520	-1.21454
AT1G68540	-1.04203
AT1G12060	-1.04115
AT4G36970	-1.27002
AT3G29030	-1.82293
AT5G48990	-1.5924
AT1G53700	-1.59488
AT1G13940	-1.15351
AT1G02145	-1.10124
AT1G80180	-1.26859
AT1G78680	-1.28728
AT2G37630	-1.44142
AT1G51965	-1.10769
AT5G06280	-1.16263
AT1G25480	-1.12984
AT3G14240	-1.53596
AT4G03070	-1.45333
AT5G50180	-1.0248
AT5G12900	-1.701
AT3G49900	-1.39949
AT5G27280	-1.22068
AT3G09580	-1.12465
AT5G60890	-1.17378
AT3G07010	-1.37106
AT2G16250	-0.979844
AT4G31330	-1.23971
AT4G09890	-1.71726
AT3G18110	-1.1869
AT1G69020	-1.21863
AT1G11070	-2.40229
AT2G38170	-1.03825
AT3G58430	-1.33601
AT5G17600	-1.30972
AT3G19570	-1.35141
AT3G49930	-1.31344
AT3G12970	-1.0681
AT5G20410	-1.10754
AT1G78460	-1.72397
AT3G21760	-1.46481
AT3G55130	-1.11396
AT5G63480	-1.27742
AT2G22800	-1.03843
AT5G23810	-1.15245
AT1G10610	-1.23262
AT3G04960	-1.23814
AT1G16310	-1.02608
AT3G54920	-1.14531
AT1G01380	-1.10529
AT2G20680	-1.0738
AT1G58150	-1.24752
AT5G60450	-1.14332
AT2G20240	-1.32777
AT2G44150	-1.17803
AT1G12860	-1.03377
AT1G20380	-1.44968
AT5G06265	-1.2573
AT2G32430	-1.1523
AT4G28630	-1.0969
AT4G33470	-0.968766
AT5G40240	-1.48483
AT2G17350	-0.978452
AT4G19060	-1.2868
AT1G12280	-1.20421
AT1G33970	-1.19763
AT1G44780	-1.43649
AT2G44630	-1.01574
AT5G47780	-0.994013
AT3G22780	-1.08268
AT3G09780	-1.72191
AT4G21190	-1.22128
AT4G15500	-1.06895
AT1G67590	-1.92632
AT4G37230	-1.49168
AT5G54530	-1.39488
AT2G31190	-1.22323
AT4G39770	-0.97079
AT4G17810	-0.996993
AT4G01570	-1.25176
AT3G05675	-1.13483
AT3G52890	-1.18687
AT2G44130	-2.11615
AT2G19280	-1.1658
AT5G50280	-1.08351
AT5G41050	-0.958889
AT1G03930	-1.32006
AT3G49510	-1.12037
AT1G32520	-1.08899
AT5G19210	-1.08543
AT5G13740	-1.07991
AT1G56210	-1.07523
AT1G29660	-1.11444
AT2G05160	-2.29797
AT3G27770	-1.01324
AT1G15410	-1.00517
AT1G32450	-1.71248
AT3G25700	-1.1968
AT5G38140	-1.60224
AT2G46690	-1.26603
AT1G01220	-1.08144
AT1G60610	-0.95776
AT1G64670	-1.26557
AT2G26330	-1.01815
AT4G36180	-1.33638
AT5G14550	-1.10907
AT3G45430	-1.01191
AT3G02380	-1.99032
AT4G01450	-1.19263
AT5G14210	-1.01349
AT3G62620	-1.01992
AT2G19530	-1.01194
AT2G47450	-1.19747
AT4G12030	-1.12481
AT5G62130	-2.03807
AT5G53710	-1.65174
AT3G62740	-0.975908
AT2G23430	-1.84785
AT3G46990	-1.4119
AT3G21270	-1.33212
AT4G34770	-1.31628
AT5G28010	-1.12644
AT5G58480	-1.01861
AT3G18320	-1.47348
AT4G37970	-1.46651
AT4G17215	-1.15207
AT4G31590	-1.22821
AT3G21870	-1.40756
AT4G31150	-1.13899
AT5G19290	-1.25005
AT4G00040	-1.33865
AT1G31790	-1.08239
AT3G58220	-1.23699
AT5G43630	-1.34497
AT1G70210	-1.60096
AT5G56590	-1.08786
AT4G12310	-1.15032
AT5G42750	-1.7749
AT2G21370	-1.18761
AT5G59130	-1.10344
AT3G10040	-1.40104
AT3G56370	-1.61555
AT4G13710	-1.19459
AT5G50740	-1.51903
AT1G10690	-1.31283
AT2G43930	-1.03412
AT3G18870	-1.19355
AT2G18050	-1.4829
AT5G15770	-1.18845
AT4G36830	-1.18071
AT1G77690	-1.12746
AT4G37380	-1.06888
AT5G15210	-0.954215
AT1G48480	-1.23797
AT1G33480	-1.23593
AT2G21710	-1.37122
AT1G69170	-1.08867
AT2G44940	-2.16672
AT1G08660	-1.26674
AT1G34570	-0.959182
AT4G13100	-1.43482
AT1G30840	-1.30448
AT5G03190	-1.12757
AT1G28230	-1.14967
AT5G15860	-1.48834
AT5G51670	-1.09315
AT3G04450	-1.04005
AT4G13840	-1.30334
AT1G16590	-1.05036
AT4G27450	-1.8092
AT3G01980	-1.12929
AT5G01890	-1.03569
AT5G67070	-1.01586
AT4G26370	-1.2572
AT3G47160	-1.54319
AT1G60960	-1.25662
AT2G42540	-1.08933
AT1G70550	-1.0228
AT1G12120	-0.963459
AT3G21260	-1.11385
AT4G39730	-0.980682
AT1G52150	-1.06204
AT2G28605	-1.02065
AT5G41370	-0.957965
AT5G08185	-1.17623
AT5G55260	-1.05704
AT2G46250	-0.979719
AT4G30960	-1.21337
AT2G40610	-2.3879
AT1G54217	-1.0495
AT5G58670	-1.14764
AT2G16400	-1.03345
AT2G23470	-1.00793
AT5G09450	-1.04799
AT5G65640	-1.60717
AT4G06534	-1.75593
AT3G26700	-1.2063
AT3G06840	-1.67993
AT3G60390	-1.09854
AT5G56100	-2.16243
AT1G01200	-1.15948
AT2G03090	-1.74222
AT3G50340	-1.15381
AT1G17430	-1.02377
AT5G46220	-1.57185
AT2G29590	-0.977781
AT3G23930	-1.29217
AT4G33960	-1.10436
AT1G66140	-1.03265
AT3G07310	-1.07784
AT3G57830	-1.39163
AT1G76460	-0.999479
AT3G53540	-1.17178
AT4G35440	-0.974807
AT3G63450	-1.5144
AT5G46600	-1.27683
AT5G20110	-1.94189
AT1G60860	-1.07535
AT5G08430	-0.997387
AT4G13250	-1.02389
AT3G29680	-1.20737
AT3G57580	-1.28411
AT1G73570	-1.14112
AT3G03180	-1.02589
AT5G52930	-1.23296
AT4G23880	-1.17223
AT1G07490	-1.01165
AT1G64890	-1.52471
AT1G68080	-1.00823
AT5G03670	-1.56552
AT5G24165	-0.994359
AT1G27420	-1.30887
AT5G37340	-1.02378
AT1G02350	-0.984829
AT2G32390	-1.23731
AT1G77990	-1.24083
AT1G34760	-1.22549
AT3G20260	-1.28557
AT5G42030	-1.13244
AT2G17970	-0.991734
AT1G21460	-1.44723
AT3G52290	-1.21277
AT5G59900	-1.1969
AT4G32940	-1.29423
AT2G24645	-1.25345
AT5G11330	-1.0613
AT4G14840	-1.05478
AT5G57180	-1.58715
AT5G66820	-1.31031
AT3G11591	-1.04975
AT5G62720	-0.962858
AT5G02560	-0.971433
AT2G32530	-1.18635
AT3G44940	-1.1673
AT5G03250	-1.09518
AT3G60220	-1.57041
AT2G24960	-1.29677
AT4G14830	-1.27726
AT5G55530	-0.967678
AT2G46240	-1.15491
AT1G05300	-1.05562
AT1G21060	-1.10304
AT1G72300	-1.01059
AT5G54090	-1.03997
AT5G27390	-1.00941
AT4G38430	-1.35894
AT2G24690	-1.17537
AT1G20650	-1.52013
AT2G42320	-1.45789
AT2G36000	-1.4069
AT2G39910	-1.02772
AT4G37320	-1.43532
AT5G02550	-1.55732
AT2G46790	-1.5192
AT2G33750	-1.01507
AT5G02890	-2.18618
AT1G68400	-1.11358
AT3G53920	-1.04985
AT5G41240	-1.1146
AT2G23560	-1.09986
AT5G41000	-1.00792
AT3G09550	-1.43451
AT4G12690	-1.0048
AT5G23100	-1.16284
AT3G13030	-1.00051
AT3G05130	-1.31485
AT5G53486	-1.28702
AT3G47620	-1.18825
AT1G18773	-1.19888
AT3G26580	-0.986471
AT3G27820	-1.03049
AT1G03270	-1.08145
AT1G19050	-1.22031
AT3G02410	-1.07594
AT3G56960	-1.13764
AT2G37950	-1.42254
AT4G13575	-1.26862
AT5G48490	-2.21256
AT5G06790	-1.27485
AT4G29240	-1.50158
AT1G17200	-1.0333
AT4G25480	-1.59694
AT1G70940	-1.06621
AT3G56380	-1.74452
AT5G05630	-0.980537
AT2G36026	-1.96474
AT3G49710	-1.37612
AT3G50530	-1.03697
AT5G10800	-1.41766
AT1G52190	-1.3079
AT1G75710	-1.24182
AT1G55760	-0.957044
AT1G30520	-1.4135
AT4G36240	-1.2934
AT5G10150	-1.37541
AT3G11490	-0.961073
AT3G01370	-1.08753
AT5G58600	-1.11275
AT4G09350	-0.977132
AT2G30420	-1.84763
AT3G20440	-1.32251
AT1G49320	-1.11233
AT1G72150	-1.25912
AT3G28070	-1.92148
AT2G39090	-1.05089
AT1G22550	-1.31476
AT4G12680	-1.21994
AT3G19230	-1.00124
AT4G25800	-1.1443
AT3G16750	-1.48813
AT4G02482	-1.18943
AT1G67750	-1.3265
AT5G41980	-0.965545
AT3G20470	-1.33643
AT4G18220	-1.09853
AT1G62960	-0.961689
AT3G14260	-1.30087
AT3G15115	-1.11381
AT5G26622	-0.962772
AT4G05040	-0.971078
AT4G14540	-1.67739
AT4G13540	-1.86324
AT5G64620	-1.23499
AT1G50000	-1.01767
AT1G80920	-0.977751
AT2G18120	-1.34633
AT1G24470	-1.45521
AT5G08520	-1.12979
AT2G32440	-1.0762
AT5G57880	-1.08847
AT2G22840	-1.0629
AT5G16640	-1.03372
AT2G01210	-0.978089
AT2G22650	-1.60883
AT2G20440	-0.958369
AT5G10250	-1.69959
AT2G17260	-0.98245
AT1G64380	-1.14233
AT3G02860	-1.00444
AT1G55200	-1.23315
AT5G67360	-1.04488
AT5G63820	-0.962502
AT4G30620	-0.951982
AT2G23180	-1.18988
AT4G37110	-0.97729
AT4G23980	-1.05557
AT5G67130	-0.968023
AT4G27820	-0.993764
AT1G20640	-1.32132
AT1G25320	-1.18516
AT1G68600	-1.28298
AT4G38910	-1.22378
AT1G75360	-1.13713
AT4G22560	-1.35226
AT5G25210	-1.63219
AT1G49180	-1.03561
AT5G57685	-1.01316
AT1G45130	-0.986866
AT5G40150	-1.17548
AT1G31320	-1.36763
AT3G08600	-1.10663
AT3G08920	-1.05507
AT2G41820	-0.959222
AT3G14170	-1.16928
AT5G37410	-1.1026
AT5G40830	-1.03561
AT2G26520	-1.58157
AT5G05810	-1.08941
AT1G71340	-1.05788
AT5G59100	-1.02035
AT1G31820	-1.67011
AT4G17770	-1.20731
AT5G61480	-1.0721
AT5G64430	-0.997218
AT5G06440	-1.08662
AT5G45950	-1.42584
AT2G42610	-1.07969
AT1G04350	-0.990621
AT5G01090	-1.0761
AT3G13740	-1.03752
AT2G38330	-1.15373
AT5G55230	-1.06995
AT5G45940	-1.02888
AT3G21950	-0.977677
AT3G17350	-1.15634
AT5G02670	-1.30944
AT4G28270	-1.50729
AT1G75100	-0.984788
AT1G67510	-1.01642
AT3G17626	-0.959446
AT5G52545	-1.07577
AT4G14760	-1.17181
AT3G49140	-0.979716
AT2G40960	-1.29092
AT4G29360	-1.13545
AT2G47910	-1.40582
AT2G25270	-0.981659
AT2G02770	-0.950697
AT4G37740	-1.25956
AT4G10470	-1.16629
AT3G21460	-1.11642
AT1G03830	-1.11412
AT2G33360	-0.973038
AT4G37750	-1.19503
AT2G31830	-1.04806
AT4G24660	-1.23891
AT5G10745	-1.12758
AT4G35420	-1.46405
AT4G01610	-1.03185
AT2G02780	-1.1567
AT4G34630	-1.26076
AT4G28190	-1.26808
AT3G19960	-1.14824
AT3G05180	-1.11721
AT4G28310	-1.05978
AT5G11590	-1.65661
AT2G43550	-1.21648
AT1G02460	-1.20696
AT3G61460	-0.964094
AT2G01620	-1.24646
AT5G05860	-1.27276
AT3G52910	-1.47642
AT5G53030	-1.21387
AT5G36170	-0.987287
AT1G67400	-1.1627
AT1G20070	-1.38852
AT5G25590	-1.03886
AT2G37450	-1.50481
AT5G53900	-1.0745
AT2G47930	-1.1233
AT1G02305	-1.06402
AT3G01770	-0.950639
AT1G12845	-1.84518
AT1G47760	-1.22294
AT4G28780	-1.99403
AT1G56020	-1.15179
AT1G06980	-1.31415
AT3G61060	-1.25105
AT1G14440	-1.1137
AT3G05640	-1.07765
AT2G32540	-1.07639
AT5G02710	-1.06763
AT1G49660	-1.11145
AT5G21222	-1.03689
AT3G11660	-1.16401
AT2G41190	-1.64632
AT1G07820	-1.06482
AT1G10970	-1.04184
AT3G23070	-1.01794
AT5G13140	-1.5548
AT2G31150	-1.13716
AT3G27027	-1.11679
AT2G40230	-1.01241
AT3G56330	-0.987733
AT1G68870	-1.41332
AT5G40550	-0.988094
AT2G41540	-1.0298
AT3G24515	-1.25265
AT2G25625	-1.70098
AT5G15430	-1.32426
AT1G26230	-1.19203
AT3G06770	-1.10238
AT3G06980	-0.99376
AT1G79880	-1.18298
AT1G68490	-1.46738
AT5G10970	-1.17603
AT5G41920	-2.28539
AT4G21960	-1.36564
AT5G60400	-0.989691
AT5G35930	-1.03
AT2G42900	-1.14877
AT5G41900	-1.03632
AT5G56380	-1.17646
AT4G39010	-1.30255
AT3G11690	-0.960318
AT5G66490	-1.02541
AT3G22142	-0.982921
AT4G16370	-1.21407
AT1G20870	-1.08903
AT3G11110	-1.0474
AT4G24900	-1.01986
AT5G11420	-1.62106
AT3G08800	-1.10484
AT5G25620	-1.44813
AT3G22790	-0.998279
AT3G44120	-1.65658
AT1G72500	-0.985217
AT5G01840	-0.969816
AT3G01140	-1.2132
AT1G77210	-0.962073
AT1G67710	-1.14669
AT1G11440	-1.04168
AT2G37320	-1.07392
AT5G43270	-1.19778
AT5G66052	-1.11119
AT1G73210	-1.14339
AT3G61820	-1.17619
AT5G55620	-1.39907
AT3G15840	-1.07595
AT3G51950	-1.04209
AT1G71030	-1.24866
AT1G70560	-1.52995
AT2G45190	-1.07314
AT5G56220	-1.12721
AT1G09710	-1.14383
AT3G53380	-1.22478
AT5G19140	-1.07554
AT1G59840	-1.28839
AT4G30825	-0.961554
AT3G18900	-0.980203
AT1G47620	-1.09099
AT1G62810	-0.954719
AT5G10530	-1.71446
AT2G35130	-1.15259
AT5G67200	-0.982529
AT3G61960	-1.156
AT1G77200	-1.04508
AT2G22810	-1.29125
AT2G40690	-0.96342
AT5G51750	-1.87224
AT1G71910	-1.09515
AT5G38070	-1.06742
AT3G56060	-1.0023
AT1G27460	-1.1506
AT2G36460	-0.964031
AT2G47920	-1.44514
AT5G39210	-1.0734
AT1G75900	-1.54943
AT3G06750	-0.981342
AT1G58520	-1.20746
AT1G19835	-1.06872
AT1G19660	-1.04364
AT1G47340	-0.975047
AT1G49730	-0.984019
AT5G24670	-1.0485
AT2G32230	-1.03716
AT1G17920	-0.95023
AT3G56300	-0.950611
AT1G23340	-1.00713
AT4G16190	-1.19014
AT1G06950	-0.952722
AT5G44660	-1.23668
AT5G28290	-1.00418
AT4G34800	-1.55395
AT2G02450	-1.0495
AT4G29720	-1.00766
AT1G71015	-1.09019
AT1G49650	-1.17922
AT4G26790	-1.11513
AT1G19340	-0.994903
AT1G11700	-2.00072
AT4G14120	-1.02868
AT2G18010	-1.20452
AT3G16560	-1.10649
AT1G57590	-2.0127
AT4G31250	-1.06245
AT3G42640	-1.09969
AT3G51080	-1.12652
AT5G58360	-1.17248
AT5G25460	-1.74433
AT5G10320	-1.06057
AT4G19420	-1.58105
AT1G55675	-1.01987
AT5G53592	-0.955689
AT3G51290	-1.63207
AT1G77920	-0.975671
AT2G33550	-1.10898
AT4G05070	-1.00139
AT2G21970	-0.967012
AT5G03800	-0.957203
AT1G76620	-1.01937
AT2G42870	-1.63372
AT3G45443	-1.00979
AT3G27420	-0.959873
[truncated: 245 more rows]
