# Supplementary material for: Ozone and nitrogen dioxide regulate similar gene expression responses in Arabidopsis but natural variation in the extent of cell death is likely controlled by different genetic loci
Source: Front Plant Sci. 2022 Oct 19;13:994779. doi: 10.3389/fpls.2022.994779 (PMC9627343; doi:10.3389/fpls.2022.994779)
Supplement: Supplementary file 7 [file Table_7.xlsx]

## Sheet: NO2_Munich_phenotype
Supplementary Table S7. O3 and NO2 damage phenotypes in A. thaliana accessions. The 1st, 2nd and 3rd sheet provide averaged phenotype data from the two facilities (Munich, Helsinki) from NO2 or O3 fumigations. The NO2 phenotype is an average cumulative score over three replactions of the fumigation experiment. The plants were scored on 1 to 5 scale for the percentage of leaf area damaged (See Met…
Ecotype ID	Name	NO2 phenotype score	Longitude	Latitude	Country
6968	Tamm-2	6.3	23.5	60	FIN
8610	11ME1.32	7.7	-86.36	42.09	USA
8796	11PNA4.101	5.3	-86.33	42.09	USA
8692	328PNA054	6.5	-86.33	42.09	USA
7000	Aa-0	7.5	9.57	50.92	GER
6988	Alc-0	9	-3.22	40.31	ESP
6989	Alst-1	6.8	-2.43	54.8	UK
6990	Amel-1	8.2	5.73	53.45	NED
6898	An-1	7.8	4.4	51.22	BEL
6992	Ang-0	8.2	5.3	50.3	BEL
6994	Ann-1	6.3	6.13	45.9	FRA
5832	App1-16	4.3	15.97	56.33	SWE
7014	Ba-1	8	-4.8	56.55	UK
7002	Baa-1	6	6.1	51.33	NED
6899	Bay-0	6.7	11	49	GER
7011	Be-1	6.6	8.62	49.68	GER
957	Belmonte-4-94	6.8	12.48	42.12	ITA
7008	Benk-1	6.7	5.68	52	NED
6900	Bil-5	5.2	18.48	63.32	SWE
8264	Bla-1	6	2.8	41.68	ESP
8265	Blh-1	6.3	19	48	CZE
7026	Boot-1	8.5	-3.27	54.4	UK
5837	Bor-1	7.8	16.23	49.4	CZE
6903	Bor-4	4.7	16.23	49.4	CZE
7031	Bsch-0	9.7	8.67	50.02	GER
8271	Bu-0	6.2	9.5	50.5	GER
6905	Bur-0	7	-6.2	54.1	IRL
8256	Bå1-2	5.7	12.9	56.4	SWE
7062	Ca-0	6.2	8.27	50.3	GER
8274	Can-0	6.2	-13.48	29.21	ESP
7071	Chat-1	7.8	1.34	48.07	FRA
6907	CIBC-17	8.2	-0.64	51.41	UK
6729	CIBC-4	7.7	-0.64	51.41	UK
6908	CIBC-5	6.6	-0.64	51.41	UK
7075	Cit-0	6.7	2.54	43.38	FRA
7064	Cnt-1	7.7	1.1	51.3	UK
7078	Co-2	8.4	-8.25	40.12	POR
6909	Col-0	6.2	-92.3	38.3	USA
7092	Com-1	8.8	2.82	49.42	FRA
6744	CSHL-5	7.7	-73.47	40.86	USA
6910	Ct-1	6	15	37.3	ITA
6911	Cvi-0	8.7	-23.62	15.11	CPV
7460	Da(1)-12	8.2			CZE
7094	Da-0	8.2	8.65	49.87	GER
7100	Db-0	7.7	8.32	50.31	GER
7102	Do-0	7.5	8.24	50.72	GER
7105	Dra-2	4.8	16.27	49.42	CZE
5887	DraIV 1-5	7.8	16.28	49.41	CZE
7110	Ede-1	7	5.67	52.03	NED
6009	Eden-1	4.3	18.18	62.88	SWE
6913	Eden-2	5.75	18.18	62.88	SWE
6914	Edi-0	9	-3.16	55.95	UK
6915	Ei-2	7.5	6.3	50.3	GER
7123	Ep-0	5.7	8.39	50.17	GER
7126	Es-0	4.5	24.57	60.2	FIN
8215	Fei-0	7	-8.32	40.5	POR
7139	Fi-1	7.7	8.02	50.5	GER
6020	Fjä1-5	7.8	14.29	56.06	SWE
7135	Fr-4	7.5	8.68	50.11	GER
6917	Fäb-2	6.5	18.32	63.02	SWE
6918	Fäb-4	6.3	18.32	63.02	SWE
6919	Ga-0	4.5	8	50.3	GER
7141	Ga-2	7.8	8	50.3	GER
8296	Gd-1	7.8	10.5	53.5	GER
7145	Ge-1	6.8	6.08	46.5	SUI
7143	Gel-1	7.8	5.87	51.02	NED
7147	Gie-0	6.8	8.68	50.58	GER
8300	Gr-1	5	15.5	47	AUT
7158	Gr-5	6.8	15.5	47	AUT
6922	Gu-0	8.8	8	50.3	GER
7150	Gu-1	8.4	8	50.3	GER
8214	Gy-0	6.4	2	49	FRA
7163	Ha-0	9.2	9.74	52.37	GER
7164	Hau-0	7.8	12.57	55.68	DEN
7166	Hey-1	8	5.9	51.25	NED
7169	Hh-0	7.7	9.89	54.42	GER
8304	Hi-0	9	5	52	NED
7165	Hn-0	8.8	8.29	51.35	GER
8306	Hov4-1	7.5	13.74	56.1	SWE
6039	Hovdala-2	6.8	13.74	56.1	SWE
6924	HR-5	8	-0.64	51.41	UK
8310	Hs-0	7.2	9.44	52.24	GER
8311	In-0	5.7	11.5	47.5	AUT
7181	Je-0	4.3	11.59	50.93	GER
7424	Jl-3	7.3	16.62	49.2	CZE
8314	Ka-0	6.2	14	47	AUT
8420	Kelsterbach-4	7.6	8.53	50.07	GER
7192	Kil-0	7.5	-5.66	55.64	UK
6926	Kin-0	7.3	-85.37	44.46	USA
7199	Kl-5	7.2	6.97	50.95	GER
7186	Kn-0	7	23.89	54.9	LTU
6927	Kno-10	7.2	-86.62	41.28	USA
6928	Kno-18	7.8	-86.62	41.28	USA
6929	Kondara	6	68.49	38.48	TJK
7206	Kro-0	8.5	8.97	50.07	GER
7205	Krot-2	7	11.57	49.63	GER
8240	Kulturen-1	5.8	13.2	55.71	SWE
6930	Kz-1	4.6	73.1	49.5	KAZ
6931	Kz-9	5.3	73.1	49.5	KAZ
8239	Köln	7	7	51	GER
94	LAC-3	8.2	6.82	47.7	FRA
8323	Lc-0	5.8	-4	57	UK
126	LDV-34	6.8	-4.07	48.52	FRA
6932	Ler-1	7.5	10.87	47.98	GER
7224	Li-3	7.8	8.07	50.38	GER
7231	Li-7	6.8	8.07	50.38	GER
8241	Liarum	7	13.82	55.95	SWE
8325	Lip-0	7.8	19.3	50	POL
8326	Lis-1	6.2	14.78	56.03	SWE
8329	Lm-2	7.7	0.5	48	FRA
6042	Lom1-1	7.3	13.9	56.09	SWE
7520	Lp2-2	8	16.81	49.38	CZE
6936	Lz-0	6.3	3.3	46	FRA
6043	Löv-1	5.3	18.08	62.8	SWE
6046	Löv-5	4.85	18.08	62.8	SWE
7252	Mc-0	4.8	-2.3	54.62	UK
7255	Mh-0	6.8	7.5	50.95	GER
166	MIB-15	5.5	5.32	47.38	FRA
223	MIB-84	5	5.32	47.38	FRA
1925	MNF-Che-2	6	-86.18	43.53	USA
1859	MNF-Pot-48	5.8	-86.27	43.6	USA
7244	Mnz-0	8.2	8.27	50	GER
7522	Mr-0	7	9.65	44.15	ITA
6937	Mrk-0	5.8	9.3	49	GER
6938	Ms-0	4.8	37.63	55.75	RUS
6939	Mt-0	8.3	22.46	32.34	LIB
6940	Mz-0	7.2	8.3	50.3	GER
7438	N13	4.5	34.15	61.36	RUS
7446	N4	5.5	34.15	61.36	RUS
7449	N7	7	34.15	61.36	RUS
8343	Na-1	6.8	1.5	47.5	FRA
7430	Nc-1	8	6.25	48.62	FRA
6942	Nd-1	7.8	10	50	SUI
6944	NFA-8	8.4	-0.64	51.41	UK
7275	No-0	6.5	13.3	51.06	GER
6945	Nok-3	6.2	4.45	52.24	NED
7258	Nw-0	6.5	8.5	50.5	GER
7260	Nw-2	8.5	8.5	50.5	GER
7263	Nz1	8.7	175.28	-37.79	NZL
7277	Ob-1	7.7	8.58	50.2	GER
7280	Old-1	8.5	8.2	53.17	GER
7282	Or-0	8.3	8.01	50.38	GER
7283	Ors-1	7.7	22.4	44.72	ROU
8351	Ost-0	4.5	18.37	60.25	SWE
6946	Oy-0	7.5	6.13	60.23	NOR
7291	Pa-2	8.5	13.22	38.07	ITA
8354	Per-1	5.3	56.32	58	RUS
7296	Petergof	6.7	29	59	RUS
7300	Pla-0	6.3	2.25	41.5	ESP
7526	Pna-10	6	-86.33	42.09	USA
7523	Pna-17	4.7	-86.33	42.09	USA
7306	Pog-0	7.5	-123.21	49.27	CAN
7310	Pr-0	6.8	8.61	50.14	GER
6951	Pu2-23	7	16.36	49.42	CZE
8365	Rak-2	7.7	16	49	CZE
6959	Ren-1	7.8	-1.41	48.5	FRA
7316	Rhen-1	6.3	5.57	51.97	NED
7524	Rmx-A02	7.2	-86.51	42.04	USA
7525	Rmx-A180	5.4	-86.51	42.04	USA
7320	Rou-0	7.4	1.1	49.44	FRA
7515	RRS-10	5.7	-86.43	41.56	USA
8374	Rsch-4	7.2	34	56.3	RUS
7472	S96	7.3			UNK
7330	Sapporo-0	6.6	141.35	43.06	JPN
8412	Sav-0	9.3	15.88	49.18	CZE
6961	Se-0	5.8	-3.53	38.33	ESP
7333	Sei-0	6.8	11.56	46.54	ITA
7328	Sf-2	6.7	3.03	41.78	ESP
7344	Sg-1	6	9.5	47.67	GER
6962	Shahdara	5.5	68.48	38.35	TJK
7337	Si-0	7.5	8.02	50.87	GER
2274	SLSP-30	8	-86.5	43.67	USA
6963	Sorbo	7.5	68.48	38.35	TJK
7343	Sp-0	5.2	13.18	52.53	GER
6964	Spr1-2	6	16	56.3	SWE
6965	Spr1-6	6.6	14.16	58.42	SWE
8387	St-0	6.7	18	59	SWE
7346	Ste-0	5.8	11.86	52.61	GER
2290	Ste-3	5.7	-86.51	42.03	USA
8389	Ta-0	6.2	14.5	49.5	CZE
6190	TDr-3	7.5	14.14	55.77	SWE
7353	Tha-1	5	4.3	52.08	NED
7354	Ting-1	5.2	14.9	56.5	SWE
6243	Tottarp-2	6.7	13.85	55.95	SWE
328	TOU-A1-62	7.6	4.12	46.67	FRA
6970	Ts-1	5.7	2.93	41.72	ESP
7372	Tscha-1	5.8	9.9	47.07	AUT
6972	Tsu-1	7.7	136.31	34.43	JPN
7351	Ty-0	6.2	-5.23	56.43	UK
6169	TÅD 01	6.5	18.34	62.87	SWE
7378	Uk-1	6.5	7.77	48.03	GER
7379	Uk-2	7.8	7.77	48.03	GER
5264	UKSE06-520	6.4	1.1	51.3	UK
6973	Ull2-3	7.5	13.97	56.06	SWE
6975	Uod-1	6.2	14.45	48.3	AUT
7382	Utrecht	7.7	5.11	52.09
7394	Wa-1	8.2	21	52.3	POL
7390	Wag-3	5	5.67	51.97	NED
7391	Wag-4	8.2	5.67	51.97	NED
7392	Wag-5	9	5.67	51.97	NED
7477	WAR	6.5	-71.28	41.73	USA
7405	Wc-2	7.5	10.07	52.6	GER
6979	Wei-0	9	8.26	47.25	SUI
7384	Ven-1	7.2	5.55	52.03	NED
7413	Wil-2	8.7	25.32	54.68	LTU
7411	Wl-0	6.2	10.81	47.93	GER
6980	Ws-0	4.7	30	52.3	RUS
7408	Wt-3	7.7	9.3	52.3	GER
7415	Wu-0	7.3	9.94	49.79	GER
7516	Vår2-1	5.6	14.33	55.58	SWE
7517	Vår2-6	4.7	14.33	55.58	SWE
6984	Zdr-1	8.2	16.25	49.39	CZE
7417	Zu-0	6.2	8.55	47.37	SUI
7418	Zu-1	6.7	8.55	47.37	SUI
7518	ÖMö2-1	5.6	15.77	56.15	SWE
7519	ÖMö2-3	6.5	15.77	56.15	SWE

## Sheet: O3_Munich_phenotype
Ecotype ID	Name	O3 phenotype score	Longitude	Latitude	Country
8796	11PNA4.101	0	-86.33	42.09	USA
8692	328PNA054	0.2269	-86.33	42.09	USA
7000	Aa-0	0.1175	9.57	50.92	GER
6988	Alc-0	0.2281	-3.22	40.31	ESP
6992	Ang-0	0.0143	5.3	50.3	BEL
6994	Ann-1	0.0571	6.13	45.9	FRA
7014	Ba-1	0	-4.8	56.55	UK
6899	Bay-0	0.2738	11	49	GER
7011	Be-1	0.1	8.62	49.68	GER
957	Belmonte-4-94	0.0833	12.48	42.12	ITA
8265	Blh-1	0.0429	19	48	CZE
6905	Bur-0	0.025	-6.2	54.1	IRL
8256	Bå1-2	0.344	12.9	56.4	SWE
7062	Ca-0	0.3048	8.27	50.3	GER
8274	Can-0	0.1333	-13.48	29.21	ESP
6907	CIBC-17	0.0781	-0.64	51.41	UK
6729	CIBC-4	0.4882	-0.64	51.41	UK
7078	Co-2	0.2012	-8.25	40.12	POR
6909	Col-0	0	-92.3	38.3	USA
7092	Com-1	0.3952	2.82	49.42	FRA
6744	CSHL-5	0.2375	-73.47	40.86	USA
6910	Ct-1	0	15	37.3	ITA
6911	Cvi-0	1	-23.62	15.11	CPV
7460	Da(1)-12	0.4681			CZE
7094	Da-0	0.1548	8.65	49.87	GER
7100	Db-0	0	8.32	50.31	GER
7102	Do-0	0.1411	8.24	50.72	GER
7105	Dra-2	0.1071	16.27	49.42	CZE
5887	DraIV 1-5	0	16.28	49.41	CZE
7110	Ede-1	0.0976	5.67	52.03	NED
7111	Edi-0	0.2222	-3.16	55.95	UK
7123	Ep-0	0.0143	8.39	50.17	GER
7139	Fi-1	0.0536	8.02	50.5	GER
6020	Fjä1-5	0.5219	14.29	56.06	SWE
7135	Fr-4	0.05	8.68	50.11	GER
7141	Ga-2	0.1314	8	50.3	GER
8296	Gd-1	0.744	10.5	53.5	GER
7145	Ge-1	0.4613	6.08	46.5	SUI
7143	Gel-1	0.0881	5.87	51.02	NED
7147	Gie-0	0.1	8.68	50.58	GER
8300	Gr-1	0.0867	15.5	47	AUT
7150	Gu-1	0.3054	8	50.3	GER
7163	Ha-0	0.2167	9.74	52.37	GER
8304	Hi-0	0.06	5	52	NED
9995	HKT2.4	0.1429	9.4	48.14	GER
9955	ICE60	0	60.46	54.09	RUS
9956	ICE61	0.0643	60.48	54.06	RUS
9984	ICE98	0.1048	12.87	41.62	ITA
8311	In-0	0.4514	11.5	47.5	AUT
7181	Je-0	0.5125	11.59	50.93	GER
8424	Kas-2	0.1357	77	35	IND
8420	Kelsterbach-4	0.075	8.53	50.07	GER
7192	Kil-0	0.3424	-5.66	55.64	UK
7199	Kl-5	0.1029	6.97	50.95	GER
7186	Kn-0	0.0411	23.89	54.9	LTU
6928	Kno-18	0.1196	-86.62	41.28	USA
7206	Kro-0	0.0643	8.97	50.07	GER
7205	Krot-2	0.0536	11.57	49.63	GER
6930	Kz-1	0.0667	73.1	49.5	KAZ
6931	Kz-9	0.6401	73.1	49.5	KAZ
8239	Köln	0.253	7	51	GER
94	LAC-3	0.3143	6.82	47.7	FRA
8323	Lc-0	0.0994	-4	57	UK
126	LDV-34	0.0143	-4.07	48.52	FRA
6932	Ler-1	0.535	10.87	47.98	GER
7224	Li-3	0.7845	8.07	50.38	GER
7231	Li-7	0.1595	8.07	50.38	GER
8329	Lm-2	0.2738	0.5	48	FRA
7520	Lp2-2	0.1813	16.81	49.38	CZE
7252	Mc-0	0.0286	-2.3	54.62	UK
7255	Mh-0	0.13	7.5	50.95	GER
166	MIB-15	0	5.32	47.38	FRA
223	MIB-84	0.0286	5.32	47.38	FRA
1859	MNF-Pot-48	0	-86.27	43.6	USA
6939	Mt-0	0.1522	22.46	32.34	LIB
7438	N13	0	34.15	61.36	RUS
7446	N4	0.6117	34.15	61.36	RUS
7449	N7	0.7714	34.15	61.36	RUS
8343	Na-1	0.5845	1.5	47.5	FRA
7430	Nc-1	0.4292	6.25	48.62	FRA
7275	No-0	0.4833	13.3	51.06	GER
7260	Nw-2	0.5457	8.5	50.5	GER
7263	Nz1	0.031	175.28	-37.79	NZL
7277	Ob-1	0.2067	8.58	50.2	GER
7283	Ors-1	0.2179	22.4	44.72	ROU
7284	Ors-2	0	22.4	44.72	ROU
8351	Ost-0	0	18.37	60.25	SWE
6946	Oy-0	0.1821	6.13	60.23	NOR
7291	Pa-2	0.6829	13.22	38.07	ITA
8244	PHW-34	0.35	2.31	48.61	FRA
7310	Pr-0	0.0286	8.61	50.14	GER
8365	Rak-2	0.2281	16	49	CZE
6959	Ren-1	0.1167	-1.41	48.5	FRA
7316	Rhen-1	0.0167	5.57	51.97	NED
7525	Rmx-A180	0.0667	-86.51	42.04	USA
8374	Rsch-4	0.1375	34	56.3	RUS
7472	S96	0			UNK
7340	Sav-0	0.1	15.88	49.18	CZE
7333	Sei-0	0.2595	11.56	46.54	ITA
7328	Sf-2	0	3.03	41.78	ESP
6962	Shahdara	0.6667	68.48	38.35	TJK
7337	Si-0	0.5593	8.02	50.87	GER
2274	SLSP-30	0.3119	-86.5	43.67	USA
6963	Sorbo	0.6244	68.48	38.35	TJK
7346	Ste-0	0.1357	11.86	52.61	GER
6190	TDr-3	0.2119	14.14	55.77	SWE
6243	Tottarp-2	0.1125	13.85	55.95	SWE
328	TOU-A1-62	0.319	4.12	46.67	FRA
7372	Tscha-1	0.0733	9.9	47.07	AUT
7373	Tsu-0	0.2929	136.31	34.43	JPN
7351	Ty-0	0	-5.23	56.43	UK
7379	Uk-2	0.0518	7.77	48.03	GER
5264	UKSE06-520	0.2467	1.1	51.3	UK
6973	Ull2-3	0.531	13.97	56.06	SWE
7394	Wa-1	0.2733	21	52.3	POL
7390	Wag-3	0	5.67	51.97	NED
7391	Wag-4	0.5286	5.67	51.97	NED
7392	Wag-5	0.0375	5.67	51.97	NED
7477	WAR	0	-71.28	41.73	USA
7405	Wc-2	0.2271	10.07	52.6	GER
6979	Wei-0	0.4731	8.26	47.25	SUI
7413	Wil-2	0.4226	25.32	54.68	LTU
6980	Ws-0	0.0764	30	52.3	RUS
7408	Wt-3	0.6125	9.3	52.3	GER
7415	Wu-0	0.0393	9.94	49.79	GER
7417	Zu-0	0	8.55	47.37	SUI
7518	ÖMö2-1	0.0167	15.77	56.15	SWE

## Sheet: O3_Helsinki_phenotype
Ecotype ID	Name	O3 phenotype score	Longitude	Latitude	Country
6968	Tamm-2	-0.375	23.5	60	FIN
6969	Tamm-27	-0.375	23.5	60	FIN
8610	11ME1.32	0.4545	-86.36	42.09	USA
8796	11PNA4.101	0.1251	-86.33	42.09	USA
8692	328PNA054	0.0307	-86.33	42.09	USA
7000	Aa-0	0.3667	9.57	50.92	GER
6897	Ag-0	0.0724	1.3	45	FRA
6988	Alc-0	0.0481	-3.22	40.31	ESP
1	ALL1-2	0.1058	1.48	45.27	FRA
2	ALL1-3	-0.1208	1.48	45.27	FRA
6989	Alst-1	-0.1552	-2.43	54.8	UK
6990	Amel-1	-0.1969	5.73	53.45	NED
6898	An-1	-0.1288	4.4	51.22	BEL
6996	An-2	-0.2929	4.4	51.22	BEL
6992	Ang-0	-0.187	5.3	50.3	BEL
6994	Ann-1	0.1104	6.13	45.9	FRA
5832	App1-16	-0.1324	15.97	56.33	SWE
6998	Arby-1	0.1097	16.8	59.43	SWE
7014	Ba-1	-0.0335	-4.8	56.55	UK
7002	Baa-1	0.0543	6.1	51.33	NED
6899	Bay-0	0.4131	11	49	GER
7011	Be-1	0.0167	8.62	49.68	GER
957	Belmonte-4-94	0.3173	12.48	42.12	ITA
7008	Benk-1	-0.3071	5.68	52	NED
6709	Bg-2	-0.009	-122.31	47.65	USA
6900	Bil-5	0	18.48	63.32	SWE
6901	Bil-7	0	18.48	63.32	SWE
8264	Bla-1	-0.125	2.8	41.68	ESP
8265	Blh-1	0.1604	19	48	CZE
7035	Blh-2	-0.0452	19	48	CZE
7026	Boot-1	-0.1583	-3.27	54.4	UK
5837	Bor-1	-0.1469	16.23	49.4	CZE
6903	Bor-4	-0.375	16.23	49.4	CZE
8231	Brö1-6	-0.1174	16	56.3	SWE
7004	Bs-2	-0.2289	7.5	47.5	SUI
7031	Bsch-0	-0.1143	8.67	50.02	GER
7036	Bu-0	-0.0397	9.5	50.5	GER
7058	Bur-0	0.1078	-6.2	54.1	IRL
8256	Bå1-2	0.3862	12.9	56.4	SWE
7062	Ca-0	0.1715	8.27	50.3	GER
23	CAM-16	0.1119	-4.58	48.27	FRA
66	CAM-61	-0.0095	-4.58	48.27	FRA
7063	Can-0	0.1955	-13.48	29.21	ESP
8275	Cen-0	0.03	0.5	49	FRA
7069	Cha-0	0.0464	7.12	46.03	SUI
7071	Chat-1	-0.159	1.34	48.07	FRA
6907	CIBC-17	-0.2402	-0.64	51.41	UK
6727	CIBC-2	0.0333	-0.64	51.41	UK
6729	CIBC-4	0.2313	-0.64	51.41	UK
6908	CIBC-5	-0.1928	-0.64	51.41	UK
7075	Cit-0	-0.1458	2.54	43.38	FRA
7064	Cnt-1	-0.2547	1.1	51.3	UK
7078	Co-2	0.1002	-8.25	40.12	POR
7080	Co-4	0.0762	-8.25	40.12	POR
6909	Col-0	0	-92.3	38.3	USA
7092	Com-1	0.075	2.82	49.42	FRA
6744	CSHL-5	0.2326	-73.47	40.86	USA
7067	Ct-1	-0.2714	15	37.3	ITA
81	CUR-3	-0.1083	1.75	45	FRA
6911	Cvi-0	1	-23.62	15.11	CPV
7460	Da(1)-12	0.1406			CZE
7094	Da-0	0.3535	8.65	49.87	GER
7100	Db-0	0.1	8.32	50.31	GER
7098	Di-1	-0.0729	5	47	FRA
7102	Do-0	-0.0951	8.24	50.72	GER
7105	Dra-2	0.081	16.27	49.42	CZE
5896	DraIV 1-14	-0.0179	16.28	49.41	CZE
5887	DraIV 1-5	-0.0305	16.28	49.41	CZE
5987	DraIV 6-16	-0.0344	16.28	49.41	CZE
6005	DraIV 6-35	0.0809	16.28	49.41	CZE
6008	Duk	0.0406	16.2	49.1	CZE
7110	Ede-1	0.188	5.67	52.03	NED
6009	Eden-1	0	18.18	62.88	SWE
6913	Eden-2	0	18.18	62.88	SWE
7111	Edi-0	-0.2208	-3.16	55.95	UK
6915	Ei-2	-0.05	6.3	50.3	GER
7123	Ep-0	0.0646	8.39	50.17	GER
7126	Es-0	-0.2413	24.57	60.2	FIN
7128	Est-0	0.1031	25.3	58.3	RUS
6916	Est-1	0.1488	25.3	58.3	RUS
9941	Fei-0	-0.1118	-8.54	40.92	POR
7139	Fi-1	0.099	8.02	50.5	GER
8422	Fjä1-1	-0.1174	14.29	56.06	SWE
6019	Fjä1-2	-0.1174	14.29	56.06	SWE
6020	Fjä1-5	0.6074	14.29	56.06	SWE
7135	Fr-4	0.3311	8.68	50.11	GER
5742	Frd-1	-0.1005	1.1	51.3	UK
6917	Fäb-2	0	18.32	63.02	SWE
6918	Fäb-4	0.0208	18.32	63.02	SWE
6919	Ga-0	-0.1288	8	50.3	GER
7141	Ga-2	0.0923	8	50.3	GER
7161	Gd-1	0.9438	10.5	53.5	GER
8297	Ge-0	0	6.08	46.5	SUI
7145	Ge-1	0.7798	6.08	46.5	SUI
7143	Gel-1	0.3793	5.87	51.02	NED
7147	Gie-0	0.2112	8.68	50.58	GER
7151	Go-0	-0.0585	9.94	51.53	GER
6920	Got-22	-0.3589	9.94	51.53	GER
6921	Got-7	-0.1875	9.94	51.53	GER
430	Gr-1	0.2545	15.5	47	AUT
7158	Gr-5	-0.3819	15.5	47	AUT
6922	Gu-0	-0.1759	8	50.3	GER
7150	Gu-1	0.3905	8	50.3	GER
8234	Gul1-2	0.0099	15.81	56.46	SWE
8214	Gy-0	-0.4316	2	49	FRA
7163	Ha-0	0.3263	9.74	52.37	GER
7164	Hau-0	0.1242	12.57	55.68	DEN
7166	Hey-1	-0.067	5.9	51.25	NED
7169	Hh-0	0.0174	9.89	54.42	GER
8304	Hi-0	0.0017	5	52	NED
9995	HKT2.4	0.5972	9.4	48.14	GER
7165	Hn-0	-0.0382	8.29	51.35	GER
8235	Hod	0.0385	17.1	48.8	CZE
8306	Hov4-1	-0.0403	13.74	56.1	SWE
6039	Hovdala-2	-0.0043	13.74	56.1	SWE
6923	HR-10	-0.1492	-0.64	51.41	UK
6924	HR-5	-0.2226	-0.64	51.41	UK
8236	HSm	0.1371	15.76	49.33	CZE
9955	ICE60	0.0795	60.46	54.09	RUS
9956	ICE61	0.2358	60.48	54.06	RUS
9984	ICE98	0.3775	12.87	41.62	ITA
8311	In-0	0.5345	11.5	47.5	AUT
7181	Je-0	0.6732	11.59	50.93	GER
91	JEA	-0.1429	7.33	43.68	FRA
7424	Jl-3	-0.2039	16.62	49.2	CZE
7178	Jm-1	0.0286	15	49	CZE
8314	Ka-0	0.0301	14	47	AUT
7183	Kas-1	0.1434	77	35	IND
1716	KBS-Mac-8	-0.0089	-85.4	42.41	USA
7188	Kelsterbach-2	-0.255	8.53	50.07	GER
8420	Kelsterbach-4	0.1622	8.53	50.07	GER
7192	Kil-0	0.3154	-5.66	55.64	UK
6926	Kin-0	-0.0278	-85.37	44.46	USA
7199	Kl-5	0.2571	6.97	50.95	GER
7186	Kn-0	0.0076	23.89	54.9	LTU
6927	Kno-10	0	-86.62	41.28	USA
6810	KNO-11	-0.2107	-86.62	41.28	USA
6928	Kno-18	0.25	-86.62	41.28	USA
6929	Kondara	-0.0095	68.49	38.48	TJK
7201	Kr-0	0.0365	6.56	51.33	GER
7206	Kro-0	0.1648	8.97	50.07	GER
7205	Krot-2	0.2656	11.57	49.63	GER
8240	Kulturen-1	0	13.2	55.71	SWE
6930	Kz-1	-0.1561	73.1	49.5	KAZ
6931	Kz-9	0.4193	73.1	49.5	KAZ
8239	Köln	0.3774	7	51	GER
94	LAC-3	0.1488	6.82	47.7	FRA
96	LAC-5	0.1537	6.82	47.7	FRA
8323	Lc-0	0.4326	-4	57	UK
104	LDV-14	-0.0304	-4.07	48.52	FRA
116	LDV-25	-0.0385	-4.07	48.52	FRA
126	LDV-34	0.0692	-4.07	48.52	FRA
149	LDV-58	0	-4.07	48.52	FRA
6932	Ler-1	0.3935	10.87	47.98	GER
7224	Li-3	0.656	8.07	50.38	GER
7227	Li-5:2	-0.3068	8.07	50.38	GER
7229	Li-6	0.0175	8.07	50.38	GER
7231	Li-7	0.1198	8.07	50.38	GER
8241	Liarum	0	13.82	55.95	SWE
8242	Lillö-1	-0.107	15.79	56.15	SWE
641	LI-OF-095	0	-72.91	40.78	USA
8325	Lip-0	0.0665	19.3	50	POL
8326	Lis-1	0	14.78	56.03	SWE
8222	Lis-2	-0.0971	14.78	56.03	SWE
8430	Lisse	0.4875	4.57	52.25	NED
6933	LL-0	-0.0814	2.49	41.59	ESP
7217	Lm-2	0.1859	0.5	48	FRA
6042	Lom1-1	-0.0279	13.9	56.09	SWE
7520	Lp2-2	0.0948	16.81	49.38	CZE
7521	Lp2-6	-0.257	16.81	49.38	CZE
8335	Lund	-0.1174	13.2	55.71	SWE
6936	Lz-0	0.274	3.3	46	FRA
6043	Löv-1	0	18.08	62.8	SWE
6046	Löv-5	0	18.08	62.8	SWE
2057	Map-42	-0.108	-86.41	42.17	USA
7252	Mc-0	0.5951	-2.3	54.62	UK
7255	Mh-0	0.1346	7.5	50.95	GER
166	MIB-15	0.188	5.32	47.38	FRA
173	MIB-22	-0.0481	5.32	47.38	FRA
178	MIB-28	0.0799	5.32	47.38	FRA
223	MIB-84	0.0852	5.32	47.38	FRA
1925	MNF-Che-2	0	-86.18	43.53	USA
1859	MNF-Pot-48	0.1538	-86.27	43.6	USA
1867	MNF-Pot-68	0	-86.27	43.6	USA
7244	Mnz-0	-0.2766	8.27	50	GER
242	MOG-37	0.083	-4.07	48.67	FRA
7522	Mr-0	-0.2321	9.65	44.15	ITA
6937	Mrk-0	-0.0641	9.3	49	GER
6938	Ms-0	-0.2054	37.63	55.75	RUS
6939	Mt-0	-0.1552	22.46	32.34	LIB
6940	Mz-0	-0.1288	8.3	50.3	GER
7438	N13	-0.026	34.15	61.36	RUS
7446	N4	0.6408	34.15	61.36	RUS
7449	N7	0.7835	34.15	61.36	RUS
8343	Na-1	0.4208	1.5	47.5	FRA
7430	Nc-1	0.111	6.25	48.62	FRA
8246	NC-6	0.0455	-79.18	35	USA
6942	Nd-1	-0.4066	10	50	SUI
6943	NFA-10	-0.126	-0.64	51.41	UK
6944	NFA-8	-0.3398	-0.64	51.41	UK
7273	No-0	0.3938	13.3	51.06	GER
7270	Nok-1	-0.3063	4.45	52.24	NED
6945	Nok-3	-0.169	4.45	52.24	NED
7258	Nw-0	-0.2974	8.5	50.5	GER
7260	Nw-2	0.28	8.5	50.5	GER
7263	Nz1	0.1397	175.28	-37.79	NZL
7277	Ob-1	-0.1641	8.58	50.2	GER
7280	Old-1	-0.1551	8.2	53.17	GER
7282	Or-0	-0.38	8.01	50.38	GER
7283	Ors-1	0.8625	22.4	44.72	ROU
7284	Ors-2	0.1057	22.4	44.72	ROU
8351	Ost-0	0.1659	18.37	60.25	SWE
7288	Oy-0	0.1135	6.13	60.23	NOR
7291	Pa-2	0.0632	13.22	38.07	ITA
258	PAR-3	0	-0.25	46.65	FRA
259	PAR-4	-0.2448	-0.25	46.65	FRA
2150	Paw-3	-0.1145	-86.43	42.15	USA
2187	Pent-1	-0.1932	-86.39	43.76	USA
8354	Per-1	-0.1259	56.32	58	RUS
7296	Petergof	-0.4188	29	59	RUS
7482	PHW-13	-0.2269	0.06	51.29	UK
7483	PHW-14	-0.1875	0.06	51.29	UK
7490	PHW-20	-0.5556	0.06	51.29	UK
7492	PHW-22	-0.3693	-1.72	51.42	UK
7496	PHW-26	-0.1418	-3.84	50.67	UK
7498	PHW-28	-0.3125	-3.58	50.35	UK
7502	PHW-31	-0.0938	-3.2	51.47	UK
7504	PHW-33	-0.0696	4.57	52.25	NED
8244	PHW-34	0.292	2.31	48.61	FRA
7506	PHW-35	-0.0764	2.31	48.61	FRA
7507	PHW-36	-0.1818	2.31	48.61	FRA
7508	PHW-37	-0.125	2.31	48.61	FRA
8357	Pla-0	0.1667	2.25	41.5	ESP
7307	Pn-0	0.0357	-2.97	48.07	FRA
7526	Pna-10	0	-86.33	42.09	USA
7523	Pna-17	-0.0125	-86.33	42.09	USA
7306	Pog-0	-0.3889	-123.21	49.27	CAN
7310	Pr-0	0.5025	8.61	50.14	GER
6951	Pu2-23	-0.0477	16.36	49.42	CZE
6953	Pu2-24	0.1547	16.36	49.42	CZE
6956	Pu2-7	-0.3589	16.36	49.42	CZE
6958	Ra-0	-0.0387	3.3	46	FRA
8365	Rak-2	0.2361	16	49	CZE
6959	Ren-1	-0.0205	-1.41	48.5	FRA
6960	Ren-11	-0.3968	-1.41	48.5	FRA
6076	Rev-2	-0.1174	13.45	55.69	SWE
7316	Rhen-1	0.2431	5.57	51.97	NED
7524	Rmx-A02	0.0929	-86.51	42.04	USA
7525	Rmx-A180	0.1101	-86.51	42.04	USA
267	ROM-1	-0.1145	4.85	45.53	FRA
7320	Rou-0	-0.371	1.1	49.44	FRA
7515	RRS-10	-0.1158	-86.43	41.56	USA
7514	RRS-7	0.0155	-86.43	41.56	USA
7322	Rsch-4	0.0723	34	56.3	RUS
7472	S96	0.116			UNK
8376	Sanna-2	-0.1174	18	62.69	SWE
8378	Sap-0	-0.1941	14.24	49.49	CZE
7330	Sapporo-0	0.0304	141.35	43.06	JPN
8412	Sav-0	0.1974	15.88	49.18	CZE
6961	Se-0	-0.1161	-3.53	38.33	ESP
7333	Sei-0	0.4001	11.56	46.54	ITA
7328	Sf-2	0.081	3.03	41.78	ESP
7344	Sg-1	0	9.5	47.67	GER
7331	Sh-0	-0.1028	10.21	51.68	GER
6962	Shahdara	1	68.48	38.35	TJK
7337	Si-0	0.1766	8.02	50.87	GER
2274	SLSP-30	0.2382	-86.5	43.67	USA
6963	Sorbo	0.5358	68.48	38.35	TJK
7343	Sp-0	0.1007	13.18	52.53	GER
6085	Sparta-1	-0.1174	13.21	55.71	SWE
6964	Spr1-2	0	16	56.3	SWE
6965	Spr1-6	0.0625	14.16	58.42	SWE
6966	Sq-1	-0.2714	-0.64	51.41	UK
6967	Sq-8	-0.1786	-0.64	51.41	UK
8387	St-0	-0.4823	18	59	SWE
7346	Ste-0	0.3469	11.86	52.61	GER
2290	Ste-3	-0.0739	-86.51	42.03	USA
6094	T1040	0.3533	13.21	55.65	SWE
6096	T1060	-0.0719	13.22	55.65	SWE
6098	T1080	-0.1174	13.22	55.66	SWE
6100	T1110	-0.1932	13.2	55.6	SWE
6102	T1130	-0.1174	13.2	55.6	SWE
6109	T510	-0.1174	13.12	55.79	SWE
6112	T540	0.0322	13.1	55.8	SWE
6119	T620	-0.1193	13.2	55.7	SWE
6124	T690	-0.1174	13.31	55.84	SWE
7349	Ta-0	-0.049	14.5	49.5	CZE
6188	TDr-1	-0.5073	14.14	55.77	SWE
6202	TDr-17	-0.1174	14.12	55.77	SWE
6203	TDr-18	0.297	14.12	55.77	SWE
6190	TDr-3	0.2088	14.14	55.77	SWE
6194	TDr-8	-0.1145	14.13	55.77	SWE
7353	Tha-1	-0.0179	4.3	52.08	NED
7354	Ting-1	-0.026	14.9	56.5	SWE
6242	Tomegap-2	-0.1174	13.2	55.7	SWE
6243	Tottarp-2	0.2363	13.85	55.95	SWE
281	TOU-A1-115	-0.1693	4.12	46.67	FRA
282	TOU-A1-116	-0.5205	4.12	46.67	FRA
321	TOU-A1-43	-0.2723	4.12	46.67	FRA
328	TOU-A1-62	0.1794	4.12	46.67	FRA
357	TOU-A1-96	-0.5175	4.12	46.67	FRA
362	TOU-C-3	-0.1277	4.12	46.67	FRA
366	TOU-E-11	-0.2679	4.12	46.67	FRA
373	TOU-H-12	-0.1473	4.12	46.67	FRA
374	TOU-H-13	0.2403	4.12	46.67	FRA
378	TOU-I-17	-0.5502	4.12	46.67	FRA
379	TOU-I-2	-0.1377	4.12	46.67	FRA
380	TOU-I-6	0.0247	4.12	46.67	FRA
386	TOU-K-3	-0.1425	4.12	46.67	FRA
6970	Ts-1	-0.13	2.93	41.72	ESP
7372	Tscha-1	0.4364	9.9	47.07	AUT
7373	Tsu-0	0.0225	136.31	34.43	JPN
6972	Tsu-1	-0.4114	136.31	34.43	JPN
7351	Ty-0	0.6611	-5.23	56.43	UK
6169	TÅD 01	0.2286	18.34	62.87	SWE
6318	UduI 1-34	-0.0524	16.63	49.28	CZE
7378	Uk-1	0.0156	7.77	48.03	GER
7379	Uk-2	0.3217	7.77	48.03	GER
5805	UKID101	-0.1384	-1.4	53.2	UK
5753	UKID48	-0.558	-2.7	54.7	UK
5380	UKNW06-059	-0.1473	-3	54.4	UK
5381	UKNW06-060	-0.0192	-3	54.4	UK
5565	UKNW06-386	-0.4678	-3.1	54.6	UK
5606	UKNW06-436	-0.125	-3.4	54.7	UK
5628	UKNW06-460	-0.0341	-3.4	54.7	UK
4997	UKSE06-062	-0.0341	0.5	51.3	UK
5056	UKSE06-192	-0.0341	0.5	51.3	UK
5116	UKSE06-272	0.3133	0.4	51.3	UK
5122	UKSE06-278	-0.0349	0.4	51.3	UK
5158	UKSE06-349	-0.0341	0.4	51.3	UK
5160	UKSE06-351	-0.0341	0.4	51.3	UK
5202	UKSE06-414	-0.0349	0.4	51.3	UK
5207	UKSE06-429	-0.0192	0.4	51.3	UK
5232	UKSE06-466	0.0192	0.4	51.2	UK
5245	UKSE06-482	0.0455	0.6	51.2	UK
5264	UKSE06-520	0.8268	1.1	51.3	UK
5341	UKSE06-628	-0.0192	0.4	51.1	UK
6973	Ull2-3	0.1477	13.97	56.06	SWE
6974	Ull2-5	-0.0275	13.97	56.06	SWE
6413	Ull3-4	0.1818	13.97	56.06	SWE
6975	Uod-1	-0.1184	14.45	48.3	AUT
6976	Uod-7	0.0133	14.45	48.3	AUT
7382	Utrecht	-0.1637	5.11	52.09	NED
7394	Wa-1	0.3616	21	52.3	POL
7390	Wag-3	0.0045	5.67	51.97	NED
7391	Wag-4	0.9808	5.67	51.97	NED
7392	Wag-5	-0.0519	5.67	51.97	NED
7383	Van-0	0.0752	-123	49.3	CAN
7477	WAR	0.1558	-71.28	41.73	USA
7405	Wc-2	0.3021	10.07	52.6	GER
6979	Wei-0	0.0562	8.26	47.25	SUI
7384	Ven-1	0.0045	5.55	52.03	NED
8419	Wil-1	-0.1339	25.32	54.68	LTU
7413	Wil-2	0.3828	25.32	54.68	LTU
7411	Wl-0	0.1172	10.81	47.93	GER
390	VOU-1	-0.0099	0.17	46.65	FRA
6980	Ws-0	0.2646	30	52.3	RUS
7408	Wt-3	0.0064	9.3	52.3	GER
6982	Wt-5	-0.068	9.3	52.3	GER
7415	Wu-0	0.2387	9.94	49.79	GER
7516	Vår2-1	0	14.33	55.58	SWE
7517	Vår2-6	0	14.33	55.58	SWE
7416	Yo-0	0	-119.35	37.45	USA
6984	Zdr-1	-0.1779	16.25	49.39	CZE
6985	Zdr-6	-0.1144	16.25	49.39	CZE
6448	ZdrI 2-24	-0.1818	16.25	49.39	CZE
6449	ZdrI 2-25	0	16.25	49.39	CZE
7417	Zu-0	0.0908	8.55	47.37	SUI
7418	Zu-1	0.0288	8.55	47.37	SUI
7518	ÖMö2-1	0.0656	15.77	56.15	SWE
7519	ÖMö2-3	0	15.77	56.15	SWE
6074	Ör-1	0.3201	16.14	56.46	SWE
