# Supplementary material for: Ozone and nitrogen dioxide regulate similar gene expression responses in Arabidopsis but natural variation in the extent of cell death is likely controlled by different genetic loci
Source: Front Plant Sci. 2022 Oct 19;13:994779. doi: 10.3389/fpls.2022.994779 (PMC9627343; doi:10.3389/fpls.2022.994779)
Supplement: Supplementary file 8 [file Table_8.xlsx]

## Sheet: O3 Helsinki 119 accessions
Supplementary Table S8: An Excel file providing the -log10 P-values larger than 4 (P < 0.0001) in all GWA analyses with AMM and for NO2 also with Kruskall-Wallis. Chromosome (chr), nucleotide position (pos), -log10 P-value (log_p_value), minor allele frequency (maf), minor allele count (mac) and genetic variance explained (GVE) are included in the table.
chr	pos	log_p_value	maf	mac	GVE
3	22721077	8.35921	0.10084	12	0.255971
1	19899623	7.58942	0.033613	4	0.233644
1	23306726	7.54345	0.058824	7	0.232292
1	23306732	7.54345	0.058824	7	0.232292
5	25484189	7.3724	0.05042	6	0.227241
5	25484194	7.3724	0.05042	6	0.227241
1	17182700	7.06502	0.033613	4	0.218092
4	17468668	7.05158	0.067227	8	0.21769
3	23377217	6.95495	0.201681	24	0.214792
1	25126005	6.77768	0.058824	7	0.209452
1	21158353	6.77002	0.02521	3	0.209221
2	9595291	6.71946	0.10084	12	0.207692
2	9595448	6.71946	0.10084	12	0.207692
3	13568777	6.70521	0.109244	13	0.207261
3	13568929	6.70521	0.109244	13	0.207261
3	13569188	6.70521	0.109244	13	0.207261
3	13569972	6.70521	0.109244	13	0.207261
3	13570667	6.70521	0.109244	13	0.207261
3	13572183	6.70521	0.109244	13	0.207261
3	13571471	6.7052	0.109244	13	0.20726
3	13572635	6.7052	0.109244	13	0.20726
3	4428732	6.64794	0.033613	4	0.205525
3	4428888	6.64794	0.033613	4	0.205525
3	4429028	6.64794	0.033613	4	0.205525
3	4429272	6.64794	0.033613	4	0.205525
3	4429286	6.64794	0.033613	4	0.205525
3	4429314	6.64794	0.033613	4	0.205525
3	4429547	6.64794	0.033613	4	0.205525
3	15900085	6.568	0.084034	10	0.203096
5	18969221	6.51409	0.058824	7	0.201455
1	16036612	6.49065	0.02521	3	0.20074
1	16590783	6.49065	0.02521	3	0.20074
4	13550199	6.39601	0.10084	12	0.19785
3	13566334	6.33066	0.117647	14	0.195848
1	25125978	6.30642	0.10084	12	0.195105
2	4531057	6.26809	0.02521	3	0.193928
2	4531307	6.26809	0.02521	3	0.193928
2	4531487	6.26809	0.02521	3	0.193928
2	4531920	6.26809	0.02521	3	0.193928
2	4531949	6.26809	0.02521	3	0.193928
2	4532041	6.26809	0.02521	3	0.193928
1	28913526	6.24487	0.05042	6	0.193215
3	20618419	6.1937	0.02521	3	0.191641
2	12286406	6.12041	0.453782	54	0.189381
1	1221331	6.10543	0.033613	4	0.188919
2	9590663	6.08849	0.084034	10	0.188395
3	21456191	6.02205	0.05042	6	0.186341
2	12286394	5.87591	0.470588	56	0.181806
2	4271998	5.84167	0.033613	4	0.18074
2	4272076	5.84167	0.033613	4	0.18074
2	4266809	5.84167	0.033613	4	0.18074
2	4267118	5.84167	0.033613	4	0.18074
2	4268182	5.84167	0.033613	4	0.18074
2	4268353	5.84167	0.033613	4	0.18074
2	4269322	5.84167	0.033613	4	0.18074
2	4270634	5.84167	0.033613	4	0.18074
2	4270836	5.84167	0.033613	4	0.18074
2	4270838	5.84167	0.033613	4	0.18074
2	4272073	5.84167	0.033613	4	0.18074
5	13988950	5.82887	0.134454	16	0.180342
3	10834292	5.81018	0.02521	3	0.17976
3	1929447	5.80892	0.02521	3	0.17972
3	1929442	5.80892	0.02521	3	0.17972
3	21456870	5.79411	0.042017	5	0.179258
3	21457133	5.79411	0.042017	5	0.179258
1	8909347	5.77716	0.033613	4	0.17873
1	8909400	5.77716	0.033613	4	0.17873
1	8909486	5.77716	0.033613	4	0.17873
1	8909553	5.77716	0.033613	4	0.17873
1	8909649	5.77716	0.033613	4	0.17873
5	11550436	5.77327	0.268908	32	0.178608
2	1276350	5.75229	0.168067	20	0.177954
1	11091912	5.70376	0.02521	3	0.176437
3	9685347	5.70376	0.02521	3	0.176437
4	13977107	5.70376	0.02521	3	0.176437
4	13977125	5.70376	0.02521	3	0.176437
4	13977216	5.70376	0.02521	3	0.176437
4	13977242	5.70376	0.02521	3	0.176437
4	13977260	5.70376	0.02521	3	0.176437
4	13977304	5.70376	0.02521	3	0.176437
4	13977317	5.70376	0.02521	3	0.176437
4	13977321	5.70376	0.02521	3	0.176437
4	13977501	5.70376	0.02521	3	0.176437
4	13977548	5.70376	0.02521	3	0.176437
4	13977606	5.70376	0.02521	3	0.176437
4	13977207	5.70376	0.02521	3	0.176437
4	13977281	5.70376	0.02521	3	0.176437
4	13977596	5.70376	0.02521	3	0.176437
4	13977636	5.70376	0.02521	3	0.176437
5	7820076	5.70015	0.033613	4	0.176324
5	16652161	5.64231	0.033613	4	0.174514
5	16652087	5.6423	0.033613	4	0.174514
5	16652126	5.6423	0.033613	4	0.174514
5	25351087	5.62645	0.193277	23	0.174017
3	12820407	5.60254	0.058824	7	0.173267
1	18642623	5.54623	0.02521	3	0.1715
3	15362055	5.533	0.159664	19	0.171084
1	17473952	5.53125	0.142857	17	0.171029
1	17473957	5.53125	0.142857	17	0.171029
1	17474071	5.53125	0.142857	17	0.171029
1	17474251	5.53125	0.142857	17	0.171029
5	7820075	5.49654	0.02521	3	0.169937
5	7820130	5.49654	0.02521	3	0.169937
5	7820699	5.49654	0.02521	3	0.169937
5	7820702	5.49654	0.02521	3	0.169937
5	7820721	5.49654	0.02521	3	0.169937
5	7820809	5.49654	0.02521	3	0.169937
5	7820848	5.49654	0.02521	3	0.169937
5	7820912	5.49654	0.02521	3	0.169937
5	7820700	5.49653	0.02521	3	0.169937
5	16618140	5.45182	0.02521	3	0.168529
1	23306705	5.45126	0.042017	5	0.168511
2	4531023	5.44394	0.033613	4	0.168281
5	14221877	5.44331	0.02521	3	0.168261
3	13531888	5.44329	0.176471	21	0.16826
3	13531856	5.44329	0.176471	21	0.16826
1	17459224	5.41842	0.067227	8	0.167476
1	17459607	5.41842	0.067227	8	0.167476
1	17461839	5.41842	0.067227	8	0.167476
3	12820374	5.39739	0.067227	8	0.166812
3	12820351	5.39739	0.067227	8	0.166812
1	455924	5.36832	0.033613	4	0.165895
1	456142	5.36832	0.033613	4	0.165895
1	456303	5.36832	0.033613	4	0.165895
1	456355	5.36832	0.033613	4	0.165895
1	456370	5.36832	0.033613	4	0.165895
1	456404	5.36832	0.033613	4	0.165895
1	456036	5.36832	0.033613	4	0.165894
1	456265	5.36832	0.033613	4	0.165894
1	456308	5.36832	0.033613	4	0.165894
1	456365	5.36832	0.033613	4	0.165894
1	456403	5.36832	0.033613	4	0.165894
5	17199639	5.36135	0.02521	3	0.165674
5	24503511	5.361	0.042017	5	0.165663
5	24503513	5.361	0.042017	5	0.165663
1	26470722	5.35165	0.02521	3	0.165368
3	13532590	5.34282	0.176471	21	0.165089
3	13532950	5.34282	0.176471	21	0.165089
3	13532991	5.34282	0.176471	21	0.165089
3	13536028	5.34282	0.176471	21	0.165089
3	13536289	5.34282	0.176471	21	0.165089
3	13541644	5.34282	0.176471	21	0.165089
3	13541645	5.34282	0.176471	21	0.165089
1	16348282	5.29874	0.184874	22	0.163694
2	5060287	5.27622	0.02521	3	0.162981
2	5061131	5.27622	0.02521	3	0.162981
2	5292469	5.27622	0.02521	3	0.162981
2	5292625	5.27622	0.02521	3	0.162981
2	5292773	5.27622	0.02521	3	0.162981
2	5293205	5.27622	0.02521	3	0.162981
4	1247237	5.27622	0.02521	3	0.162981
2	1276029	5.26729	0.168067	20	0.162698
2	1275831	5.26728	0.168067	20	0.162698
2	1275841	5.26728	0.168067	20	0.162698
2	1275878	5.26728	0.168067	20	0.162698
2	1275970	5.26728	0.168067	20	0.162698
2	1275973	5.26728	0.168067	20	0.162698
2	14043312	5.26661	0.10084	12	0.162677
5	24497603	5.24723	0.05042	6	0.162063
5	24504494	5.24723	0.05042	6	0.162063
5	24499171	5.24723	0.05042	6	0.162062
1	21672072	5.2307	0.05042	6	0.161538
5	16503480	5.2236	0.05042	6	0.161313
3	6422237	5.21282	0.067227	8	0.160971
3	6422258	5.21282	0.067227	8	0.160971
3	13541929	5.18907	0.168067	20	0.160217
3	13532093	5.18906	0.168067	20	0.160217
3	11148146	5.16389	0.084034	10	0.159417
3	5233548	5.13708	0.058824	7	0.158565
1	16975557	5.13588	0.02521	3	0.158527
1	16962352	5.13587	0.02521	3	0.158527
3	16874858	5.128	0.142857	17	0.158276
1	17453339	5.09482	0.042017	5	0.15722
3	12758782	5.06659	0.042017	5	0.156321
3	3875456	5.05592	0.05042	6	0.155981
5	3079436	5.02689	0.02521	3	0.155055
1	7281418	5.01297	0.117647	14	0.154611
1	24244709	5.0041	0.033613	4	0.154328
1	22270980	4.99449	0.042017	5	0.154021
4	17036898	4.97331	0.042017	5	0.153344
1	22830600	4.94146	0.058824	7	0.152326
1	22830602	4.94146	0.058824	7	0.152326
2	9645252	4.93455	0.042017	5	0.152105
2	9645885	4.93455	0.042017	5	0.152105
2	9646029	4.93455	0.042017	5	0.152105
2	9646774	4.93455	0.042017	5	0.152105
2	9645393	4.93455	0.042017	5	0.152105
1	16362245	4.91246	0.033613	4	0.151398
2	12263853	4.91128	0.336134	40	0.15136
1	11357401	4.91112	0.033613	4	0.151355
1	11358066	4.91112	0.033613	4	0.151355
5	8216052	4.91069	0.058824	7	0.151342
3	15985936	4.88478	0.058824	7	0.150512
3	22818206	4.87043	0.033613	4	0.150052
2	3009483	4.86665	0.033613	4	0.149931
4	2422223	4.86599	0.134454	16	0.14991
2	6840649	4.85121	0.092437	11	0.149436
3	1601122	4.81017	0.226891	27	0.148119
3	14269650	4.7999	0.310924	37	0.14779
3	14269657	4.7999	0.310924	37	0.14779
1	456408	4.79456	0.033613	4	0.147618
1	456459	4.79456	0.033613	4	0.147618
1	456636	4.79456	0.033613	4	0.147618
1	457483	4.79456	0.033613	4	0.147618
1	457640	4.79456	0.033613	4	0.147618
1	458199	4.79456	0.033613	4	0.147618
1	458218	4.79456	0.033613	4	0.147618
1	458348	4.79456	0.033613	4	0.147618
1	458405	4.79456	0.033613	4	0.147618
1	458417	4.79456	0.033613	4	0.147618
1	458426	4.79456	0.033613	4	0.147618
1	458429	4.79456	0.033613	4	0.147618
1	458456	4.79456	0.033613	4	0.147618
1	458462	4.79456	0.033613	4	0.147618
1	458464	4.79456	0.033613	4	0.147618
1	458477	4.79456	0.033613	4	0.147618
1	458492	4.79456	0.033613	4	0.147618
1	458690	4.79456	0.033613	4	0.147618
1	458818	4.79456	0.033613	4	0.147618
1	458845	4.79456	0.033613	4	0.147618
1	458854	4.79456	0.033613	4	0.147618
1	458863	4.79456	0.033613	4	0.147618
1	460157	4.79456	0.033613	4	0.147618
1	460175	4.79456	0.033613	4	0.147618
1	460189	4.79456	0.033613	4	0.147618
1	460205	4.79456	0.033613	4	0.147618
1	460213	4.79456	0.033613	4	0.147618
1	460240	4.79456	0.033613	4	0.147618
1	460286	4.79456	0.033613	4	0.147618
1	460422	4.79456	0.033613	4	0.147618
1	460607	4.79456	0.033613	4	0.147618
1	460626	4.79456	0.033613	4	0.147618
1	2083110	4.78306	0.016807	2	0.147249
1	9403837	4.78306	0.016807	2	0.147249
1	12935458	4.78306	0.016807	2	0.147249
1	12937930	4.78306	0.016807	2	0.147249
1	13947410	4.78306	0.016807	2	0.147249
1	17441520	4.78306	0.016807	2	0.147249
1	17445549	4.78306	0.016807	2	0.147249
1	17445655	4.78306	0.016807	2	0.147249
1	17446475	4.78306	0.016807	2	0.147249
1	17447977	4.78306	0.016807	2	0.147249
1	18766143	4.78306	0.016807	2	0.147249
1	18766402	4.78306	0.016807	2	0.147249
1	18766552	4.78306	0.016807	2	0.147249
1	18766826	4.78306	0.016807	2	0.147249
1	19897758	4.78306	0.016807	2	0.147249
1	22572419	4.78306	0.016807	2	0.147249
1	22573012	4.78306	0.016807	2	0.147249
2	2973236	4.78306	0.016807	2	0.147249
2	2973541	4.78306	0.016807	2	0.147249
2	2974910	4.78306	0.016807	2	0.147249
2	9694451	4.78306	0.016807	2	0.147249
2	9695776	4.78306	0.016807	2	0.147249
2	9703237	4.78306	0.016807	2	0.147249
2	9710041	4.78306	0.016807	2	0.147249
2	9711037	4.78306	0.016807	2	0.147249
2	9716071	4.78306	0.016807	2	0.147249
2	9721758	4.78306	0.016807	2	0.147249
3	12761452	4.78306	0.016807	2	0.147249
3	12764057	4.78306	0.016807	2	0.147249
3	12764308	4.78306	0.016807	2	0.147249
3	12765404	4.78306	0.016807	2	0.147249
3	12765666	4.78306	0.016807	2	0.147249
3	12765739	4.78306	0.016807	2	0.147249
3	12766941	4.78306	0.016807	2	0.147249
3	12767027	4.78306	0.016807	2	0.147249
3	12767948	4.78306	0.016807	2	0.147249
3	12768316	4.78306	0.016807	2	0.147249
3	12768369	4.78306	0.016807	2	0.147249
3	12768868	4.78306	0.016807	2	0.147249
3	12768988	4.78306	0.016807	2	0.147249
3	12769136	4.78306	0.016807	2	0.147249
3	12771394	4.78306	0.016807	2	0.147249
3	12772475	4.78306	0.016807	2	0.147249
3	12772496	4.78306	0.016807	2	0.147249
3	12772593	4.78306	0.016807	2	0.147249
3	12772838	4.78306	0.016807	2	0.147249
3	12772928	4.78306	0.016807	2	0.147249
3	12773531	4.78306	0.016807	2	0.147249
3	12774615	4.78306	0.016807	2	0.147249
3	12775012	4.78306	0.016807	2	0.147249
3	12775614	4.78306	0.016807	2	0.147249
3	12775724	4.78306	0.016807	2	0.147249
3	12776078	4.78306	0.016807	2	0.147249
3	12776630	4.78306	0.016807	2	0.147249
3	12776887	4.78306	0.016807	2	0.147249
3	12777013	4.78306	0.016807	2	0.147249
3	12777502	4.78306	0.016807	2	0.147249
3	12777636	4.78306	0.016807	2	0.147249
3	12778574	4.78306	0.016807	2	0.147249
3	12779831	4.78306	0.016807	2	0.147249
3	12780239	4.78306	0.016807	2	0.147249
3	12780992	4.78306	0.016807	2	0.147249
3	12781899	4.78306	0.016807	2	0.147249
3	12782297	4.78306	0.016807	2	0.147249
3	12783784	4.78306	0.016807	2	0.147249
3	12784009	4.78306	0.016807	2	0.147249
3	12784071	4.78306	0.016807	2	0.147249
3	12784087	4.78306	0.016807	2	0.147249
3	12785995	4.78306	0.016807	2	0.147249
3	14227344	4.78306	0.016807	2	0.147249
3	14227381	4.78306	0.016807	2	0.147249
3	14227738	4.78306	0.016807	2	0.147249
3	14227902	4.78306	0.016807	2	0.147249
3	14228186	4.78306	0.016807	2	0.147249
3	14228207	4.78306	0.016807	2	0.147249
3	14228222	4.78306	0.016807	2	0.147249
3	14228595	4.78306	0.016807	2	0.147249
3	14228631	4.78306	0.016807	2	0.147249
3	14228679	4.78306	0.016807	2	0.147249
3	14228783	4.78306	0.016807	2	0.147249
3	14228833	4.78306	0.016807	2	0.147249
3	14228939	4.78306	0.016807	2	0.147249
3	14229098	4.78306	0.016807	2	0.147249
3	14229113	4.78306	0.016807	2	0.147249
3	14229131	4.78306	0.016807	2	0.147249
3	14229144	4.78306	0.016807	2	0.147249
3	14229159	4.78306	0.016807	2	0.147249
3	14229355	4.78306	0.016807	2	0.147249
3	14229441	4.78306	0.016807	2	0.147249
3	14229464	4.78306	0.016807	2	0.147249
3	14229473	4.78306	0.016807	2	0.147249
3	14229483	4.78306	0.016807	2	0.147249
3	14229694	4.78306	0.016807	2	0.147249
3	14229709	4.78306	0.016807	2	0.147249
3	14229769	4.78306	0.016807	2	0.147249
3	14229772	4.78306	0.016807	2	0.147249
3	14229814	4.78306	0.016807	2	0.147249
3	14230048	4.78306	0.016807	2	0.147249
3	14230071	4.78306	0.016807	2	0.147249
3	14230115	4.78306	0.016807	2	0.147249
3	14230201	4.78306	0.016807	2	0.147249
3	14230232	4.78306	0.016807	2	0.147249
3	14230314	4.78306	0.016807	2	0.147249
3	14230431	4.78306	0.016807	2	0.147249
3	14230496	4.78306	0.016807	2	0.147249
3	14230674	4.78306	0.016807	2	0.147249
3	14230695	4.78306	0.016807	2	0.147249
3	14230702	4.78306	0.016807	2	0.147249
3	14230749	4.78306	0.016807	2	0.147249
3	14230757	4.78306	0.016807	2	0.147249
3	14230818	4.78306	0.016807	2	0.147249
3	14231003	4.78306	0.016807	2	0.147249
3	14231153	4.78306	0.016807	2	0.147249
3	14231163	4.78306	0.016807	2	0.147249
3	14231219	4.78306	0.016807	2	0.147249
3	14231235	4.78306	0.016807	2	0.147249
3	14231248	4.78306	0.016807	2	0.147249
3	14231308	4.78306	0.016807	2	0.147249
3	14231313	4.78306	0.016807	2	0.147249
3	14231337	4.78306	0.016807	2	0.147249
3	14231509	4.78306	0.016807	2	0.147249
3	14231690	4.78306	0.016807	2	0.147249
3	14231836	4.78306	0.016807	2	0.147249
3	14232005	4.78306	0.016807	2	0.147249
3	14232046	4.78306	0.016807	2	0.147249
3	14232055	4.78306	0.016807	2	0.147249
3	14232118	4.78306	0.016807	2	0.147249
3	14232135	4.78306	0.016807	2	0.147249
3	14232163	4.78306	0.016807	2	0.147249
3	14232188	4.78306	0.016807	2	0.147249
3	14232195	4.78306	0.016807	2	0.147249
3	14232261	4.78306	0.016807	2	0.147249
3	14232279	4.78306	0.016807	2	0.147249
3	14232328	4.78306	0.016807	2	0.147249
3	14232344	4.78306	0.016807	2	0.147249
3	14232374	4.78306	0.016807	2	0.147249
3	14232406	4.78306	0.016807	2	0.147249
3	14232417	4.78306	0.016807	2	0.147249
3	14232427	4.78306	0.016807	2	0.147249
3	14232473	4.78306	0.016807	2	0.147249
3	14587209	4.78306	0.016807	2	0.147249
3	14591913	4.78306	0.016807	2	0.147249
3	14690488	4.78306	0.016807	2	0.147249
3	14916378	4.78306	0.016807	2	0.147249
3	14916772	4.78306	0.016807	2	0.147249
3	14918844	4.78306	0.016807	2	0.147249
3	14918866	4.78306	0.016807	2	0.147249
3	14919107	4.78306	0.016807	2	0.147249
3	14921525	4.78306	0.016807	2	0.147249
3	14921529	4.78306	0.016807	2	0.147249
3	14923513	4.78306	0.016807	2	0.147249
3	14925926	4.78306	0.016807	2	0.147249
3	14926146	4.78306	0.016807	2	0.147249
3	14927115	4.78306	0.016807	2	0.147249
3	14927258	4.78306	0.016807	2	0.147249
3	14928083	4.78306	0.016807	2	0.147249
3	14928233	4.78306	0.016807	2	0.147249
3	14928509	4.78306	0.016807	2	0.147249
3	14930647	4.78306	0.016807	2	0.147249
3	14932438	4.78306	0.016807	2	0.147249
4	531810	4.78306	0.016807	2	0.147249
4	538003	4.78306	0.016807	2	0.147249
4	547472	4.78306	0.016807	2	0.147249
4	5493977	4.78306	0.016807	2	0.147249
4	5496314	4.78306	0.016807	2	0.147249
4	8083798	4.78306	0.016807	2	0.147249
4	8109483	4.78306	0.016807	2	0.147249
4	8109821	4.78306	0.016807	2	0.147249
4	8109965	4.78306	0.016807	2	0.147249
4	8109992	4.78306	0.016807	2	0.147249
4	8110037	4.78306	0.016807	2	0.147249
4	8110375	4.78306	0.016807	2	0.147249
4	8110776	4.78306	0.016807	2	0.147249
4	8150463	4.78306	0.016807	2	0.147249
4	8151867	4.78306	0.016807	2	0.147249
4	8153656	4.78306	0.016807	2	0.147249
5	11569158	4.78306	0.016807	2	0.147249
5	11569813	4.78306	0.016807	2	0.147249
5	11570090	4.78306	0.016807	2	0.147249
1	17457998	4.77591	0.07563	9	0.147019
1	17459510	4.77591	0.07563	9	0.147019
1	17460239	4.77591	0.07563	9	0.147019
1	17463156	4.77591	0.07563	9	0.147019
1	17463177	4.77591	0.07563	9	0.147019
1	17463194	4.77591	0.07563	9	0.147019
2	1276230	4.77131	0.159664	19	0.146871
2	1276323	4.77131	0.159664	19	0.146871
2	1276342	4.77131	0.159664	19	0.146871
2	1276444	4.77131	0.159664	19	0.146871
2	1276452	4.77131	0.159664	19	0.146871
2	1276479	4.77131	0.159664	19	0.146871
2	1276514	4.77131	0.159664	19	0.146871
2	1276540	4.77131	0.159664	19	0.146871
2	1276587	4.77131	0.159664	19	0.146871
2	1276606	4.77131	0.159664	19	0.146871
2	1276620	4.77131	0.159664	19	0.146871
1	20003203	4.77122	0.092437	11	0.146868
3	13572406	4.77049	0.117647	14	0.146845
5	22088945	4.76265	0.05042	6	0.146593
3	21838179	4.75243	0.07563	9	0.146265
3	21838182	4.75243	0.07563	9	0.146265
3	21838183	4.75243	0.07563	9	0.146265
3	21838260	4.75243	0.07563	9	0.146265
3	21838420	4.75243	0.07563	9	0.146265
3	21838576	4.75243	0.07563	9	0.146265
3	21838578	4.75243	0.07563	9	0.146265
3	21838582	4.75243	0.07563	9	0.146265
3	21838605	4.75243	0.07563	9	0.146265
1	181903	4.74933	0.02521	3	0.146165
1	12013120	4.74933	0.02521	3	0.146165
1	12014718	4.74933	0.02521	3	0.146165
1	12014797	4.74933	0.02521	3	0.146165
1	12015631	4.74933	0.02521	3	0.146165
1	22265981	4.74933	0.02521	3	0.146165
1	22266157	4.74933	0.02521	3	0.146165
1	22266162	4.74933	0.02521	3	0.146165
1	22266181	4.74933	0.02521	3	0.146165
1	22266199	4.74933	0.02521	3	0.146165
1	22266205	4.74933	0.02521	3	0.146165
1	22266244	4.74933	0.02521	3	0.146165
1	22266285	4.74933	0.02521	3	0.146165
1	22266312	4.74933	0.02521	3	0.146165
1	22266315	4.74933	0.02521	3	0.146165
1	22266369	4.74933	0.02521	3	0.146165
1	22266383	4.74933	0.02521	3	0.146165
1	22266387	4.74933	0.02521	3	0.146165
1	22266470	4.74933	0.02521	3	0.146165
1	22266513	4.74933	0.02521	3	0.146165
1	22266850	4.74933	0.02521	3	0.146165
1	22266933	4.74933	0.02521	3	0.146165
5	25486142	4.73237	0.042017	5	0.145619
5	25485588	4.73237	0.042017	5	0.145619
5	25486078	4.73237	0.042017	5	0.145619
5	25486079	4.73237	0.042017	5	0.145619
5	25486865	4.73237	0.042017	5	0.145619
5	25487502	4.73237	0.042017	5	0.145619
5	25487976	4.73237	0.042017	5	0.145619
3	22883518	4.72762	0.210084	25	0.145466
1	17464270	4.72695	0.07563	9	0.145445
1	20822701	4.71864	0.033613	4	0.145178
1	20822705	4.71864	0.033613	4	0.145178
1	20822716	4.71864	0.033613	4	0.145178
5	12588051	4.71767	0.033613	4	0.145146
4	10511817	4.71341	0.033613	4	0.145009
4	10512153	4.71341	0.033613	4	0.145009
3	13572548	4.71116	0.176471	21	0.144937
1	17473915	4.7108	0.151261	18	0.144925
1	17473935	4.7108	0.151261	18	0.144925
1	17473972	4.7108	0.151261	18	0.144925
1	17473985	4.7108	0.151261	18	0.144925
1	17473993	4.7108	0.151261	18	0.144925
1	17473994	4.7108	0.151261	18	0.144925
1	17474146	4.7108	0.151261	18	0.144925
1	17474156	4.7108	0.151261	18	0.144925
1	17474163	4.7108	0.151261	18	0.144925
1	17474169	4.7108	0.151261	18	0.144925
1	17474171	4.7108	0.151261	18	0.144925
1	17474177	4.7108	0.151261	18	0.144925
1	17474178	4.7108	0.151261	18	0.144925
1	17474212	4.7108	0.151261	18	0.144925
1	17474365	4.7108	0.151261	18	0.144925
1	17474380	4.7108	0.151261	18	0.144925
1	17474387	4.7108	0.151261	18	0.144925
1	17474437	4.7108	0.151261	18	0.144925
1	17474441	4.7108	0.151261	18	0.144925
1	17474465	4.7108	0.151261	18	0.144925
1	17474466	4.7108	0.151261	18	0.144925
1	17474467	4.7108	0.151261	18	0.144925
1	17474491	4.7108	0.151261	18	0.144925
1	17474541	4.7108	0.151261	18	0.144925
1	17474542	4.7108	0.151261	18	0.144925
1	17474545	4.7108	0.151261	18	0.144925
1	17474551	4.7108	0.151261	18	0.144925
3	18540208	4.70056	0.378151	45	0.144596
5	7821074	4.69	0.042017	5	0.144256
5	7821446	4.69	0.042017	5	0.144256
5	7821470	4.69	0.042017	5	0.144256
5	7821495	4.69	0.042017	5	0.144256
4	7228711	4.66961	0.176471	21	0.143599
1	23729884	4.65956	0.05042	6	0.143275
3	12668389	4.65891	0.02521	3	0.143254
3	12669013	4.65891	0.02521	3	0.143254
3	12671501	4.65891	0.02521	3	0.143254
3	12671879	4.65891	0.02521	3	0.143254
3	12672586	4.65891	0.02521	3	0.143254
3	12672587	4.65891	0.02521	3	0.143254
3	12729935	4.65891	0.02521	3	0.143254
3	12731017	4.65891	0.02521	3	0.143254
3	12731485	4.65891	0.02521	3	0.143254
3	12731732	4.65891	0.02521	3	0.143254
3	12731955	4.65891	0.02521	3	0.143254
3	12732463	4.65891	0.02521	3	0.143254
3	12732639	4.65891	0.02521	3	0.143254
3	12732640	4.65891	0.02521	3	0.143254
3	12732722	4.65891	0.02521	3	0.143254
3	12733282	4.65891	0.02521	3	0.143254
3	12733338	4.65891	0.02521	3	0.143254
3	12733556	4.65891	0.02521	3	0.143254
3	12733695	4.65891	0.02521	3	0.143254
3	12733786	4.65891	0.02521	3	0.143254
3	12733919	4.65891	0.02521	3	0.143254
3	12734235	4.65891	0.02521	3	0.143254
3	12734616	4.65891	0.02521	3	0.143254
3	12734992	4.65891	0.02521	3	0.143254
3	12735517	4.65891	0.02521	3	0.143254
3	12735978	4.65891	0.02521	3	0.143254
3	12736075	4.65891	0.02521	3	0.143254
3	12736168	4.65891	0.02521	3	0.143254
3	12736701	4.65891	0.02521	3	0.143254
3	12736702	4.65891	0.02521	3	0.143254
3	12737820	4.65891	0.02521	3	0.143254
3	12739222	4.65891	0.02521	3	0.143254
3	12739223	4.65891	0.02521	3	0.143254
3	12739624	4.65891	0.02521	3	0.143254
3	12739974	4.65891	0.02521	3	0.143254
3	12740051	4.65891	0.02521	3	0.143254
3	12740108	4.65891	0.02521	3	0.143254
3	12740200	4.65891	0.02521	3	0.143254
3	12740413	4.65891	0.02521	3	0.143254
3	12740674	4.65891	0.02521	3	0.143254
3	12740785	4.65891	0.02521	3	0.143254
3	12740815	4.65891	0.02521	3	0.143254
3	12740848	4.65891	0.02521	3	0.143254
3	12741276	4.65891	0.02521	3	0.143254
3	12741434	4.65891	0.02521	3	0.143254
3	12741764	4.65891	0.02521	3	0.143254
3	12741959	4.65891	0.02521	3	0.143254
3	12741960	4.65891	0.02521	3	0.143254
3	12742120	4.65891	0.02521	3	0.143254
3	12742123	4.65891	0.02521	3	0.143254
3	12742132	4.65891	0.02521	3	0.143254
3	12742133	4.65891	0.02521	3	0.143254
3	12742138	4.65891	0.02521	3	0.143254
3	12742346	4.65891	0.02521	3	0.143254
3	12742902	4.65891	0.02521	3	0.143254
3	12744246	4.65891	0.02521	3	0.143254
3	12744247	4.65891	0.02521	3	0.143254
3	12744277	4.65891	0.02521	3	0.143254
3	12744553	4.65891	0.02521	3	0.143254
3	12764166	4.65891	0.02521	3	0.143254
3	12764388	4.65891	0.02521	3	0.143254
3	12764606	4.65891	0.02521	3	0.143254
3	12764928	4.65891	0.02521	3	0.143254
3	12765467	4.65891	0.02521	3	0.143254
3	12765856	4.65891	0.02521	3	0.143254
3	12766446	4.65891	0.02521	3	0.143254
3	12767072	4.65891	0.02521	3	0.143254
3	12767653	4.65891	0.02521	3	0.143254
3	12767654	4.65891	0.02521	3	0.143254
3	12767681	4.65891	0.02521	3	0.143254
3	12767783	4.65891	0.02521	3	0.143254
3	12777123	4.65891	0.02521	3	0.143254
3	12777456	4.65891	0.02521	3	0.143254
3	12777490	4.65891	0.02521	3	0.143254
3	12777932	4.65891	0.02521	3	0.143254
3	12778298	4.65891	0.02521	3	0.143254
3	12778339	4.65891	0.02521	3	0.143254
3	12780237	4.65891	0.02521	3	0.143254
3	12780335	4.65891	0.02521	3	0.143254
3	12781289	4.65891	0.02521	3	0.143254
3	12781454	4.65891	0.02521	3	0.143254
3	12783247	4.65891	0.02521	3	0.143254
3	12783275	4.65891	0.02521	3	0.143254
3	13570024	4.656	0.210084	25	0.14316
3	13570265	4.656	0.210084	25	0.14316
3	13570739	4.656	0.210084	25	0.14316
3	13570793	4.656	0.210084	25	0.14316
3	13571295	4.656	0.210084	25	0.14316
1	846060	4.65454	0.07563	9	0.143113
1	26574242	4.65293	0.033613	4	0.143061
1	26576230	4.65293	0.033613	4	0.143061
1	11960764	4.63907	0.05042	6	0.142614
1	3999537	4.63844	0.02521	3	0.142594
3	14268034	4.63702	0.310924	37	0.142548
3	13555672	4.60938	0.243697	29	0.141656
5	16282070	4.605	0.058824	7	0.141515
5	16282106	4.605	0.058824	7	0.141515
1	21158621	4.6042	0.02521	3	0.141489
2	11988744	4.60209	0.042017	5	0.141421
2	6292678	4.59603	0.05042	6	0.141225
3	17359362	4.59237	0.02521	3	0.141107
2	4531701	4.58791	0.033613	4	0.140963
4	2267607	4.58078	0.092437	11	0.140733
3	12819877	4.57571	0.092437	11	0.140569
3	12815537	4.56153	0.07563	9	0.140111
3	12815577	4.56153	0.07563	9	0.140111
3	12815624	4.56153	0.07563	9	0.140111
3	12815927	4.56153	0.07563	9	0.140111
3	12816024	4.56153	0.07563	9	0.140111
3	12816104	4.56153	0.07563	9	0.140111
3	12816113	4.56153	0.07563	9	0.140111
3	12816258	4.56153	0.07563	9	0.140111
3	12816358	4.56153	0.07563	9	0.140111
3	12816423	4.56153	0.07563	9	0.140111
3	12816439	4.56153	0.07563	9	0.140111
3	12816519	4.56153	0.07563	9	0.140111
3	12816587	4.56153	0.07563	9	0.140111
3	12816830	4.56153	0.07563	9	0.140111
3	12816833	4.56153	0.07563	9	0.140111
3	12816840	4.56153	0.07563	9	0.140111
3	12816900	4.56153	0.07563	9	0.140111
3	12816964	4.56153	0.07563	9	0.140111
3	12816980	4.56153	0.07563	9	0.140111
3	12817217	4.56153	0.07563	9	0.140111
3	12817532	4.56153	0.07563	9	0.140111
3	12817601	4.56153	0.07563	9	0.140111
3	12817686	4.56153	0.07563	9	0.140111
3	12817979	4.56153	0.07563	9	0.140111
3	12818174	4.56153	0.07563	9	0.140111
3	12818335	4.56153	0.07563	9	0.140111
3	12819679	4.56153	0.07563	9	0.140111
3	12819690	4.56153	0.07563	9	0.140111
3	12819704	4.56153	0.07563	9	0.140111
3	12819734	4.56153	0.07563	9	0.140111
3	12819876	4.56153	0.07563	9	0.140111
3	12819964	4.56153	0.07563	9	0.140111
2	9595404	4.55947	0.092437	11	0.140045
1	7306461	4.55926	0.109244	13	0.140038
3	13424233	4.55231	0.033613	4	0.139813
3	13424285	4.55231	0.033613	4	0.139813
3	13424292	4.55231	0.033613	4	0.139813
3	13424752	4.55231	0.033613	4	0.139813
3	13424759	4.55231	0.033613	4	0.139813
3	13424911	4.55231	0.033613	4	0.139813
3	13424944	4.55231	0.033613	4	0.139813
3	13425016	4.55231	0.033613	4	0.139813
3	12689515	4.54264	0.058824	7	0.139501
1	17465193	4.53951	0.084034	10	0.139399
1	17465486	4.53951	0.084034	10	0.139399
1	17466241	4.53951	0.084034	10	0.139399
1	17467745	4.53951	0.084034	10	0.139399
1	17468153	4.53951	0.084034	10	0.139399
1	17469245	4.53951	0.084034	10	0.139399
1	17470259	4.53951	0.084034	10	0.139399
1	17472070	4.53951	0.084034	10	0.139399
1	17472877	4.53951	0.084034	10	0.139399
1	17473449	4.53951	0.084034	10	0.139399
5	7785304	4.53804	0.10084	12	0.139352
5	17200654	4.53381	0.067227	8	0.139215
4	17472961	4.52874	0.067227	8	0.139051
2	1276769	4.527	0.168067	20	0.138995
2	1276686	4.527	0.168067	20	0.138995
2	1276796	4.527	0.168067	20	0.138995
4	9434269	4.51437	0.361345	43	0.138586
4	13552881	4.50382	0.117647	14	0.138245
3	9012708	4.50104	0.02521	3	0.138155
3	9013176	4.50104	0.02521	3	0.138155
3	9014881	4.50104	0.02521	3	0.138155
3	9015729	4.50104	0.02521	3	0.138155
3	9015910	4.50104	0.02521	3	0.138155
3	9015983	4.50104	0.02521	3	0.138155
3	9017042	4.50104	0.02521	3	0.138155
3	9017127	4.50104	0.02521	3	0.138155
1	455181	4.49384	0.042017	5	0.137922
1	455192	4.49384	0.042017	5	0.137922
1	455195	4.49384	0.042017	5	0.137922
1	455196	4.49384	0.042017	5	0.137922
1	455329	4.49384	0.042017	5	0.137922
1	455405	4.49384	0.042017	5	0.137922
1	455499	4.49384	0.042017	5	0.137922
1	455590	4.49384	0.042017	5	0.137922
1	455721	4.49384	0.042017	5	0.137922
1	455722	4.49384	0.042017	5	0.137922
1	456262	4.49384	0.042017	5	0.137922
1	456525	4.49384	0.042017	5	0.137922
1	456528	4.49384	0.042017	5	0.137922
1	456694	4.49384	0.042017	5	0.137922
1	456727	4.49384	0.042017	5	0.137922
1	456737	4.49384	0.042017	5	0.137922
1	456739	4.49384	0.042017	5	0.137922
1	456740	4.49384	0.042017	5	0.137922
1	456744	4.49384	0.042017	5	0.137922
1	456768	4.49384	0.042017	5	0.137922
1	456925	4.49384	0.042017	5	0.137922
1	456935	4.49384	0.042017	5	0.137922
1	456988	4.49384	0.042017	5	0.137922
1	457013	4.49384	0.042017	5	0.137922
1	457036	4.49384	0.042017	5	0.137922
1	457096	4.49384	0.042017	5	0.137922
1	457151	4.49384	0.042017	5	0.137922
1	457157	4.49384	0.042017	5	0.137922
1	457166	4.49384	0.042017	5	0.137922
1	457202	4.49384	0.042017	5	0.137922
1	457207	4.49384	0.042017	5	0.137922
1	457243	4.49384	0.042017	5	0.137922
1	457261	4.49384	0.042017	5	0.137922
1	457342	4.49384	0.042017	5	0.137922
1	457417	4.49384	0.042017	5	0.137922
1	457444	4.49384	0.042017	5	0.137922
1	457468	4.49384	0.042017	5	0.137922
1	457486	4.49384	0.042017	5	0.137922
1	457505	4.49384	0.042017	5	0.137922
1	457600	4.49384	0.042017	5	0.137922
1	457612	4.49384	0.042017	5	0.137922
1	457634	4.49384	0.042017	5	0.137922
1	457646	4.49384	0.042017	5	0.137922
1	457665	4.49384	0.042017	5	0.137922
1	457674	4.49384	0.042017	5	0.137922
1	457675	4.49384	0.042017	5	0.137922
1	457676	4.49384	0.042017	5	0.137922
1	457682	4.49384	0.042017	5	0.137922
1	457683	4.49384	0.042017	5	0.137922
1	457685	4.49384	0.042017	5	0.137922
1	457815	4.49384	0.042017	5	0.137922
1	457845	4.49384	0.042017	5	0.137922
1	458938	4.49384	0.042017	5	0.137922
1	458957	4.49384	0.042017	5	0.137922
1	458962	4.49384	0.042017	5	0.137922
1	458964	4.49384	0.042017	5	0.137922
1	458992	4.49384	0.042017	5	0.137922
1	459839	4.49384	0.042017	5	0.137922
1	459880	4.49384	0.042017	5	0.137922
1	459935	4.49384	0.042017	5	0.137922
3	13570854	4.48974	0.159664	19	0.137789
3	13571424	4.48974	0.159664	19	0.137789
3	13571819	4.48974	0.159664	19	0.137789
1	22830635	4.48939	0.05042	6	0.137778
1	22830884	4.48939	0.05042	6	0.137778
1	22830959	4.48939	0.05042	6	0.137778
1	22830975	4.48939	0.05042	6	0.137778
3	1261187	4.48821	0.403361	48	0.137739
3	12452552	4.48756	0.058824	7	0.137718
4	13724773	4.47886	0.109244	13	0.137437
4	2422374	4.47401	0.10084	12	0.137279
3	20783220	4.47275	0.033613	4	0.137239
1	11528654	4.46832	0.134454	16	0.137095
5	10070799	4.46394	0.033613	4	0.136953
4	2281569	4.46365	0.042017	5	0.136944
3	1704197	4.4601	0.184874	22	0.136829
3	13568445	4.45722	0.218487	26	0.136736
1	16361926	4.44797	0.042017	5	0.136436
3	1601107	4.44604	0.142857	17	0.136373
3	1601259	4.44604	0.142857	17	0.136373
3	1601266	4.44604	0.142857	17	0.136373
3	1601185	4.44604	0.142857	17	0.136373
3	1601257	4.44604	0.142857	17	0.136373
4	10802036	4.44456	0.033613	4	0.136325
5	8201359	4.44453	0.092437	11	0.136324
1	27478482	4.4392	0.033613	4	0.136152
1	17341468	4.43897	0.02521	3	0.136144
1	17341408	4.43897	0.02521	3	0.136144
3	11153362	4.43882	0.042017	5	0.136139
1	21035229	4.43869	0.07563	9	0.136135
2	18382687	4.43702	0.02521	3	0.136081
2	325355	4.43459	0.067227	8	0.136002
5	7541658	4.43415	0.067227	8	0.135988
2	12286863	4.43128	0.420168	50	0.135895
3	19790275	4.42807	0.042017	5	0.135791
3	19791160	4.42807	0.042017	5	0.135791
3	19791534	4.42807	0.042017	5	0.135791
3	19794126	4.42807	0.042017	5	0.135791
3	19795716	4.42807	0.042017	5	0.135791
3	19796503	4.42807	0.042017	5	0.135791
3	19797066	4.42807	0.042017	5	0.135791
4	2421083	4.42645	0.10084	12	0.135738
4	2421107	4.42645	0.10084	12	0.135738
5	23390793	4.41709	0.033613	4	0.135435
5	26786579	4.41537	0.02521	3	0.135379
2	13710939	4.40642	0.02521	3	0.135089
3	2848999	4.40642	0.02521	3	0.135089
3	22886078	4.40642	0.02521	3	0.135089
3	1601214	4.40327	0.235294	28	0.134986
2	9644127	4.4011	0.042017	5	0.134916
1	17464854	4.39788	0.07563	9	0.134811
1	19038839	4.39764	0.016807	2	0.134804
1	19044006	4.39764	0.016807	2	0.134803
2	1179297	4.39764	0.016807	2	0.134803
2	15967811	4.39764	0.016807	2	0.134803
3	16236070	4.39764	0.016807	2	0.134803
4	15399218	4.39764	0.016807	2	0.134803
5	14219120	4.39764	0.016807	2	0.134803
5	14220382	4.39764	0.016807	2	0.134803
5	14220878	4.39764	0.016807	2	0.134803
2	1276605	4.3961	0.184874	22	0.134754
5	7820883	4.39081	0.05042	6	0.134582
5	7820815	4.3887	0.033613	4	0.134514
5	7820826	4.3887	0.033613	4	0.134514
5	7820853	4.3887	0.033613	4	0.134514
3	5496514	4.3848	0.10084	12	0.134387
2	9630289	4.38313	0.109244	13	0.134332
1	11052458	4.38195	0.058824	7	0.134294
1	11052748	4.38195	0.058824	7	0.134294
2	14944189	4.38035	0.042017	5	0.134242
3	8552235	4.37378	0.058824	7	0.134029
1	12710289	4.37322	0.033613	4	0.134011
5	9632758	4.37078	0.042017	5	0.133931
4	13547484	4.36462	0.109244	13	0.133731
1	21993274	4.35801	0.033613	4	0.133517
3	5008295	4.35685	0.033613	4	0.133479
1	6239731	4.35401	0.210084	25	0.133387
1	11052827	4.34716	0.067227	8	0.133164
1	11052853	4.34716	0.067227	8	0.133164
1	11052854	4.34716	0.067227	8	0.133164
1	19656227	4.34346	0.352941	42	0.133044
1	7303671	4.32901	0.117647	14	0.132574
5	13174160	4.32621	0.033613	4	0.132483
1	26230898	4.32197	0.033613	4	0.132346
1	26230922	4.32197	0.033613	4	0.132346
1	26230933	4.32197	0.033613	4	0.132346
1	26230943	4.32197	0.033613	4	0.132346
1	26230950	4.32197	0.033613	4	0.132346
1	26230959	4.32197	0.033613	4	0.132346
1	26230960	4.32197	0.033613	4	0.132346
1	26230973	4.32197	0.033613	4	0.132346
1	26230998	4.32197	0.033613	4	0.132346
1	26231000	4.32197	0.033613	4	0.132346
1	26231004	4.32197	0.033613	4	0.132346
1	26231011	4.32197	0.033613	4	0.132346
1	26231019	4.32197	0.033613	4	0.132346
1	26231026	4.32197	0.033613	4	0.132346
1	159806	4.32023	0.067227	8	0.132289
3	9017181	4.31813	0.033613	4	0.132221
1	21690151	4.31203	0.084034	10	0.132022
3	15990637	4.30898	0.058824	7	0.131923
3	22883840	4.30837	0.210084	25	0.131903
3	15339949	4.30477	0.042017	5	0.131786
3	15340014	4.30477	0.042017	5	0.131786
5	25361509	4.30435	0.226891	27	0.131772
2	4532945	4.29725	0.042017	5	0.131542
2	2990980	4.29626	0.033613	4	0.131509
2	2992297	4.29626	0.033613	4	0.131509
1	6779842	4.29603	0.117647	14	0.131502
1	6780211	4.29603	0.117647	14	0.131502
3	5950148	4.29428	0.092437	11	0.131445
3	5950348	4.29428	0.092437	11	0.131445
3	5950412	4.29428	0.092437	11	0.131445
3	5950419	4.29428	0.092437	11	0.131445
4	6199872	4.29218	0.02521	3	0.131377
4	6199881	4.29218	0.02521	3	0.131377
4	6200426	4.29218	0.02521	3	0.131377
4	8108902	4.29218	0.02521	3	0.131377
4	8108979	4.29218	0.02521	3	0.131377
4	8109004	4.29218	0.02521	3	0.131377
5	15987484	4.28629	0.042017	5	0.131185
3	2072479	4.28171	0.042017	5	0.131036
5	12562659	4.27805	0.336134	40	0.130917
3	22271505	4.27679	0.07563	9	0.130876
2	367997	4.27672	0.310924	37	0.130874
2	368030	4.27672	0.310924	37	0.130874
2	368082	4.27672	0.310924	37	0.130874
3	13568071	4.27559	0.176471	21	0.130836
1	22390540	4.27466	0.142857	17	0.130806
1	22390551	4.27466	0.142857	17	0.130806
3	21835898	4.2677	0.117647	14	0.13058
3	21835901	4.2677	0.117647	14	0.13058
3	21835933	4.2677	0.117647	14	0.13058
3	21835938	4.2677	0.117647	14	0.13058
3	21835941	4.2677	0.117647	14	0.13058
3	21835959	4.2677	0.117647	14	0.13058
3	21835988	4.2677	0.117647	14	0.13058
3	21836010	4.2677	0.117647	14	0.13058
3	21836087	4.2677	0.117647	14	0.13058
2	12263658	4.26689	0.310924	37	0.130553
2	12263776	4.26689	0.310924	37	0.130553
3	21837094	4.26484	0.067227	8	0.130486
3	21837105	4.26484	0.067227	8	0.130486
3	21837108	4.26484	0.067227	8	0.130486
3	21837162	4.26484	0.067227	8	0.130486
3	21837177	4.26484	0.067227	8	0.130486
3	21837185	4.26484	0.067227	8	0.130486
3	21837213	4.26484	0.067227	8	0.130486
3	21837214	4.26484	0.067227	8	0.130486
3	21837220	4.26484	0.067227	8	0.130486
3	21837510	4.26484	0.067227	8	0.130486
3	21838134	4.26484	0.067227	8	0.130486
2	14424299	4.25491	0.033613	4	0.130163
3	10807515	4.24884	0.07563	9	0.129966
5	20383576	4.24871	0.02521	3	0.129961
2	6292337	4.2476	0.05042	6	0.129925
2	6292355	4.2476	0.05042	6	0.129925
2	6292561	4.2476	0.05042	6	0.129925
2	6292705	4.2476	0.05042	6	0.129925
2	6292719	4.2476	0.05042	6	0.129925
2	6293677	4.2476	0.05042	6	0.129925
2	6293738	4.2476	0.05042	6	0.129925
2	6293803	4.2476	0.05042	6	0.129925
2	1239795	4.24629	0.02521	3	0.129883
2	1241554	4.24629	0.02521	3	0.129883
2	1241599	4.24629	0.02521	3	0.129883
2	1242012	4.24629	0.02521	3	0.129883
2	1242521	4.24629	0.02521	3	0.129883
2	1241314	4.24629	0.02521	3	0.129882
2	1241718	4.24629	0.02521	3	0.129882
2	1241998	4.24629	0.02521	3	0.129882
2	1242483	4.24629	0.02521	3	0.129882
2	1242639	4.24629	0.02521	3	0.129882
2	1243881	4.24629	0.02521	3	0.129882
2	1245576	4.24629	0.02521	3	0.129882
2	1247318	4.24629	0.02521	3	0.129882
1	1320196	4.24388	0.05042	6	0.129804
1	11863271	4.24354	0.016807	2	0.129793
1	11863394	4.24354	0.016807	2	0.129793
1	11863412	4.24354	0.016807	2	0.129793
1	11864116	4.24354	0.016807	2	0.129793
1	11864710	4.24354	0.016807	2	0.129793
1	11865098	4.24354	0.016807	2	0.129793
1	16034652	4.24354	0.016807	2	0.129793
1	16035351	4.24354	0.016807	2	0.129793
1	16035862	4.24354	0.016807	2	0.129793
1	16582775	4.24354	0.016807	2	0.129793
1	16582864	4.24354	0.016807	2	0.129793
1	16583275	4.24354	0.016807	2	0.129793
1	16587256	4.24354	0.016807	2	0.129793
1	16589463	4.24354	0.016807	2	0.129793
1	16590335	4.24354	0.016807	2	0.129793
1	16590638	4.24354	0.016807	2	0.129793
1	16590673	4.24354	0.016807	2	0.129793
1	16593435	4.24354	0.016807	2	0.129793
1	21963372	4.24354	0.016807	2	0.129793
1	21964630	4.24354	0.016807	2	0.129793
1	21965121	4.24354	0.016807	2	0.129793
1	21965521	4.24354	0.016807	2	0.129793
1	21966101	4.24354	0.016807	2	0.129793
1	21966576	4.24354	0.016807	2	0.129793
1	21966679	4.24354	0.016807	2	0.129793
1	21970245	4.24354	0.016807	2	0.129793
1	21972557	4.24354	0.016807	2	0.129793
1	21972924	4.24354	0.016807	2	0.129793
1	21974506	4.24354	0.016807	2	0.129793
2	1272381	4.24354	0.016807	2	0.129793
2	1273285	4.24354	0.016807	2	0.129793
2	1273713	4.24354	0.016807	2	0.129793
2	1274834	4.24354	0.016807	2	0.129793
3	20808725	4.24354	0.016807	2	0.129793
5	12509534	4.24354	0.016807	2	0.129793
5	16058859	4.24354	0.016807	2	0.129793
5	16157627	4.24354	0.016807	2	0.129793
4	11193919	4.24231	0.033613	4	0.129753
4	11196516	4.24231	0.033613	4	0.129753
4	11201718	4.24231	0.033613	4	0.129753
4	11201865	4.24231	0.033613	4	0.129753
4	11203234	4.24231	0.033613	4	0.129753
4	11204230	4.24231	0.033613	4	0.129753
4	11206177	4.24231	0.033613	4	0.129753
3	13567754	4.2398	0.168067	20	0.129671
1	12030188	4.23797	0.016807	2	0.129611
3	16064148	4.23797	0.016807	2	0.129611
4	7999456	4.23797	0.016807	2	0.129611
4	10176591	4.23797	0.016807	2	0.129611
4	10176881	4.23797	0.016807	2	0.129611
4	10177055	4.23797	0.016807	2	0.129611
4	10464988	4.23797	0.016807	2	0.129611
4	10465029	4.23797	0.016807	2	0.129611
4	17700940	4.23797	0.016807	2	0.129611
4	17701023	4.23797	0.016807	2	0.129611
4	17702511	4.23797	0.016807	2	0.129611
4	17702985	4.23797	0.016807	2	0.129611
4	17702986	4.23797	0.016807	2	0.129611
4	17878415	4.23797	0.016807	2	0.129611
1	23307001	4.23284	0.092437	11	0.129444
2	12285519	4.23204	0.453782	54	0.129418
2	5958592	4.22984	0.042017	5	0.129347
2	4265163	4.22712	0.02521	3	0.129258
3	15553741	4.2267	0.092437	11	0.129244
2	12285825	4.22625	0.436975	52	0.129229
4	13556402	4.22398	0.151261	18	0.129155
4	13560043	4.22398	0.151261	18	0.129155
3	9685388	4.22342	0.033613	4	0.129137
3	14270204	4.21899	0.302521	36	0.128993
5	17580701	4.21395	0.109244	13	0.128829
1	377973	4.21337	0.016807	2	0.12881
1	8621858	4.21337	0.016807	2	0.12881
1	8924260	4.21337	0.016807	2	0.12881
1	12991335	4.21337	0.016807	2	0.12881
1	21158523	4.21337	0.016807	2	0.12881
1	21158792	4.21337	0.016807	2	0.12881
1	26322810	4.21337	0.016807	2	0.12881
1	26323813	4.21337	0.016807	2	0.12881
1	26323816	4.21337	0.016807	2	0.12881
1	26323929	4.21337	0.016807	2	0.12881
1	26323935	4.21337	0.016807	2	0.12881
1	26324078	4.21337	0.016807	2	0.12881
1	26324456	4.21337	0.016807	2	0.12881
1	26326955	4.21337	0.016807	2	0.12881
1	26327388	4.21337	0.016807	2	0.12881
1	26328542	4.21337	0.016807	2	0.12881
1	26329362	4.21337	0.016807	2	0.12881
1	26334088	4.21337	0.016807	2	0.12881
1	26334639	4.21337	0.016807	2	0.12881
2	1594199	4.21337	0.016807	2	0.12881
2	2280100	4.21337	0.016807	2	0.12881
2	2280343	4.21337	0.016807	2	0.12881
2	2280391	4.21337	0.016807	2	0.12881
2	2280652	4.21337	0.016807	2	0.12881
2	2280755	4.21337	0.016807	2	0.12881
2	2280982	4.21337	0.016807	2	0.12881
2	2281230	4.21337	0.016807	2	0.12881
2	2281283	4.21337	0.016807	2	0.12881
2	2281480	4.21337	0.016807	2	0.12881
2	2281482	4.21337	0.016807	2	0.12881
2	9539696	4.21337	0.016807	2	0.12881
2	9539778	4.21337	0.016807	2	0.12881
2	9539792	4.21337	0.016807	2	0.12881
2	9539816	4.21337	0.016807	2	0.12881
2	9539851	4.21337	0.016807	2	0.12881
2	9539852	4.21337	0.016807	2	0.12881
2	9539859	4.21337	0.016807	2	0.12881
2	9539860	4.21337	0.016807	2	0.12881
2	9539985	4.21337	0.016807	2	0.12881
2	9541342	4.21337	0.016807	2	0.12881
2	9541345	4.21337	0.016807	2	0.12881
2	9541544	4.21337	0.016807	2	0.12881
2	9541807	4.21337	0.016807	2	0.12881
2	9541902	4.21337	0.016807	2	0.12881
2	9541985	4.21337	0.016807	2	0.12881
2	9542380	4.21337	0.016807	2	0.12881
2	9542491	4.21337	0.016807	2	0.12881
2	9543080	4.21337	0.016807	2	0.12881
2	9543527	4.21337	0.016807	2	0.12881
2	9544929	4.21337	0.016807	2	0.12881
2	9545171	4.21337	0.016807	2	0.12881
2	9545321	4.21337	0.016807	2	0.12881
2	13361802	4.21337	0.016807	2	0.12881
2	14105770	4.21337	0.016807	2	0.12881
2	14106635	4.21337	0.016807	2	0.12881
2	14107369	4.21337	0.016807	2	0.12881
2	14107450	4.21337	0.016807	2	0.12881
2	14107635	4.21337	0.016807	2	0.12881
2	14107759	4.21337	0.016807	2	0.12881
3	1465593	4.21337	0.016807	2	0.12881
3	1795272	4.21337	0.016807	2	0.12881
3	12510995	4.21337	0.016807	2	0.12881
3	14102564	4.21337	0.016807	2	0.12881
3	16351311	4.21337	0.016807	2	0.12881
3	18798520	4.21337	0.016807	2	0.12881
3	18798652	4.21337	0.016807	2	0.12881
3	20585042	4.21337	0.016807	2	0.12881
4	5415985	4.21337	0.016807	2	0.12881
4	6789121	4.21337	0.016807	2	0.12881
4	6791429	4.21337	0.016807	2	0.12881
4	7195637	4.21337	0.016807	2	0.12881
4	9372539	4.21337	0.016807	2	0.12881
4	10120814	4.21337	0.016807	2	0.12881
4	13946733	4.21337	0.016807	2	0.12881
4	13946891	4.21337	0.016807	2	0.12881
4	13948393	4.21337	0.016807	2	0.12881
4	13951545	4.21337	0.016807	2	0.12881
4	13954759	4.21337	0.016807	2	0.12881
4	13956024	4.21337	0.016807	2	0.12881
4	13956677	4.21337	0.016807	2	0.12881
4	13957654	4.21337	0.016807	2	0.12881
4	13957970	4.21337	0.016807	2	0.12881
4	13957971	4.21337	0.016807	2	0.12881
4	13958586	4.21337	0.016807	2	0.12881
4	15398694	4.21337	0.016807	2	0.12881
5	2455682	4.21337	0.016807	2	0.12881
5	10219195	4.21337	0.016807	2	0.12881
5	12251879	4.21337	0.016807	2	0.12881
5	14815618	4.21337	0.016807	2	0.12881
5	14815687	4.21337	0.016807	2	0.12881
5	16300423	4.21337	0.016807	2	0.12881
5	16608697	4.21337	0.016807	2	0.12881
5	16608993	4.21337	0.016807	2	0.12881
5	16609032	4.21337	0.016807	2	0.12881
5	16609057	4.21337	0.016807	2	0.12881
5	16609058	4.21337	0.016807	2	0.12881
5	16609067	4.21337	0.016807	2	0.12881
5	16609091	4.21337	0.016807	2	0.12881
5	16609228	4.21337	0.016807	2	0.12881
5	16609299	4.21337	0.016807	2	0.12881
5	16609613	4.21337	0.016807	2	0.12881
5	16609617	4.21337	0.016807	2	0.12881
5	16609637	4.21337	0.016807	2	0.12881
5	16609663	4.21337	0.016807	2	0.12881
5	16609679	4.21337	0.016807	2	0.12881
5	16609710	4.21337	0.016807	2	0.12881
5	16609718	4.21337	0.016807	2	0.12881
5	16609741	4.21337	0.016807	2	0.12881
5	16609760	4.21337	0.016807	2	0.12881
5	16609761	4.21337	0.016807	2	0.12881
5	16609782	4.21337	0.016807	2	0.12881
5	16609950	4.21337	0.016807	2	0.12881
5	16610225	4.21337	0.016807	2	0.12881
5	16610303	4.21337	0.016807	2	0.12881
5	16610306	4.21337	0.016807	2	0.12881
5	16610374	4.21337	0.016807	2	0.12881
5	16610471	4.21337	0.016807	2	0.12881
5	16610500	4.21337	0.016807	2	0.12881
5	16610546	4.21337	0.016807	2	0.12881
5	16610746	4.21337	0.016807	2	0.12881
5	16610865	4.21337	0.016807	2	0.12881
5	16610881	4.21337	0.016807	2	0.12881
5	16611037	4.21337	0.016807	2	0.12881
5	16611054	4.21337	0.016807	2	0.12881
5	16611076	4.21337	0.016807	2	0.12881
5	16611097	4.21337	0.016807	2	0.12881
5	16611134	4.21337	0.016807	2	0.12881
5	16611164	4.21337	0.016807	2	0.12881
5	16611169	4.21337	0.016807	2	0.12881
5	16611173	4.21337	0.016807	2	0.12881
5	16611179	4.21337	0.016807	2	0.12881
5	16611183	4.21337	0.016807	2	0.12881
5	16611185	4.21337	0.016807	2	0.12881
5	23087282	4.21337	0.016807	2	0.12881
5	23389581	4.21337	0.016807	2	0.12881
5	23393137	4.21337	0.016807	2	0.12881
3	37581	4.21277	0.02521	3	0.12879
3	40905	4.21277	0.02521	3	0.12879
3	44379	4.21277	0.02521	3	0.12879
3	45733	4.21277	0.02521	3	0.12879
3	47576	4.21277	0.02521	3	0.12879
3	50874	4.21277	0.02521	3	0.12879
3	57730	4.21277	0.02521	3	0.12879
5	18968000	4.21031	0.033613	4	0.12871
5	18968275	4.21031	0.033613	4	0.12871
5	18968289	4.21031	0.033613	4	0.12871
5	18968397	4.21031	0.033613	4	0.12871
5	18968438	4.21031	0.033613	4	0.12871
5	18968905	4.21031	0.033613	4	0.12871
5	18968933	4.21031	0.033613	4	0.12871
5	18968979	4.21031	0.033613	4	0.12871
5	18968981	4.21031	0.033613	4	0.12871
5	18969008	4.21031	0.033613	4	0.12871
5	18969012	4.21031	0.033613	4	0.12871
5	18969180	4.21031	0.033613	4	0.12871
5	18969209	4.21031	0.033613	4	0.12871
5	18969208	4.21031	0.033613	4	0.12871
5	18969236	4.21031	0.033613	4	0.12871
5	18968901	4.2103	0.033613	4	0.12871
5	18969005	4.2103	0.033613	4	0.12871
4	13550239	4.20917	0.05042	6	0.128673
4	2422977	4.20728	0.067227	8	0.128611
1	164553	4.20205	0.058824	7	0.128441
1	23785835	4.20151	0.067227	8	0.128423
1	23785838	4.20151	0.067227	8	0.128423
4	10470134	4.19894	0.033613	4	0.128339
3	22883747	4.19775	0.201681	24	0.1283
3	21835422	4.1901	0.042017	5	0.128051
1	12440837	4.18743	0.02521	3	0.127964
1	12440972	4.18743	0.02521	3	0.127964
1	12441075	4.18743	0.02521	3	0.127964
1	12441088	4.18743	0.02521	3	0.127964
1	12441118	4.18743	0.02521	3	0.127964
1	12441138	4.18743	0.02521	3	0.127964
1	12441141	4.18743	0.02521	3	0.127964
5	23382800	4.18691	0.294118	35	0.127947
3	1642355	4.17488	0.210084	25	0.127554
3	1642359	4.17488	0.210084	25	0.127554
5	533967	4.17197	0.07563	9	0.127459
1	655833	4.17086	0.067227	8	0.127423
1	12040822	4.15843	0.12605	15	0.127017
3	11285987	4.15786	0.067227	8	0.126999
5	17041104	4.15718	0.042017	5	0.126977
1	23192639	4.1557	0.02521	3	0.126928
4	668642	4.1557	0.02521	3	0.126928
4	668645	4.1557	0.02521	3	0.126928
3	10807113	4.15174	0.067227	8	0.126799
3	10807234	4.15174	0.067227	8	0.126799
5	17297719	4.15093	0.07563	9	0.126772
5	17297907	4.15093	0.07563	9	0.126772
1	23700851	4.14928	0.277311	33	0.126719
3	11144348	4.14629	0.067227	8	0.126621
3	22829026	4.14481	0.042017	5	0.126573
3	22832099	4.14481	0.042017	5	0.126573
3	22832197	4.14481	0.042017	5	0.126573
1	8905807	4.14155	0.201681	24	0.126466
4	8891941	4.13854	0.042017	5	0.126368
4	2271409	4.1371	0.058824	7	0.126321
3	13555584	4.13496	0.252101	30	0.126251
5	26302058	4.13421	0.033613	4	0.126227
3	12684955	4.13377	0.033613	4	0.126212
3	12685657	4.13377	0.033613	4	0.126212
3	12686387	4.13377	0.033613	4	0.126212
3	12687275	4.13377	0.033613	4	0.126212
3	12687692	4.13377	0.033613	4	0.126212
3	12688136	4.13377	0.033613	4	0.126212
3	12688961	4.13377	0.033613	4	0.126212
3	12690298	4.13377	0.033613	4	0.126212
4	6330184	4.1323	0.02521	3	0.126164
1	18655372	4.12898	0.02521	3	0.126056
1	18660172	4.12898	0.02521	3	0.126056
1	18668947	4.12898	0.02521	3	0.126056
1	18672156	4.12898	0.02521	3	0.126056
1	20143232	4.1289	0.042017	5	0.126053
1	20143245	4.1289	0.042017	5	0.126053
5	23370032	4.12658	0.02521	3	0.125977
5	23370388	4.12658	0.02521	3	0.125977
5	23371301	4.12658	0.02521	3	0.125977
5	23376997	4.12658	0.02521	3	0.125977
5	23377424	4.12658	0.02521	3	0.125977
5	11415690	4.12507	0.033613	4	0.125928
5	11417661	4.12507	0.033613	4	0.125928
5	11418665	4.12507	0.033613	4	0.125928
5	11419142	4.12507	0.033613	4	0.125928
5	11419277	4.12507	0.033613	4	0.125928
5	11428168	4.12507	0.033613	4	0.125928
5	11430453	4.12507	0.033613	4	0.125928
5	11431024	4.12507	0.033613	4	0.125928
5	11416174	4.12507	0.033613	4	0.125928
5	11424688	4.12507	0.033613	4	0.125928
5	11425366	4.12507	0.033613	4	0.125928
5	11428541	4.12507	0.033613	4	0.125928
5	11430168	4.12507	0.033613	4	0.125928
5	11000712	4.12506	0.033613	4	0.125928
5	11416879	4.12506	0.033613	4	0.125928
5	11417075	4.12506	0.033613	4	0.125928
5	11418365	4.12506	0.033613	4	0.125928
5	11420226	4.12506	0.033613	4	0.125928
5	11420877	4.12506	0.033613	4	0.125928
5	11420881	4.12506	0.033613	4	0.125928
5	11421741	4.12506	0.033613	4	0.125928
5	11425921	4.12506	0.033613	4	0.125928
5	11426008	4.12506	0.033613	4	0.125928
5	11426083	4.12506	0.033613	4	0.125928
5	11426704	4.12506	0.033613	4	0.125928
5	11428148	4.12506	0.033613	4	0.125928
5	11430013	4.12506	0.033613	4	0.125928
5	11430021	4.12506	0.033613	4	0.125928
5	11430366	4.12506	0.033613	4	0.125928
5	11430424	4.12506	0.033613	4	0.125928
5	11430576	4.12506	0.033613	4	0.125928
5	11431072	4.12506	0.033613	4	0.125928
5	7812599	4.1198	0.092437	11	0.125756
5	7812627	4.11979	0.092437	11	0.125755
5	7812683	4.11979	0.092437	11	0.125755
3	2156545	4.11744	0.042017	5	0.125679
2	16890465	4.11719	0.033613	4	0.12567
3	4438739	4.10862	0.042017	5	0.12539
3	4438755	4.10862	0.042017	5	0.12539
3	10171561	4.1073	0.07563	9	0.125347
3	13562615	4.10609	0.159664	19	0.125308
3	5234468	4.10203	0.058824	7	0.125175
1	17340772	4.1008	0.033613	4	0.125135
1	17341165	4.1008	0.033613	4	0.125135
1	17341959	4.1008	0.033613	4	0.125135
1	17342571	4.1008	0.033613	4	0.125135
1	17342613	4.1008	0.033613	4	0.125135
5	25242212	4.09788	0.092437	11	0.125039
1	11370252	4.093	0.033613	4	0.12488
2	19071563	4.09235	0.151261	18	0.124858
3	4869907	4.09159	0.05042	6	0.124834
2	6378253	4.08999	0.218487	26	0.124781
5	26964964	4.08364	0.042017	5	0.124574
5	26964973	4.08364	0.042017	5	0.124574
4	2260449	4.08233	0.05042	6	0.124531
4	2260467	4.08233	0.05042	6	0.124531
4	2260473	4.08233	0.05042	6	0.124531
3	7407387	4.07925	0.042017	5	0.12443
2	9586019	4.07888	0.117647	14	0.124418
2	9589977	4.07888	0.117647	14	0.124418
2	9590518	4.07888	0.117647	14	0.124418
2	9590524	4.07888	0.117647	14	0.124418
2	9590581	4.07888	0.117647	14	0.124418
2	9590627	4.07888	0.117647	14	0.124418
2	9591843	4.07888	0.117647	14	0.124418
3	518697	4.07869	0.109244	13	0.124412
3	1214296	4.07818	0.042017	5	0.124395
3	13572156	4.07621	0.201681	24	0.124331
3	13572652	4.07621	0.201681	24	0.124331
1	25673814	4.07481	0.033613	4	0.124285
1	25674735	4.07481	0.033613	4	0.124285
2	8805094	4.07143	0.033613	4	0.124174
2	8804271	4.07143	0.033613	4	0.124174
2	8805155	4.07143	0.033613	4	0.124174
3	19251786	4.06954	0.033613	4	0.124112
1	4259630	4.06077	0.016807	2	0.123825
1	7285127	4.06077	0.016807	2	0.123825
1	7286255	4.06077	0.016807	2	0.123825
1	11962122	4.06077	0.016807	2	0.123825
1	13079867	4.06077	0.016807	2	0.123825
1	13079948	4.06077	0.016807	2	0.123825
1	24129810	4.06077	0.016807	2	0.123825
2	4567203	4.06077	0.016807	2	0.123825
2	9920037	4.06077	0.016807	2	0.123825
2	9920715	4.06077	0.016807	2	0.123825
3	16596743	4.06077	0.016807	2	0.123825
3	16596784	4.06077	0.016807	2	0.123825
3	16596794	4.06077	0.016807	2	0.123825
3	16596799	4.06077	0.016807	2	0.123825
3	16596802	4.06077	0.016807	2	0.123825
3	16596805	4.06077	0.016807	2	0.123825
3	16597467	4.06077	0.016807	2	0.123825
3	16597542	4.06077	0.016807	2	0.123825
3	16597543	4.06077	0.016807	2	0.123825
3	16598621	4.06077	0.016807	2	0.123825
4	9999365	4.06077	0.016807	2	0.123825
5	1212606	4.06077	0.016807	2	0.123825
5	1214252	4.06077	0.016807	2	0.123825
5	25420276	4.06077	0.016807	2	0.123825
1	19861602	4.06028	0.02521	3	0.12381
1	19864281	4.06028	0.02521	3	0.12381
1	19865563	4.06028	0.02521	3	0.12381
1	19869498	4.06028	0.02521	3	0.12381
1	19870705	4.06028	0.02521	3	0.12381
1	19879650	4.06028	0.02521	3	0.12381
5	14019719	4.05441	0.252101	30	0.123617
5	26393336	4.05196	0.067227	8	0.123537
1	3911123	4.0497	0.016807	2	0.123463
1	3911129	4.0497	0.016807	2	0.123463
1	3911141	4.0497	0.016807	2	0.123463
1	3911201	4.0497	0.016807	2	0.123463
1	3911364	4.0497	0.016807	2	0.123463
1	3911371	4.0497	0.016807	2	0.123463
1	3911472	4.0497	0.016807	2	0.123463
1	4267467	4.0497	0.016807	2	0.123463
1	7337101	4.0497	0.016807	2	0.123463
1	7337295	4.0497	0.016807	2	0.123463
1	8850859	4.0497	0.016807	2	0.123463
1	9071761	4.0497	0.016807	2	0.123463
1	11498946	4.0497	0.016807	2	0.123463
1	13101476	4.0497	0.016807	2	0.123463
1	19300352	4.0497	0.016807	2	0.123463
1	20848933	4.0497	0.016807	2	0.123463
1	21922573	4.0497	0.016807	2	0.123463
1	21922654	4.0497	0.016807	2	0.123463
1	22587762	4.0497	0.016807	2	0.123463
1	23138670	4.0497	0.016807	2	0.123463
1	23138836	4.0497	0.016807	2	0.123463
1	23139699	4.0497	0.016807	2	0.123463
1	23139832	4.0497	0.016807	2	0.123463
1	23140006	4.0497	0.016807	2	0.123463
1	23140059	4.0497	0.016807	2	0.123463
1	23140100	4.0497	0.016807	2	0.123463
1	23140103	4.0497	0.016807	2	0.123463
1	23140106	4.0497	0.016807	2	0.123463
1	23140116	4.0497	0.016807	2	0.123463
1	23140169	4.0497	0.016807	2	0.123463
1	23140177	4.0497	0.016807	2	0.123463
1	23140230	4.0497	0.016807	2	0.123463
1	23141003	4.0497	0.016807	2	0.123463
1	23378697	4.0497	0.016807	2	0.123463
1	25050948	4.0497	0.016807	2	0.123463
1	25051457	4.0497	0.016807	2	0.123463
1	26129831	4.0497	0.016807	2	0.123463
1	27988120	4.0497	0.016807	2	0.123463
1	27988125	4.0497	0.016807	2	0.123463
1	28326061	4.0497	0.016807	2	0.123463
1	28326085	4.0497	0.016807	2	0.123463
1	28461890	4.0497	0.016807	2	0.123463
1	28461893	4.0497	0.016807	2	0.123463
1	28461896	4.0497	0.016807	2	0.123463
1	28461908	4.0497	0.016807	2	0.123463
1	29227761	4.0497	0.016807	2	0.123463
2	814479	4.0497	0.016807	2	0.123463
2	1017951	4.0497	0.016807	2	0.123463
2	1017953	4.0497	0.016807	2	0.123463
2	1017966	4.0497	0.016807	2	0.123463
2	1017974	4.0497	0.016807	2	0.123463
2	1017980	4.0497	0.016807	2	0.123463
2	1018082	4.0497	0.016807	2	0.123463
2	1018553	4.0497	0.016807	2	0.123463
2	1018554	4.0497	0.016807	2	0.123463
2	1018603	4.0497	0.016807	2	0.123463
2	1018658	4.0497	0.016807	2	0.123463
2	1018701	4.0497	0.016807	2	0.123463
2	1019579	4.0497	0.016807	2	0.123463
2	1019581	4.0497	0.016807	2	0.123463
2	1019599	4.0497	0.016807	2	0.123463
2	1019700	4.0497	0.016807	2	0.123463
2	1019705	4.0497	0.016807	2	0.123463
2	1019720	4.0497	0.016807	2	0.123463
2	1019728	4.0497	0.016807	2	0.123463
2	1019730	4.0497	0.016807	2	0.123463
2	1019732	4.0497	0.016807	2	0.123463
2	1019747	4.0497	0.016807	2	0.123463
2	1019784	4.0497	0.016807	2	0.123463
2	1655806	4.0497	0.016807	2	0.123463
2	2180055	4.0497	0.016807	2	0.123463
2	2602857	4.0497	0.016807	2	0.123463
2	2807059	4.0497	0.016807	2	0.123463
2	4060630	4.0497	0.016807	2	0.123463
2	6618056	4.0497	0.016807	2	0.123463
2	8624843	4.0497	0.016807	2	0.123463
2	10220163	4.0497	0.016807	2	0.123463
2	10706717	4.0497	0.016807	2	0.123463
2	11400576	4.0497	0.016807	2	0.123463
2	12056605	4.0497	0.016807	2	0.123463
2	12057958	4.0497	0.016807	2	0.123463
2	12058204	4.0497	0.016807	2	0.123463
2	12061208	4.0497	0.016807	2	0.123463
2	12064241	4.0497	0.016807	2	0.123463
2	13711066	4.0497	0.016807	2	0.123463
2	13711069	4.0497	0.016807	2	0.123463
2	13711145	4.0497	0.016807	2	0.123463
2	13711163	4.0497	0.016807	2	0.123463
2	13711549	4.0497	0.016807	2	0.123463
2	13711550	4.0497	0.016807	2	0.123463
2	13713103	4.0497	0.016807	2	0.123463
2	13713240	4.0497	0.016807	2	0.123463
2	13713354	4.0497	0.016807	2	0.123463
2	13713416	4.0497	0.016807	2	0.123463
2	13713458	4.0497	0.016807	2	0.123463
2	13713464	4.0497	0.016807	2	0.123463
2	13713465	4.0497	0.016807	2	0.123463
2	13713466	4.0497	0.016807	2	0.123463
2	13713494	4.0497	0.016807	2	0.123463
2	13713500	4.0497	0.016807	2	0.123463
2	13713794	4.0497	0.016807	2	0.123463
2	13713800	4.0497	0.016807	2	0.123463
2	15988107	4.0497	0.016807	2	0.123463
2	17194029	4.0497	0.016807	2	0.123463
2	17361410	4.0497	0.016807	2	0.123463
2	17771959	4.0497	0.016807	2	0.123463
2	17771961	4.0497	0.016807	2	0.123463
2	17772016	4.0497	0.016807	2	0.123463
2	18358425	4.0497	0.016807	2	0.123463
2	18358426	4.0497	0.016807	2	0.123463
2	19081294	4.0497	0.016807	2	0.123463
2	19082778	4.0497	0.016807	2	0.123463
2	19082787	4.0497	0.016807	2	0.123463
2	19082814	4.0497	0.016807	2	0.123463
2	19082868	4.0497	0.016807	2	0.123463
3	121686	4.0497	0.016807	2	0.123463
3	1546240	4.0497	0.016807	2	0.123463
3	1854894	4.0497	0.016807	2	0.123463
3	2714265	4.0497	0.016807	2	0.123463
3	4059271	4.0497	0.016807	2	0.123463
3	5950301	4.0497	0.016807	2	0.123463
3	5950328	4.0497	0.016807	2	0.123463
3	5950403	4.0497	0.016807	2	0.123463
3	5950475	4.0497	0.016807	2	0.123463
3	6342842	4.0497	0.016807	2	0.123463
3	6342909	4.0497	0.016807	2	0.123463
3	6343053	4.0497	0.016807	2	0.123463
3	6343230	4.0497	0.016807	2	0.123463
3	6343244	4.0497	0.016807	2	0.123463
3	6343252	4.0497	0.016807	2	0.123463
3	6343260	4.0497	0.016807	2	0.123463
3	9321416	4.0497	0.016807	2	0.123463
3	11222827	4.0497	0.016807	2	0.123463
3	12386579	4.0497	0.016807	2	0.123463
3	15162294	4.0497	0.016807	2	0.123463
3	15211458	4.0497	0.016807	2	0.123463
3	15555569	4.0497	0.016807	2	0.123463
3	15687528	4.0497	0.016807	2	0.123463
3	16688346	4.0497	0.016807	2	0.123463
3	16840535	4.0497	0.016807	2	0.123463
3	16840974	4.0497	0.016807	2	0.123463
3	16841260	4.0497	0.016807	2	0.123463
3	16841261	4.0497	0.016807	2	0.123463
3	16841561	4.0497	0.016807	2	0.123463
3	16841625	4.0497	0.016807	2	0.123463
3	16842115	4.0497	0.016807	2	0.123463
3	16842863	4.0497	0.016807	2	0.123463
3	16843318	4.0497	0.016807	2	0.123463
3	17304790	4.0497	0.016807	2	0.123463
3	17304937	4.0497	0.016807	2	0.123463
3	17304981	4.0497	0.016807	2	0.123463
3	17304988	4.0497	0.016807	2	0.123463
3	17305077	4.0497	0.016807	2	0.123463
3	17305190	4.0497	0.016807	2	0.123463
3	17305193	4.0497	0.016807	2	0.123463
3	17305219	4.0497	0.016807	2	0.123463
3	17305252	4.0497	0.016807	2	0.123463
3	17305341	4.0497	0.016807	2	0.123463
3	17305360	4.0497	0.016807	2	0.123463
3	17305378	4.0497	0.016807	2	0.123463
3	17305380	4.0497	0.016807	2	0.123463
3	17305408	4.0497	0.016807	2	0.123463
3	17305426	4.0497	0.016807	2	0.123463
3	17305441	4.0497	0.016807	2	0.123463
3	18087120	4.0497	0.016807	2	0.123463
3	19244921	4.0497	0.016807	2	0.123463
3	23413194	4.0497	0.016807	2	0.123463
4	668385	4.0497	0.016807	2	0.123463
4	668386	4.0497	0.016807	2	0.123463
4	668405	4.0497	0.016807	2	0.123463
4	668413	4.0497	0.016807	2	0.123463
4	668434	4.0497	0.016807	2	0.123463
4	668452	4.0497	0.016807	2	0.123463
4	668460	4.0497	0.016807	2	0.123463
4	668482	4.0497	0.016807	2	0.123463
4	668487	4.0497	0.016807	2	0.123463
4	668488	4.0497	0.016807	2	0.123463
4	668491	4.0497	0.016807	2	0.123463
4	668551	4.0497	0.016807	2	0.123463
4	668564	4.0497	0.016807	2	0.123463
4	668568	4.0497	0.016807	2	0.123463
4	668580	4.0497	0.016807	2	0.123463
4	668620	4.0497	0.016807	2	0.123463
4	668627	4.0497	0.016807	2	0.123463
4	1559990	4.0497	0.016807	2	0.123463
4	2063513	4.0497	0.016807	2	0.123463
4	2341480	4.0497	0.016807	2	0.123463
4	4819568	4.0497	0.016807	2	0.123463
4	7054810	4.0497	0.016807	2	0.123463
4	7054865	4.0497	0.016807	2	0.123463
4	7054980	4.0497	0.016807	2	0.123463
4	7055058	4.0497	0.016807	2	0.123463
4	7055163	4.0497	0.016807	2	0.123463
4	8001788	4.0497	0.016807	2	0.123463
4	8027676	4.0497	0.016807	2	0.123463
4	8127996	4.0497	0.016807	2	0.123463
4	9792083	4.0497	0.016807	2	0.123463
4	10002319	4.0497	0.016807	2	0.123463
4	10394955	4.0497	0.016807	2	0.123463
4	10394956	4.0497	0.016807	2	0.123463
4	10866129	4.0497	0.016807	2	0.123463
4	11705104	4.0497	0.016807	2	0.123463
4	18022319	4.0497	0.016807	2	0.123463
4	18192924	4.0497	0.016807	2	0.123463
5	174242	4.0497	0.016807	2	0.123463
5	3804982	4.0497	0.016807	2	0.123463
5	5140012	4.0497	0.016807	2	0.123463
5	6424237	4.0497	0.016807	2	0.123463
5	10678304	4.0497	0.016807	2	0.123463
5	10682972	4.0497	0.016807	2	0.123463
5	12930681	4.0497	0.016807	2	0.123463
5	13113588	4.0497	0.016807	2	0.123463
5	13113908	4.0497	0.016807	2	0.123463
5	13114560	4.0497	0.016807	2	0.123463
5	13114628	4.0497	0.016807	2	0.123463
5	13114945	4.0497	0.016807	2	0.123463
5	13115405	4.0497	0.016807	2	0.123463
5	13115415	4.0497	0.016807	2	0.123463
5	14015394	4.0497	0.016807	2	0.123463
5	16639674	4.0497	0.016807	2	0.123463
5	16639706	4.0497	0.016807	2	0.123463
5	16639745	4.0497	0.016807	2	0.123463
5	16639794	4.0497	0.016807	2	0.123463
5	16639797	4.0497	0.016807	2	0.123463
5	16639804	4.0497	0.016807	2	0.123463
5	16639809	4.0497	0.016807	2	0.123463
5	16639815	4.0497	0.016807	2	0.123463
5	16639835	4.0497	0.016807	2	0.123463
5	16639969	4.0497	0.016807	2	0.123463
5	16639987	4.0497	0.016807	2	0.123463
5	16640044	4.0497	0.016807	2	0.123463
5	16640056	4.0497	0.016807	2	0.123463
5	16640173	4.0497	0.016807	2	0.123463
5	16640209	4.0497	0.016807	2	0.123463
5	16640239	4.0497	0.016807	2	0.123463
5	16640266	4.0497	0.016807	2	0.123463
5	16640281	4.0497	0.016807	2	0.123463
5	16640302	4.0497	0.016807	2	0.123463
5	16640332	4.0497	0.016807	2	0.123463
5	16640440	4.0497	0.016807	2	0.123463
5	16640467	4.0497	0.016807	2	0.123463
5	16640497	4.0497	0.016807	2	0.123463
5	16640521	4.0497	0.016807	2	0.123463
5	16640542	4.0497	0.016807	2	0.123463
5	16641021	4.0497	0.016807	2	0.123463
5	16641173	4.0497	0.016807	2	0.123463
5	16641175	4.0497	0.016807	2	0.123463
5	16641203	4.0497	0.016807	2	0.123463
5	16641212	4.0497	0.016807	2	0.123463
5	16641240	4.0497	0.016807	2	0.123463
5	16645689	4.0497	0.016807	2	0.123463
5	16645764	4.0497	0.016807	2	0.123463
5	16645804	4.0497	0.016807	2	0.123463
5	16645842	4.0497	0.016807	2	0.123463
5	16646074	4.0497	0.016807	2	0.123463
5	16646174	4.0497	0.016807	2	0.123463
5	16646333	4.0497	0.016807	2	0.123463
5	16647652	4.0497	0.016807	2	0.123463
5	16651556	4.0497	0.016807	2	0.123463
5	16651565	4.0497	0.016807	2	0.123463
5	16651595	4.0497	0.016807	2	0.123463
5	16651857	4.0497	0.016807	2	0.123463
5	16652296	4.0497	0.016807	2	0.123463
5	16663007	4.0497	0.016807	2	0.123463
5	16663155	4.0497	0.016807	2	0.123463
5	16663211	4.0497	0.016807	2	0.123463
5	16663269	4.0497	0.016807	2	0.123463
5	16663330	4.0497	0.016807	2	0.123463
5	18283883	4.0497	0.016807	2	0.123463
5	18283897	4.0497	0.016807	2	0.123463
5	18361077	4.0497	0.016807	2	0.123463
5	22466709	4.0497	0.016807	2	0.123463
5	23060657	4.0497	0.016807	2	0.123463
5	23167123	4.0497	0.016807	2	0.123463
5	24736422	4.0497	0.016807	2	0.123463
5	26899212	4.0497	0.016807	2	0.123463
5	10610226	4.0416	0.378151	45	0.123198
4	8003562	4.04117	0.02521	3	0.123184
3	14249895	4.04017	0.193277	23	0.123151
1	12153119	4.0397	0.02521	3	0.123136
1	12153176	4.0397	0.02521	3	0.123136
1	12162484	4.0397	0.02521	3	0.123136
3	4427785	4.0397	0.02521	3	0.123136
3	4427788	4.0397	0.02521	3	0.123136
3	4427798	4.0397	0.02521	3	0.123136
3	4427803	4.0397	0.02521	3	0.123136
3	4428038	4.0397	0.02521	3	0.123136
3	4428084	4.0397	0.02521	3	0.123136
3	4428102	4.0397	0.02521	3	0.123136
3	4428246	4.0397	0.02521	3	0.123136
3	4428258	4.0397	0.02521	3	0.123136
1	12162445	4.0397	0.02521	3	0.123136
3	4427920	4.0397	0.02521	3	0.123136
3	4428260	4.0397	0.02521	3	0.123136
1	15545138	4.03766	0.016807	2	0.123069
3	12815262	4.03766	0.016807	2	0.123069
3	12816539	4.03766	0.016807	2	0.123069
3	12817095	4.03766	0.016807	2	0.123069
3	12817730	4.03766	0.016807	2	0.123069
3	12818207	4.03766	0.016807	2	0.123069
4	12920239	4.03766	0.016807	2	0.123069
5	23382740	4.03766	0.016807	2	0.123069
2	4273004	4.03766	0.016807	2	0.123069
2	4273305	4.03766	0.016807	2	0.123069
2	4273642	4.03766	0.016807	2	0.123069
2	4273891	4.03766	0.016807	2	0.123069
2	4275108	4.03766	0.016807	2	0.123069
2	4275133	4.03766	0.016807	2	0.123069
2	4275461	4.03766	0.016807	2	0.123069
2	6892390	4.03766	0.016807	2	0.123069
3	12815070	4.03766	0.016807	2	0.123069
3	12816322	4.03766	0.016807	2	0.123069
3	12817754	4.03766	0.016807	2	0.123069
3	12818050	4.03766	0.016807	2	0.123069
3	12818235	4.03766	0.016807	2	0.123069
3	12819143	4.03766	0.016807	2	0.123069
3	12819506	4.03766	0.016807	2	0.123069
3	12819661	4.03766	0.016807	2	0.123069
5	13734968	4.03766	0.016807	2	0.123069
5	23384005	4.03766	0.016807	2	0.123069
3	11173958	4.0375	0.05042	6	0.123064
1	590229	4.03276	0.10084	12	0.122909
2	18322316	4.02939	0.02521	3	0.122798
4	8178831	4.02939	0.02521	3	0.122798
4	8178840	4.02939	0.02521	3	0.122798
4	8178843	4.02939	0.02521	3	0.122798
4	8178851	4.02939	0.02521	3	0.122798
4	8178862	4.02939	0.02521	3	0.122798
4	8183467	4.02939	0.02521	3	0.122798
4	8183468	4.02939	0.02521	3	0.122798
4	8185062	4.02939	0.02521	3	0.122798
4	8185084	4.02939	0.02521	3	0.122798
4	8185236	4.02939	0.02521	3	0.122798
4	8185268	4.02939	0.02521	3	0.122798
4	8185284	4.02939	0.02521	3	0.122798
4	8185312	4.02939	0.02521	3	0.122798
4	8185327	4.02939	0.02521	3	0.122798
4	8185368	4.02939	0.02521	3	0.122798
4	8185524	4.02939	0.02521	3	0.122798
4	8185877	4.02939	0.02521	3	0.122798
4	8186907	4.02939	0.02521	3	0.122798
4	8187113	4.02939	0.02521	3	0.122798
4	8178770	4.02938	0.02521	3	0.122798
4	8183485	4.02938	0.02521	3	0.122798
4	8185265	4.02938	0.02521	3	0.122798
4	8185331	4.02938	0.02521	3	0.122798
4	8186596	4.02938	0.02521	3	0.122798
3	21836748	4.02855	0.02521	3	0.122771
1	11974799	4.02651	0.07563	9	0.122704
3	10075148	4.02416	0.02521	3	0.122627
4	6506823	4.02416	0.02521	3	0.122627
4	17041904	4.02416	0.02521	3	0.122627
2	12286343	4.01919	0.453782	54	0.122464
1	21544091	4.01825	0.042017	5	0.122434
3	15337868	4.01628	0.033613	4	0.122369
3	15340378	4.01628	0.033613	4	0.122369
3	15340834	4.01628	0.033613	4	0.122369
3	15340855	4.01628	0.033613	4	0.122369
2	9533714	4.01551	0.033613	4	0.122344
2	9533807	4.01551	0.033613	4	0.122344
2	9533813	4.01551	0.033613	4	0.122344
2	9533843	4.01551	0.033613	4	0.122344
2	9533902	4.01551	0.033613	4	0.122344
1	22832633	4.01535	0.042017	5	0.122339
1	22834286	4.01535	0.042017	5	0.122339
1	7242107	4.01372	0.033613	4	0.122285
1	21228228	4.01303	0.058824	7	0.122262
3	11119258	4.01042	0.02521	3	0.122177
5	15973955	4.01042	0.02521	3	0.122177
4	13552340	4.01014	0.10084	12	0.122168
3	3378454	4.00996	0.033613	4	0.122162
3	3378460	4.00996	0.033613	4	0.122162
3	3382068	4.00996	0.033613	4	0.122162
4	16720122	4.00798	0.084034	10	0.122097
3	11143235	4.0074	0.033613	4	0.122078
3	4770167	4.00601	0.058824	7	0.122033
5	20261548	4.00547	0.226891	27	0.122015
1	19899543	4.00521	0.05042	6	0.122006
1	19899653	4.00521	0.05042	6	0.122006
1	19899654	4.00521	0.05042	6	0.122006
1	19899770	4.00521	0.05042	6	0.122006
1	19899831	4.00521	0.05042	6	0.122006
1	19899867	4.00521	0.05042	6	0.122006
5	16656316	4.00518	0.176471	21	0.122005
5	16656457	4.00518	0.176471	21	0.122005
5	16656468	4.00518	0.176471	21	0.122005
5	16656475	4.00518	0.176471	21	0.122005
5	16656492	4.00518	0.176471	21	0.122005
3	21863639	4.0051	0.033613	4	0.122003
3	12815198	4.00229	0.05042	6	0.121911
3	12816124	4.00229	0.05042	6	0.121911
3	12816237	4.00229	0.05042	6	0.121911
3	12817993	4.00229	0.05042	6	0.121911
3	12818063	4.00229	0.05042	6	0.121911
3	12819917	4.00229	0.05042	6	0.121911
3	12820178	4.00229	0.05042	6	0.121911
4	923061	4.00127	0.042017	5	0.121877

## Sheet: O3 Munich 119 accessions
chr	pos	log_p_value	maf	mac	GVE
2	18143088	8.43446	0.168067	20	0.258122
2	18142902	8.01048	0.176471	21	0.24593
2	18142931	8.01048	0.176471	21	0.24593
2	18142962	8.01048	0.176471	21	0.24593
2	18142988	8.01048	0.176471	21	0.24593
3	19800096	7.80257	0.0672269	8	0.239886
3	21456191	7.31095	0.0504202	6	0.22542
5	20992197	7.24171	0.0336134	4	0.223363
5	20992152	7.2417	0.0336134	4	0.223363
5	20992183	7.2417	0.0336134	4	0.223363
5	20992293	7.2417	0.0336134	4	0.223363
3	21457133	7.20883	0.0420168	5	0.222384
3	21456870	7.20879	0.0420168	5	0.222383
2	6292355	7.06458	0.0504202	6	0.218079
2	6292561	7.06458	0.0504202	6	0.218079
2	6292719	7.06458	0.0504202	6	0.218079
2	6293677	7.06458	0.0504202	6	0.218079
2	6293803	7.06458	0.0504202	6	0.218079
2	6292337	7.06449	0.0504202	6	0.218076
2	6292705	7.06449	0.0504202	6	0.218076
2	6293738	7.06449	0.0504202	6	0.218076
2	18143134	7.03882	0.159664	19	0.217308
2	18143137	7.03882	0.159664	19	0.217308
2	18143269	7.03882	0.159664	19	0.217308
2	18143293	7.03882	0.159664	19	0.217308
2	18143864	7.03882	0.159664	19	0.217308
2	18143148	7.0388	0.159664	19	0.217307
2	18143160	7.0388	0.159664	19	0.217307
2	18143479	7.0388	0.159664	19	0.217307
2	18143730	7.0388	0.159664	19	0.217307
2	18143749	7.0388	0.159664	19	0.217307
2	18139093	6.84715	0.109244	13	0.211549
2	18139106	6.84715	0.109244	13	0.211549
2	18138904	6.82488	0.109244	13	0.210877
2	18139096	6.82488	0.109244	13	0.210877
2	18139111	6.82488	0.109244	13	0.210877
4	2271409	6.69459	0.0588235	7	0.206939
2	11956737	6.55265	0.210084	25	0.202629
4	17468668	6.49862	0.0672269	8	0.200983
2	9333783	6.43649	0.0588235	7	0.199087
2	13727955	6.37064	0.184874	22	0.197073
3	16630703	6.36202	0.0420168	5	0.196809
4	2260473	6.35372	0.0504202	6	0.196555
4	2260449	6.35362	0.0504202	6	0.196552
4	2260467	6.35362	0.0504202	6	0.196552
4	2281569	6.33406	0.0420168	5	0.195953
5	16652087	6.32054	0.0336134	4	0.195538
5	16652161	6.32054	0.0336134	4	0.195538
5	16652126	6.3205	0.0336134	4	0.195537
1	19899623	6.29608	0.0336134	4	0.194788
5	13174160	6.27648	0.0336134	4	0.194186
1	11960764	6.25748	0.0504202	6	0.193603
5	22273113	6.24686	0.0588235	7	0.193276
2	18141268	6.08993	0.151261	18	0.18844
2	18143952	6.07911	0.168067	20	0.188106
2	18144154	6.07911	0.168067	20	0.188106
2	18144156	6.07911	0.168067	20	0.188106
2	18144136	6.0791	0.168067	20	0.188105
1	751913	6.03944	0.0420168	5	0.186879
3	12642006	6.01162	0.0756303	9	0.186018
1	3776486	6.00424	0.319328	38	0.185789
5	20992265	6.00241	0.0504202	6	0.185732
5	20992322	6.00241	0.0504202	6	0.185732
2	18141007	5.99215	0.159664	19	0.185415
2	18141280	5.99215	0.159664	19	0.185415
2	18141467	5.99215	0.159664	19	0.185415
2	18142216	5.99215	0.159664	19	0.185415
2	18141043	5.99214	0.159664	19	0.185414
2	18141100	5.99214	0.159664	19	0.185414
2	18141298	5.99214	0.159664	19	0.185414
2	18141322	5.99214	0.159664	19	0.185414
2	18141764	5.99214	0.159664	19	0.185414
2	18141776	5.99214	0.159664	19	0.185414
2	18142288	5.99214	0.159664	19	0.185414
2	18142421	5.99214	0.159664	19	0.185414
2	18139440	5.96973	0.176471	21	0.18472
2	18140445	5.96973	0.176471	21	0.18472
2	18138943	5.96782	0.176471	21	0.18466
3	4770167	5.94962	0.0588235	7	0.184096
2	18138955	5.82702	0.159664	19	0.180284
1	11357449	5.78709	0.0756303	9	0.17904
2	10617743	5.69545	0.0420168	5	0.176177
3	2159431	5.66978	0.0588235	7	0.175374
3	1910997	5.64664	0.117647	14	0.17465
2	14001886	5.62119	0.0672269	8	0.173852
5	20282244	5.60675	0.0420168	5	0.173399
5	5187	5.60342	0.0756303	9	0.173295
2	18138814	5.59627	0.176471	21	0.173071
4	2273165	5.57289	0.0588235	7	0.172337
5	16935754	5.54518	0.0420168	5	0.171466
2	10931063	5.45951	0.0252101	3	0.168771
2	18184182	5.44107	0.0336134	4	0.16819
2	18184834	5.44107	0.0336134	4	0.16819
2	18184514	5.44107	0.0336134	4	0.16819
5	25484194	5.42598	0.0504202	6	0.167714
5	25484189	5.42597	0.0504202	6	0.167714
1	22518150	5.40844	0.0588235	7	0.167161
2	13729567	5.40162	0.168067	20	0.166946
2	13728677	5.40162	0.168067	20	0.166946
2	6292678	5.39669	0.0504202	6	0.16679
1	14167560	5.38298	0.0672269	8	0.166358
4	506473	5.31632	0.0336134	4	0.164251
4	567296	5.31632	0.0336134	4	0.164251
4	11039081	5.31434	0.0420168	5	0.164188
1	25125978	5.29265	0.10084	12	0.163502
3	2072479	5.25423	0.0420168	5	0.162285
5	20992101	5.21754	0.0420168	5	0.161121
5	1428239	5.20813	0.0252101	3	0.160822
2	18135222	5.18711	0.168067	20	0.160155
1	20003203	5.18409	0.092437	11	0.160059
3	16960299	5.18101	0.0588235	7	0.159961
4	5424792	5.13242	0.0420168	5	0.158417
5	16618140	5.12428	0.0252101	3	0.158158
5	16056656	5.10813	0.0336134	4	0.157644
3	22888355	5.10691	0.10084	12	0.157605
3	23367452	5.10364	0.0588235	7	0.157501
5	13113080	5.09622	0.10084	12	0.157265
5	16121561	5.05344	0.0672269	8	0.155902
5	16677782	5.0477	0.0504202	6	0.155719
4	1177322	5.03707	0.0252101	3	0.15538
1	3776796	4.99929	0.142857	17	0.154174
3	15350673	4.98812	0.109244	13	0.153817
3	15350721	4.98812	0.109244	13	0.153817
3	15350009	4.98812	0.109244	13	0.153817
3	15350579	4.98812	0.109244	13	0.153817
1	1133467	4.98474	0.0672269	8	0.153709
1	6606574	4.95186	0.0252101	3	0.152659
1	6612479	4.95186	0.0252101	3	0.152659
1	6615293	4.95186	0.0252101	3	0.152659
1	6615983	4.95186	0.0252101	3	0.152659
1	6625177	4.95186	0.0252101	3	0.152659
3	10782058	4.95186	0.0252101	3	0.152659
3	18389552	4.95186	0.0252101	3	0.152659
2	18140202	4.9221	0.0840336	10	0.151707
2	18140396	4.9221	0.0840336	10	0.151707
2	18140462	4.9221	0.0840336	10	0.151707
2	18141130	4.9221	0.0840336	10	0.151707
2	18139316	4.92209	0.0840336	10	0.151706
2	18139315	4.92209	0.0840336	10	0.151706
2	18140020	4.92209	0.0840336	10	0.151706
2	18140292	4.92209	0.0840336	10	0.151706
2	18140349	4.92209	0.0840336	10	0.151706
2	18140372	4.92209	0.0840336	10	0.151706
5	26393336	4.88975	0.0672269	8	0.150671
4	4075145	4.88336	0.0252101	3	0.150466
1	24306631	4.88002	0.0672269	8	0.150359
4	923061	4.87851	0.0420168	5	0.150311
4	2277946	4.8686	0.0504202	6	0.149993
3	12143988	4.86203	0.109244	13	0.149783
4	2264299	4.85722	0.0504202	6	0.149629
4	2264354	4.85722	0.0504202	6	0.149629
4	2264419	4.85722	0.0504202	6	0.149629
4	2264436	4.85722	0.0504202	6	0.149629
4	2264526	4.85722	0.0504202	6	0.149629
4	2266016	4.85722	0.0504202	6	0.149629
4	2266130	4.85722	0.0504202	6	0.149629
4	2267007	4.85722	0.0504202	6	0.149629
4	2267485	4.85722	0.0504202	6	0.149629
4	2269997	4.85722	0.0504202	6	0.149629
4	2270172	4.85722	0.0504202	6	0.149629
4	2270808	4.85722	0.0504202	6	0.149629
4	2272639	4.85722	0.0504202	6	0.149629
4	2273921	4.85722	0.0504202	6	0.149629
4	2276851	4.85722	0.0504202	6	0.149629
1	3774087	4.84782	0.0756303	9	0.149327
1	3774088	4.84782	0.0756303	9	0.149327
1	3774139	4.84782	0.0756303	9	0.149327
1	3774224	4.84782	0.0756303	9	0.149327
2	8017713	4.84569	0.0420168	5	0.149259
4	16557549	4.84569	0.0420168	5	0.149259
4	16559257	4.84569	0.0420168	5	0.149259
4	16561189	4.84569	0.0420168	5	0.149259
4	16563354	4.84569	0.0420168	5	0.149259
4	16564547	4.84569	0.0420168	5	0.149259
4	16564629	4.84569	0.0420168	5	0.149259
2	18143452	4.83698	0.201681	24	0.14898
3	15362851	4.82814	0.0252101	3	0.148696
3	15364647	4.82814	0.0252101	3	0.148696
4	608884	4.82547	0.0840336	10	0.14861
3	18367521	4.81723	0.0336134	4	0.148346
4	2266866	4.81562	0.142857	17	0.148294
1	23706504	4.81053	0.0420168	5	0.148131
1	23708606	4.81053	0.0420168	5	0.148131
1	23709100	4.81053	0.0420168	5	0.148131
1	23709141	4.81053	0.0420168	5	0.148131
1	23714176	4.81053	0.0420168	5	0.148131
1	23714498	4.81053	0.0420168	5	0.148131
1	23701060	4.81053	0.0420168	5	0.148131
1	23707661	4.81053	0.0420168	5	0.148131
1	23709090	4.81053	0.0420168	5	0.148131
4	10026937	4.80952	0.10084	12	0.148098
1	22527438	4.79528	0.0504202	6	0.147641
1	20822701	4.79159	0.0336134	4	0.147523
1	20822705	4.79159	0.0336134	4	0.147523
1	20822716	4.79159	0.0336134	4	0.147523
3	10252527	4.77771	0.0588235	7	0.147077
3	15092093	4.76513	0.092437	11	0.146673
1	10998038	4.7527	0.117647	14	0.146273
1	10997955	4.7527	0.117647	14	0.146273
1	10997979	4.7527	0.117647	14	0.146273
1	10880589	4.71077	0.285714	34	0.144924
1	10880626	4.71077	0.285714	34	0.144924
4	5716063	4.70965	0.0336134	4	0.144888
5	14888807	4.70773	0.0420168	5	0.144826
4	2263120	4.69933	0.0420168	5	0.144556
4	2264279	4.69933	0.0420168	5	0.144556
4	2264286	4.69933	0.0420168	5	0.144556
4	2265467	4.69933	0.0420168	5	0.144556
4	2269178	4.69933	0.0420168	5	0.144556
4	2270201	4.69933	0.0420168	5	0.144556
4	2272795	4.69933	0.0420168	5	0.144556
4	2274065	4.69933	0.0420168	5	0.144556
4	2277462	4.69933	0.0420168	5	0.144556
4	2263881	4.69933	0.0420168	5	0.144556
1	7285551	4.69313	0.0672269	8	0.144356
1	7287681	4.69313	0.0672269	8	0.144356
5	16019743	4.68441	0.0420168	5	0.144076
3	15449744	4.67857	0.0336134	4	0.143887
3	5508913	4.66909	0.218487	26	0.143582
1	22418898	4.66855	0.0336134	4	0.143565
3	7471940	4.64505	0.226891	27	0.142807
1	18133039	4.64211	0.0588235	7	0.142712
2	18139021	4.63704	0.193277	23	0.142549
2	10826088	4.63254	0.0252101	3	0.142404
2	10856002	4.63254	0.0252101	3	0.142404
2	14012374	4.63254	0.0252101	3	0.142404
1	6826654	4.62974	0.151261	18	0.142313
5	25275461	4.62165	0.0840336	10	0.142052
5	25275500	4.62165	0.0840336	10	0.142052
5	25275541	4.62165	0.0840336	10	0.142052
3	15356465	4.61842	0.0420168	5	0.141948
5	15601629	4.61365	0.151261	18	0.141794
4	11038272	4.61082	0.0336134	4	0.141703
4	11038273	4.61082	0.0336134	4	0.141703
1	232287	4.5975	0.0504202	6	0.141273
1	232428	4.5975	0.0504202	6	0.141273
1	25126005	4.59067	0.0588235	7	0.141053
3	17024789	4.59005	0.0420168	5	0.141033
5	7829182	4.58737	0.0336134	4	0.140946
1	21520781	4.58253	0.0336134	4	0.14079
2	12048344	4.56559	0.134454	16	0.140242
2	12048375	4.56559	0.134454	16	0.140242
2	12048306	4.56559	0.134454	16	0.140242
3	1341733	4.55952	0.0336134	4	0.140046
5	16566199	4.5565	0.0420168	5	0.139949
5	16567197	4.5565	0.0420168	5	0.139949
2	9645252	4.54773	0.0420168	5	0.139665
2	9645393	4.54773	0.0420168	5	0.139665
2	9645885	4.54773	0.0420168	5	0.139665
2	9646029	4.54773	0.0420168	5	0.139665
2	9646774	4.54773	0.0420168	5	0.139665
3	5950148	4.54514	0.092437	11	0.139581
3	5950348	4.54514	0.092437	11	0.139581
3	5950412	4.54514	0.092437	11	0.139581
3	5950419	4.54514	0.092437	11	0.139581
3	15052241	4.54256	0.0504202	6	0.139498
2	12201802	4.52826	0.0588235	7	0.139036
4	2309452	4.52821	0.0504202	6	0.139034
3	1854783	4.52723	0.361345	43	0.139002
5	9843554	4.5258	0.0252101	3	0.138956
1	10993546	4.52485	0.109244	13	0.138925
1	10994069	4.52485	0.109244	13	0.138925
1	10994122	4.52485	0.109244	13	0.138925
1	10994128	4.52485	0.109244	13	0.138925
1	10994134	4.52485	0.109244	13	0.138925
1	10994135	4.52485	0.109244	13	0.138925
1	10994190	4.52485	0.109244	13	0.138925
1	10994266	4.52485	0.109244	13	0.138925
1	10994275	4.52485	0.109244	13	0.138925
1	10994425	4.52485	0.109244	13	0.138925
1	10994563	4.52485	0.109244	13	0.138925
1	10994582	4.52485	0.109244	13	0.138925
1	10994608	4.52485	0.109244	13	0.138925
1	10994609	4.52485	0.109244	13	0.138925
1	10994648	4.52485	0.109244	13	0.138925
1	10994649	4.52485	0.109244	13	0.138925
1	10994656	4.52485	0.109244	13	0.138925
1	10994681	4.52485	0.109244	13	0.138925
1	10994690	4.52485	0.109244	13	0.138925
1	10994703	4.52485	0.109244	13	0.138925
1	10994767	4.52485	0.109244	13	0.138925
1	10994793	4.52485	0.109244	13	0.138925
1	10994835	4.52485	0.109244	13	0.138925
1	10994861	4.52485	0.109244	13	0.138925
1	10994862	4.52485	0.109244	13	0.138925
1	10994883	4.52485	0.109244	13	0.138925
1	10994916	4.52485	0.109244	13	0.138925
1	10994955	4.52485	0.109244	13	0.138925
1	10995009	4.52485	0.109244	13	0.138925
1	10995033	4.52485	0.109244	13	0.138925
1	10995051	4.52485	0.109244	13	0.138925
1	10995080	4.52485	0.109244	13	0.138925
1	10995126	4.52485	0.109244	13	0.138925
1	10995139	4.52485	0.109244	13	0.138925
1	10995200	4.52485	0.109244	13	0.138925
1	10995206	4.52485	0.109244	13	0.138925
1	10995236	4.52485	0.109244	13	0.138925
1	10995307	4.52485	0.109244	13	0.138925
1	10995318	4.52485	0.109244	13	0.138925
1	10995397	4.52485	0.109244	13	0.138925
1	10995496	4.52485	0.109244	13	0.138925
1	10995499	4.52485	0.109244	13	0.138925
1	10995502	4.52485	0.109244	13	0.138925
1	10995516	4.52485	0.109244	13	0.138925
1	10995539	4.52485	0.109244	13	0.138925
1	10995549	4.52485	0.109244	13	0.138925
1	10995550	4.52485	0.109244	13	0.138925
1	10995562	4.52485	0.109244	13	0.138925
1	10995563	4.52485	0.109244	13	0.138925
1	10995572	4.52485	0.109244	13	0.138925
1	10995621	4.52485	0.109244	13	0.138925
1	10996333	4.52485	0.109244	13	0.138925
1	10996396	4.52485	0.109244	13	0.138925
1	10996676	4.52485	0.109244	13	0.138925
1	10997326	4.52485	0.109244	13	0.138925
1	10997848	4.52485	0.109244	13	0.138925
1	10998055	4.52485	0.109244	13	0.138925
1	10998080	4.52485	0.109244	13	0.138925
1	12659535	4.52007	0.0168067	2	0.138771
1	12660364	4.52007	0.0168067	2	0.138771
1	26281813	4.52007	0.0168067	2	0.138771
2	341092	4.52007	0.0168067	2	0.138771
2	341356	4.52007	0.0168067	2	0.138771
2	341533	4.52007	0.0168067	2	0.138771
2	6016113	4.52007	0.0168067	2	0.138771
2	6018359	4.52007	0.0168067	2	0.138771
2	6019815	4.52007	0.0168067	2	0.138771
2	7282236	4.52007	0.0168067	2	0.138771
2	7282342	4.52007	0.0168067	2	0.138771
2	7283251	4.52007	0.0168067	2	0.138771
2	11066807	4.52007	0.0168067	2	0.138771
3	10334637	4.52007	0.0168067	2	0.138771
3	11880459	4.52007	0.0168067	2	0.138771
3	11880811	4.52007	0.0168067	2	0.138771
3	12639697	4.52007	0.0168067	2	0.138771
3	12639704	4.52007	0.0168067	2	0.138771
3	12639786	4.52007	0.0168067	2	0.138771
3	12640068	4.52007	0.0168067	2	0.138771
3	12640173	4.52007	0.0168067	2	0.138771
3	12640190	4.52007	0.0168067	2	0.138771
3	12640709	4.52007	0.0168067	2	0.138771
3	12640754	4.52007	0.0168067	2	0.138771
3	12640908	4.52007	0.0168067	2	0.138771
3	12640927	4.52007	0.0168067	2	0.138771
3	12640990	4.52007	0.0168067	2	0.138771
3	12641084	4.52007	0.0168067	2	0.138771
4	1411168	4.52007	0.0168067	2	0.138771
4	17784015	4.52007	0.0168067	2	0.138771
5	1502454	4.52007	0.0168067	2	0.138771
5	7870959	4.52007	0.0168067	2	0.138771
5	16288380	4.52007	0.0168067	2	0.138771
5	16617000	4.52007	0.0168067	2	0.138771
5	16617041	4.52007	0.0168067	2	0.138771
5	16617045	4.52007	0.0168067	2	0.138771
5	16617203	4.52007	0.0168067	2	0.138771
5	16617297	4.52007	0.0168067	2	0.138771
5	16617434	4.52007	0.0168067	2	0.138771
5	20990617	4.52007	0.0168067	2	0.138771
5	20990844	4.52007	0.0168067	2	0.138771
5	20991480	4.52007	0.0168067	2	0.138771
5	20991527	4.52007	0.0168067	2	0.138771
5	20991575	4.52007	0.0168067	2	0.138771
5	20991591	4.52007	0.0168067	2	0.138771
5	20991592	4.52007	0.0168067	2	0.138771
5	20991679	4.52007	0.0168067	2	0.138771
5	20991720	4.52007	0.0168067	2	0.138771
5	20991873	4.52007	0.0168067	2	0.138771
5	20993862	4.52007	0.0168067	2	0.138771
5	20994045	4.52007	0.0168067	2	0.138771
3	11879979	4.52007	0.0168067	2	0.13877
3	12641581	4.52007	0.0168067	2	0.13877
5	20991055	4.52007	0.0168067	2	0.13877
5	20991487	4.52007	0.0168067	2	0.13877
5	20991672	4.52007	0.0168067	2	0.13877
5	16108010	4.51922	0.10084	12	0.138743
1	11357401	4.5083	0.0336134	4	0.13839
1	11358066	4.5083	0.0336134	4	0.13839
1	1599352	4.50503	0.0168067	2	0.138284
1	5941170	4.50503	0.0168067	2	0.138284
1	7386934	4.50503	0.0168067	2	0.138284
1	17296008	4.50503	0.0168067	2	0.138284
1	17343998	4.50503	0.0168067	2	0.138284
1	17641734	4.50503	0.0168067	2	0.138284
1	28891800	4.50503	0.0168067	2	0.138284
1	29067534	4.50503	0.0168067	2	0.138284
1	29067554	4.50503	0.0168067	2	0.138284
1	29067556	4.50503	0.0168067	2	0.138284
1	29067599	4.50503	0.0168067	2	0.138284
1	29067629	4.50503	0.0168067	2	0.138284
1	29067639	4.50503	0.0168067	2	0.138284
1	29067665	4.50503	0.0168067	2	0.138284
1	29067692	4.50503	0.0168067	2	0.138284
1	29067712	4.50503	0.0168067	2	0.138284
2	315015	4.50503	0.0168067	2	0.138284
3	1318456	4.50503	0.0168067	2	0.138284
3	12491558	4.50503	0.0168067	2	0.138284
3	17303470	4.50503	0.0168067	2	0.138284
3	17575982	4.50503	0.0168067	2	0.138284
4	2419183	4.50503	0.0168067	2	0.138284
4	8707966	4.50503	0.0168067	2	0.138284
4	8707968	4.50503	0.0168067	2	0.138284
4	8707971	4.50503	0.0168067	2	0.138284
4	8707974	4.50503	0.0168067	2	0.138284
4	8707978	4.50503	0.0168067	2	0.138284
4	8707998	4.50503	0.0168067	2	0.138284
4	8708135	4.50503	0.0168067	2	0.138284
4	8708145	4.50503	0.0168067	2	0.138284
4	8708165	4.50503	0.0168067	2	0.138284
4	8708266	4.50503	0.0168067	2	0.138284
4	8708276	4.50503	0.0168067	2	0.138284
4	8708281	4.50503	0.0168067	2	0.138284
4	8708284	4.50503	0.0168067	2	0.138284
4	8708300	4.50503	0.0168067	2	0.138284
4	8708305	4.50503	0.0168067	2	0.138284
4	8708311	4.50503	0.0168067	2	0.138284
4	8708323	4.50503	0.0168067	2	0.138284
4	8708353	4.50503	0.0168067	2	0.138284
4	8708365	4.50503	0.0168067	2	0.138284
4	8708371	4.50503	0.0168067	2	0.138284
4	8708392	4.50503	0.0168067	2	0.138284
4	8708393	4.50503	0.0168067	2	0.138284
4	8708406	4.50503	0.0168067	2	0.138284
4	8708439	4.50503	0.0168067	2	0.138284
4	8708478	4.50503	0.0168067	2	0.138284
4	8708481	4.50503	0.0168067	2	0.138284
4	8708514	4.50503	0.0168067	2	0.138284
4	8708624	4.50503	0.0168067	2	0.138284
4	8708782	4.50503	0.0168067	2	0.138284
4	8708783	4.50503	0.0168067	2	0.138284
4	8708796	4.50503	0.0168067	2	0.138284
4	8708814	4.50503	0.0168067	2	0.138284
4	8708892	4.50503	0.0168067	2	0.138284
4	8709003	4.50503	0.0168067	2	0.138284
4	8709021	4.50503	0.0168067	2	0.138284
4	8709118	4.50503	0.0168067	2	0.138284
4	8709156	4.50503	0.0168067	2	0.138284
4	8709186	4.50503	0.0168067	2	0.138284
4	8709187	4.50503	0.0168067	2	0.138284
4	8709196	4.50503	0.0168067	2	0.138284
4	12907737	4.50503	0.0168067	2	0.138284
5	1562368	4.50503	0.0168067	2	0.138284
5	1935849	4.50503	0.0168067	2	0.138284
5	5121911	4.50503	0.0168067	2	0.138284
5	5121927	4.50503	0.0168067	2	0.138284
5	5121930	4.50503	0.0168067	2	0.138284
5	5121955	4.50503	0.0168067	2	0.138284
5	7777878	4.50503	0.0168067	2	0.138284
5	9756464	4.50503	0.0168067	2	0.138284
5	10818646	4.50503	0.0168067	2	0.138284
5	15630991	4.50503	0.0168067	2	0.138284
5	16285789	4.50503	0.0168067	2	0.138284
5	16285792	4.50503	0.0168067	2	0.138284
5	16285801	4.50503	0.0168067	2	0.138284
5	20983473	4.50503	0.0168067	2	0.138284
1	10997269	4.49991	0.12605	15	0.138118
1	10997300	4.49991	0.12605	15	0.138118
1	10997415	4.49991	0.12605	15	0.138118
1	10997658	4.49991	0.12605	15	0.138118
1	10997662	4.49991	0.12605	15	0.138118
1	10997663	4.49991	0.12605	15	0.138118
1	10997684	4.49991	0.12605	15	0.138118
1	10997715	4.49991	0.12605	15	0.138118
1	10997859	4.49991	0.12605	15	0.138118
1	10997895	4.49991	0.12605	15	0.138118
1	10997896	4.49991	0.12605	15	0.138118
1	10997923	4.49991	0.12605	15	0.138118
1	10997938	4.49991	0.12605	15	0.138118
5	16282184	4.49926	0.092437	11	0.138097
5	16282244	4.49926	0.092437	11	0.138097
5	16282251	4.49926	0.092437	11	0.138097
3	8265726	4.49094	0.0336134	4	0.137828
2	6216821	4.48408	0.0252101	3	0.137606
5	14864353	4.48408	0.0252101	3	0.137606
3	674617	4.48054	0.142857	17	0.137491
1	27677172	4.46856	0.0504202	6	0.137103
1	27680001	4.46856	0.0504202	6	0.137103
1	27685163	4.46856	0.0504202	6	0.137103
3	10242554	4.46672	0.0504202	6	0.137043
3	10244341	4.46672	0.0504202	6	0.137043
3	10246016	4.46672	0.0504202	6	0.137043
3	10246127	4.46672	0.0504202	6	0.137043
3	10246285	4.46672	0.0504202	6	0.137043
3	10246874	4.46672	0.0504202	6	0.137043
3	10246947	4.46672	0.0504202	6	0.137043
3	10247041	4.46672	0.0504202	6	0.137043
3	10247221	4.46672	0.0504202	6	0.137043
3	10248783	4.46672	0.0504202	6	0.137043
3	10249053	4.46672	0.0504202	6	0.137043
3	10249247	4.46672	0.0504202	6	0.137043
3	10250583	4.46672	0.0504202	6	0.137043
3	10251456	4.46672	0.0504202	6	0.137043
3	10251608	4.46672	0.0504202	6	0.137043
3	10251843	4.46672	0.0504202	6	0.137043
3	10252054	4.46672	0.0504202	6	0.137043
3	10252491	4.46672	0.0504202	6	0.137043
3	10245652	4.46671	0.0504202	6	0.137043
3	10245997	4.46671	0.0504202	6	0.137043
3	10246114	4.46671	0.0504202	6	0.137043
3	10246126	4.46671	0.0504202	6	0.137043
3	10246188	4.46671	0.0504202	6	0.137043
3	10246222	4.46671	0.0504202	6	0.137043
3	10246234	4.46671	0.0504202	6	0.137043
3	10246297	4.46671	0.0504202	6	0.137043
3	10246303	4.46671	0.0504202	6	0.137043
3	10246611	4.46671	0.0504202	6	0.137043
3	10246612	4.46671	0.0504202	6	0.137043
3	10246826	4.46671	0.0504202	6	0.137043
3	10246890	4.46671	0.0504202	6	0.137043
3	10246916	4.46671	0.0504202	6	0.137043
3	10247109	4.46671	0.0504202	6	0.137043
3	10247111	4.46671	0.0504202	6	0.137043
3	10247258	4.46671	0.0504202	6	0.137043
3	10247282	4.46671	0.0504202	6	0.137043
3	10247294	4.46671	0.0504202	6	0.137043
3	10247606	4.46671	0.0504202	6	0.137043
3	10247619	4.46671	0.0504202	6	0.137043
3	10247637	4.46671	0.0504202	6	0.137043
3	10247643	4.46671	0.0504202	6	0.137043
3	10247656	4.46671	0.0504202	6	0.137043
3	10247692	4.46671	0.0504202	6	0.137043
3	10247767	4.46671	0.0504202	6	0.137043
3	10247804	4.46671	0.0504202	6	0.137043
3	10247823	4.46671	0.0504202	6	0.137043
3	10247832	4.46671	0.0504202	6	0.137043
3	10247837	4.46671	0.0504202	6	0.137043
3	10248198	4.46671	0.0504202	6	0.137043
3	10248209	4.46671	0.0504202	6	0.137043
3	10248353	4.46671	0.0504202	6	0.137043
3	10248440	4.46671	0.0504202	6	0.137043
3	10248468	4.46671	0.0504202	6	0.137043
3	10248496	4.46671	0.0504202	6	0.137043
3	10248535	4.46671	0.0504202	6	0.137043
3	10248536	4.46671	0.0504202	6	0.137043
3	10248544	4.46671	0.0504202	6	0.137043
3	10248606	4.46671	0.0504202	6	0.137043
3	10248607	4.46671	0.0504202	6	0.137043
3	10248700	4.46671	0.0504202	6	0.137043
3	10248763	4.46671	0.0504202	6	0.137043
3	10248977	4.46671	0.0504202	6	0.137043
3	10249051	4.46671	0.0504202	6	0.137043
3	10249059	4.46671	0.0504202	6	0.137043
3	10249060	4.46671	0.0504202	6	0.137043
3	10249063	4.46671	0.0504202	6	0.137043
3	10249086	4.46671	0.0504202	6	0.137043
3	10249119	4.46671	0.0504202	6	0.137043
3	10249126	4.46671	0.0504202	6	0.137043
3	10249133	4.46671	0.0504202	6	0.137043
3	10249139	4.46671	0.0504202	6	0.137043
3	10249154	4.46671	0.0504202	6	0.137043
3	10249237	4.46671	0.0504202	6	0.137043
3	10249253	4.46671	0.0504202	6	0.137043
3	10249264	4.46671	0.0504202	6	0.137043
3	10249265	4.46671	0.0504202	6	0.137043
3	10249276	4.46671	0.0504202	6	0.137043
3	10249278	4.46671	0.0504202	6	0.137043
3	10249305	4.46671	0.0504202	6	0.137043
3	10249311	4.46671	0.0504202	6	0.137043
3	10249326	4.46671	0.0504202	6	0.137043
3	10249344	4.46671	0.0504202	6	0.137043
3	10249505	4.46671	0.0504202	6	0.137043
3	10249640	4.46671	0.0504202	6	0.137043
3	10249643	4.46671	0.0504202	6	0.137043
3	10250133	4.46671	0.0504202	6	0.137043
3	10250208	4.46671	0.0504202	6	0.137043
3	10250212	4.46671	0.0504202	6	0.137043
3	10250631	4.46671	0.0504202	6	0.137043
3	10250698	4.46671	0.0504202	6	0.137043
3	10250781	4.46671	0.0504202	6	0.137043
3	10250788	4.46671	0.0504202	6	0.137043
3	10250791	4.46671	0.0504202	6	0.137043
3	10251000	4.46671	0.0504202	6	0.137043
3	10251142	4.46671	0.0504202	6	0.137043
3	10251187	4.46671	0.0504202	6	0.137043
3	10251289	4.46671	0.0504202	6	0.137043
3	10251521	4.46671	0.0504202	6	0.137043
3	10251639	4.46671	0.0504202	6	0.137043
3	10251753	4.46671	0.0504202	6	0.137043
3	10251786	4.46671	0.0504202	6	0.137043
3	10251857	4.46671	0.0504202	6	0.137043
3	10251875	4.46671	0.0504202	6	0.137043
3	10251985	4.46671	0.0504202	6	0.137043
3	10252031	4.46671	0.0504202	6	0.137043
3	10252094	4.46671	0.0504202	6	0.137043
3	10252343	4.46671	0.0504202	6	0.137043
2	9969493	4.46669	0.0252101	3	0.137042
5	10754458	4.46669	0.0252101	3	0.137042
5	10754684	4.46669	0.0252101	3	0.137042
5	10754822	4.46669	0.0252101	3	0.137042
5	10755378	4.46669	0.0252101	3	0.137042
5	10754401	4.46668	0.0252101	3	0.137042
2	13728012	4.46639	0.176471	21	0.137033
1	852562	4.46604	0.0420168	5	0.137022
1	857252	4.46604	0.0420168	5	0.137022
2	18139355	4.4625	0.142857	17	0.136907
2	18139356	4.4625	0.142857	17	0.136907
2	18139365	4.4625	0.142857	17	0.136907
4	6650357	4.46056	0.109244	13	0.136844
3	10244695	4.45045	0.134454	16	0.136516
3	17001752	4.45006	0.0672269	8	0.136504
3	17001742	4.45006	0.0672269	8	0.136504
3	17001754	4.45006	0.0672269	8	0.136504
2	16790043	4.44656	0.0252101	3	0.13639
2	16790170	4.44656	0.0252101	3	0.13639
2	16798796	4.44656	0.0252101	3	0.13639
2	18137898	4.43668	0.218487	26	0.13607
3	18270548	4.42209	0.0420168	5	0.135597
2	18138264	4.42116	0.0588235	7	0.135567
5	15342920	4.41436	0.0672269	8	0.135346
5	15343045	4.41436	0.0672269	8	0.135346
3	7765502	4.41236	0.0672269	8	0.135281
1	29147735	4.40564	0.0840336	10	0.135063
2	18136062	4.40106	0.201681	24	0.134914
1	29148061	4.39635	0.10084	12	0.134762
3	11740355	4.38729	0.285714	34	0.134468
1	5484572	4.38702	0.10084	12	0.134459
1	3776807	4.38051	0.117647	14	0.134247
1	3776845	4.38051	0.117647	14	0.134247
1	3776849	4.38051	0.117647	14	0.134247
1	3776850	4.38051	0.117647	14	0.134247
1	3776860	4.38051	0.117647	14	0.134247
1	11069174	4.3805	0.0252101	3	0.134247
1	11069279	4.3805	0.0252101	3	0.134247
1	11069294	4.3805	0.0252101	3	0.134247
5	17767093	4.3805	0.0252101	3	0.134247
2	11958975	4.37894	0.193277	23	0.134196
2	11959170	4.37894	0.193277	23	0.134196
3	15099212	4.37876	0.0420168	5	0.134191
3	15099416	4.37876	0.0420168	5	0.134191
3	15100644	4.37876	0.0420168	5	0.134191
3	15102730	4.37876	0.0420168	5	0.134191
3	15103395	4.37876	0.0420168	5	0.134191
3	15105852	4.37876	0.0420168	5	0.134191
3	15106878	4.37876	0.0420168	5	0.134191
3	15109052	4.37876	0.0420168	5	0.134191
3	15109222	4.37876	0.0420168	5	0.134191
3	15109805	4.37876	0.0420168	5	0.134191
3	15110117	4.37876	0.0420168	5	0.134191
3	15110205	4.37876	0.0420168	5	0.134191
3	15110344	4.37876	0.0420168	5	0.134191
3	15111853	4.37876	0.0420168	5	0.134191
3	15115568	4.37876	0.0420168	5	0.134191
3	15116475	4.37876	0.0420168	5	0.134191
3	15117198	4.37876	0.0420168	5	0.134191
3	15118223	4.37876	0.0420168	5	0.134191
3	15119862	4.37876	0.0420168	5	0.134191
3	15119970	4.37876	0.0420168	5	0.134191
3	15121808	4.37876	0.0420168	5	0.134191
3	15121916	4.37876	0.0420168	5	0.134191
3	15103858	4.37875	0.0420168	5	0.134191
3	15104758	4.37875	0.0420168	5	0.134191
3	15112446	4.37875	0.0420168	5	0.134191
3	15117271	4.37875	0.0420168	5	0.134191
3	15118197	4.37875	0.0420168	5	0.134191
3	15121161	4.37875	0.0420168	5	0.134191
5	11810114	4.37627	0.0504202	6	0.13411
3	21513021	4.36738	0.0588235	7	0.133821
3	10330782	4.36652	0.0252101	3	0.133793
2	18183791	4.36551	0.0420168	5	0.133761
2	18183796	4.36551	0.0420168	5	0.133761
2	9642761	4.36459	0.0588235	7	0.13373
1	23192639	4.36226	0.0252101	3	0.133655
4	668642	4.36226	0.0252101	3	0.133655
4	668645	4.36226	0.0252101	3	0.133655
1	10995466	4.35982	0.117647	14	0.133576
4	572757	4.35764	0.0420168	5	0.133505
4	575493	4.35764	0.0420168	5	0.133505
3	1953139	4.35754	0.10084	12	0.133502
3	1953310	4.35754	0.10084	12	0.133502
2	9640696	4.35744	0.0588235	7	0.133498
4	2057173	4.35541	0.0420168	5	0.133432
2	13728553	4.34951	0.176471	21	0.133241
5	8201359	4.34745	0.092437	11	0.133174
2	9343386	4.34705	0.0420168	5	0.133161
2	9343482	4.34705	0.0420168	5	0.133161
2	9347728	4.34705	0.0420168	5	0.133161
2	9354469	4.34705	0.0420168	5	0.133161
2	9360846	4.34705	0.0420168	5	0.133161
2	9361995	4.34705	0.0420168	5	0.133161
2	9362025	4.34705	0.0420168	5	0.133161
2	9362050	4.34705	0.0420168	5	0.133161
2	9362109	4.34705	0.0420168	5	0.133161
2	9362503	4.34705	0.0420168	5	0.133161
2	9362513	4.34705	0.0420168	5	0.133161
2	9363355	4.34705	0.0420168	5	0.133161
2	9341060	4.34705	0.0420168	5	0.133161
2	9342631	4.34705	0.0420168	5	0.133161
2	9345272	4.34705	0.0420168	5	0.133161
2	9347310	4.34705	0.0420168	5	0.133161
2	9350631	4.34705	0.0420168	5	0.133161
2	9351303	4.34705	0.0420168	5	0.133161
2	9351646	4.34705	0.0420168	5	0.133161
2	9351668	4.34705	0.0420168	5	0.133161
2	9352506	4.34705	0.0420168	5	0.133161
2	9356636	4.34705	0.0420168	5	0.133161
2	9362001	4.34705	0.0420168	5	0.133161
2	9362002	4.34705	0.0420168	5	0.133161
2	9362010	4.34705	0.0420168	5	0.133161
2	9362015	4.34705	0.0420168	5	0.133161
2	9362061	4.34705	0.0420168	5	0.133161
2	9362083	4.34705	0.0420168	5	0.133161
2	9362088	4.34705	0.0420168	5	0.133161
2	9362092	4.34705	0.0420168	5	0.133161
2	9362179	4.34705	0.0420168	5	0.133161
2	9362268	4.34705	0.0420168	5	0.133161
2	9362473	4.34705	0.0420168	5	0.133161
2	9363125	4.34705	0.0420168	5	0.133161
2	9444628	4.34705	0.0420168	5	0.133161
3	18266399	4.34702	0.10084	12	0.13316
5	7811550	4.34436	0.0504202	6	0.133073
5	7811706	4.34436	0.0504202	6	0.133073
3	15103867	4.34267	0.0252101	3	0.133019
3	15105287	4.34267	0.0252101	3	0.133019
3	15105967	4.34267	0.0252101	3	0.133019
3	15106097	4.34267	0.0252101	3	0.133019
3	15107230	4.34267	0.0252101	3	0.133019
3	15107331	4.34267	0.0252101	3	0.133019
3	15107784	4.34267	0.0252101	3	0.133019
3	10255225	4.34172	0.134454	16	0.132988
2	6818131	4.33762	0.0252101	3	0.132854
2	6818637	4.33762	0.0252101	3	0.132854
3	18365043	4.33127	0.0420168	5	0.132648
3	18361558	4.33127	0.0420168	5	0.132648
3	18362567	4.33127	0.0420168	5	0.132648
3	18364338	4.33127	0.0420168	5	0.132648
2	18141385	4.33067	0.092437	11	0.132628
1	26304710	4.33022	0.0756303	9	0.132614
1	26305300	4.33022	0.0756303	9	0.132614
2	15454588	4.32767	0.0756303	9	0.132531
3	15488173	4.32646	0.0672269	8	0.132492
3	11655907	4.3247	0.0336134	4	0.132434
3	11655936	4.3247	0.0336134	4	0.132434
3	11656336	4.3247	0.0336134	4	0.132434
1	28680083	4.32212	0.0252101	3	0.13235
1	26141596	4.31312	0.0252101	3	0.132058
1	26141598	4.31312	0.0252101	3	0.132058
1	26141604	4.31312	0.0252101	3	0.132058
1	26141608	4.31312	0.0252101	3	0.132058
1	26141620	4.31312	0.0252101	3	0.132058
1	26141707	4.31312	0.0252101	3	0.132058
1	26141727	4.31312	0.0252101	3	0.132058
1	26141739	4.31312	0.0252101	3	0.132058
1	26142092	4.31312	0.0252101	3	0.132058
1	26142135	4.31312	0.0252101	3	0.132058
1	30351180	4.31312	0.0252101	3	0.132058
3	3311090	4.31312	0.0252101	3	0.132058
5	10759761	4.31094	0.294118	35	0.131987
1	7284154	4.30716	0.0504202	6	0.131864
1	7285067	4.30716	0.0504202	6	0.131864
1	7290582	4.30716	0.0504202	6	0.131864
4	608521	4.29635	0.0420168	5	0.131512
1	26684621	4.29099	0.0420168	5	0.131338
4	2278789	4.289	0.0504202	6	0.131273
5	16740939	4.28671	0.0420168	5	0.131198
5	1270516	4.28408	0.0252101	3	0.131113
5	1271671	4.28408	0.0252101	3	0.131113
5	1271835	4.28408	0.0252101	3	0.131113
5	1277239	4.28408	0.0252101	3	0.131113
2	11958129	4.28331	0.201681	24	0.131088
2	11958151	4.28331	0.201681	24	0.131088
2	11958154	4.28331	0.201681	24	0.131088
2	11958155	4.28331	0.201681	24	0.131088
2	11958158	4.28331	0.201681	24	0.131088
2	11958504	4.28331	0.201681	24	0.131088
2	11958512	4.28331	0.201681	24	0.131088
2	11958613	4.28331	0.201681	24	0.131088
2	11958623	4.28331	0.201681	24	0.131088
2	11958689	4.28331	0.201681	24	0.131088
2	11958695	4.28331	0.201681	24	0.131088
2	11958728	4.28331	0.201681	24	0.131088
2	11958893	4.28331	0.201681	24	0.131088
2	11958949	4.28331	0.201681	24	0.131088
2	11959121	4.28331	0.201681	24	0.131088
2	11959186	4.28331	0.201681	24	0.131088
2	11959374	4.28331	0.201681	24	0.131088
2	11959383	4.28331	0.201681	24	0.131088
2	11959389	4.28331	0.201681	24	0.131088
2	11959447	4.28331	0.201681	24	0.131088
2	11959455	4.28331	0.201681	24	0.131088
2	11959473	4.28331	0.201681	24	0.131088
2	11959620	4.28331	0.201681	24	0.131088
2	11959639	4.28331	0.201681	24	0.131088
2	11959666	4.28331	0.201681	24	0.131088
2	11959668	4.28331	0.201681	24	0.131088
2	11959671	4.28331	0.201681	24	0.131088
3	2156545	4.28236	0.0420168	5	0.131057
1	851390	4.27973	0.0504202	6	0.130971
1	5368994	4.26864	0.218487	26	0.13061
3	22831654	4.26472	0.0588235	7	0.130483
2	18140972	4.26268	0.12605	15	0.130416
2	18140989	4.26268	0.12605	15	0.130416
1	18464861	4.25496	0.0252101	3	0.130165
1	18464898	4.25496	0.0252101	3	0.130165
1	18464951	4.25496	0.0252101	3	0.130165
1	18465088	4.25496	0.0252101	3	0.130165
1	18465095	4.25496	0.0252101	3	0.130165
1	18465138	4.25496	0.0252101	3	0.130165
5	7671680	4.25496	0.0252101	3	0.130165
5	12757543	4.25496	0.0252101	3	0.130165
5	12896298	4.25496	0.0252101	3	0.130165
5	16117462	4.25496	0.0252101	3	0.130165
5	16417518	4.25496	0.0252101	3	0.130165
5	16560409	4.25496	0.0252101	3	0.130165
4	9409349	4.25045	0.0756303	9	0.130018
3	15111368	4.24546	0.0672269	8	0.129855
5	25163586	4.24206	0.117647	14	0.129745
1	19899543	4.23376	0.0504202	6	0.129474
1	19899770	4.23376	0.0504202	6	0.129474
1	19899653	4.23376	0.0504202	6	0.129474
1	19899654	4.23376	0.0504202	6	0.129474
1	19899831	4.23376	0.0504202	6	0.129474
1	19899867	4.23376	0.0504202	6	0.129474
5	26341887	4.23278	0.0336134	4	0.129442
4	7277717	4.22548	0.0336134	4	0.129204
4	6638857	4.22195	0.0756303	9	0.129089
3	16954992	4.22155	0.0420168	5	0.129076
3	16955613	4.22155	0.0420168	5	0.129076
3	16955631	4.22155	0.0420168	5	0.129076
3	16957313	4.22155	0.0420168	5	0.129076
3	16957808	4.22155	0.0420168	5	0.129076
3	16958058	4.22155	0.0420168	5	0.129076
3	16958819	4.22155	0.0420168	5	0.129076
3	16959702	4.22155	0.0420168	5	0.129076
3	16961073	4.22155	0.0420168	5	0.129076
3	16961079	4.22155	0.0420168	5	0.129076
3	16961951	4.22155	0.0420168	5	0.129076
3	16957938	4.22155	0.0420168	5	0.129076
3	16959033	4.22155	0.0420168	5	0.129076
3	16959125	4.22155	0.0420168	5	0.129076
3	16959918	4.22155	0.0420168	5	0.129076
3	16960898	4.22155	0.0420168	5	0.129076
3	16961038	4.22155	0.0420168	5	0.129076
4	9421217	4.22144	0.168067	20	0.129073
4	9421337	4.22144	0.168067	20	0.129073
5	8199813	4.21968	0.0336134	4	0.129015
4	17471017	4.21083	0.0420168	5	0.128727
4	17471022	4.21083	0.0420168	5	0.128727
1	7344551	4.2077	0.0252101	3	0.128625
3	22829026	4.20707	0.0420168	5	0.128604
3	22832099	4.20707	0.0420168	5	0.128604
3	22832197	4.20707	0.0420168	5	0.128604
2	1494539	4.197	0.277311	33	0.128276
2	1494541	4.197	0.277311	33	0.128276
2	1494546	4.197	0.277311	33	0.128276
2	1494582	4.197	0.277311	33	0.128276
2	1494590	4.197	0.277311	33	0.128276
2	1494600	4.197	0.277311	33	0.128276
2	1494611	4.197	0.277311	33	0.128276
2	1494612	4.197	0.277311	33	0.128276
2	1494613	4.197	0.277311	33	0.128276
3	17458049	4.18571	0.285714	34	0.127908
5	20925468	4.18454	0.109244	13	0.127869
5	20925480	4.18454	0.109244	13	0.127869
4	10026751	4.18058	0.092437	11	0.12774
3	10793718	4.17898	0.0420168	5	0.127688
2	18141526	4.17878	0.201681	24	0.127682
3	15102413	4.17607	0.0420168	5	0.127593
2	13751242	4.17459	0.0840336	10	0.127545
1	5369006	4.16504	0.176471	21	0.127233
1	5369010	4.16504	0.176471	21	0.127233
5	22574770	4.16363	0.0756303	9	0.127187
4	7986218	4.16341	0.0336134	4	0.12718
3	15114570	4.16323	0.0588235	7	0.127174
4	2364840	4.16185	0.0336134	4	0.127129
1	3911123	4.16041	0.0168067	2	0.127082
1	3911129	4.16041	0.0168067	2	0.127082
1	3911141	4.16041	0.0168067	2	0.127082
1	3911201	4.16041	0.0168067	2	0.127082
1	3911364	4.16041	0.0168067	2	0.127082
1	3911371	4.16041	0.0168067	2	0.127082
1	3911472	4.16041	0.0168067	2	0.127082
1	4267467	4.16041	0.0168067	2	0.127082
1	7337101	4.16041	0.0168067	2	0.127082
1	7337295	4.16041	0.0168067	2	0.127082
1	8850859	4.16041	0.0168067	2	0.127082
1	9071761	4.16041	0.0168067	2	0.127082
1	11498946	4.16041	0.0168067	2	0.127082
1	13101476	4.16041	0.0168067	2	0.127082
1	19300352	4.16041	0.0168067	2	0.127082
1	20848933	4.16041	0.0168067	2	0.127082
1	21922573	4.16041	0.0168067	2	0.127082
1	21922654	4.16041	0.0168067	2	0.127082
1	22587762	4.16041	0.0168067	2	0.127082
1	23138670	4.16041	0.0168067	2	0.127082
1	23138836	4.16041	0.0168067	2	0.127082
1	23139699	4.16041	0.0168067	2	0.127082
1	23139832	4.16041	0.0168067	2	0.127082
1	23140006	4.16041	0.0168067	2	0.127082
1	23140059	4.16041	0.0168067	2	0.127082
1	23140100	4.16041	0.0168067	2	0.127082
1	23140103	4.16041	0.0168067	2	0.127082
1	23140106	4.16041	0.0168067	2	0.127082
1	23140116	4.16041	0.0168067	2	0.127082
1	23140169	4.16041	0.0168067	2	0.127082
1	23140177	4.16041	0.0168067	2	0.127082
1	23140230	4.16041	0.0168067	2	0.127082
1	23141003	4.16041	0.0168067	2	0.127082
1	23378697	4.16041	0.0168067	2	0.127082
1	25050948	4.16041	0.0168067	2	0.127082
1	25051457	4.16041	0.0168067	2	0.127082
1	26129831	4.16041	0.0168067	2	0.127082
1	27988120	4.16041	0.0168067	2	0.127082
1	27988125	4.16041	0.0168067	2	0.127082
1	28326061	4.16041	0.0168067	2	0.127082
1	28326085	4.16041	0.0168067	2	0.127082
1	28461890	4.16041	0.0168067	2	0.127082
1	28461893	4.16041	0.0168067	2	0.127082
1	28461896	4.16041	0.0168067	2	0.127082
1	28461908	4.16041	0.0168067	2	0.127082
1	29227761	4.16041	0.0168067	2	0.127082
2	814479	4.16041	0.0168067	2	0.127082
2	1017951	4.16041	0.0168067	2	0.127082
2	1017953	4.16041	0.0168067	2	0.127082
2	1017966	4.16041	0.0168067	2	0.127082
2	1017974	4.16041	0.0168067	2	0.127082
2	1017980	4.16041	0.0168067	2	0.127082
2	1018082	4.16041	0.0168067	2	0.127082
2	1018553	4.16041	0.0168067	2	0.127082
2	1018554	4.16041	0.0168067	2	0.127082
2	1018603	4.16041	0.0168067	2	0.127082
2	1018658	4.16041	0.0168067	2	0.127082
2	1018701	4.16041	0.0168067	2	0.127082
2	1019579	4.16041	0.0168067	2	0.127082
2	1019581	4.16041	0.0168067	2	0.127082
2	1019599	4.16041	0.0168067	2	0.127082
2	1019700	4.16041	0.0168067	2	0.127082
2	1019705	4.16041	0.0168067	2	0.127082
2	1019720	4.16041	0.0168067	2	0.127082
2	1019728	4.16041	0.0168067	2	0.127082
2	1019730	4.16041	0.0168067	2	0.127082
2	1019732	4.16041	0.0168067	2	0.127082
2	1019747	4.16041	0.0168067	2	0.127082
2	1019784	4.16041	0.0168067	2	0.127082
2	1655806	4.16041	0.0168067	2	0.127082
2	2180055	4.16041	0.0168067	2	0.127082
2	2602857	4.16041	0.0168067	2	0.127082
2	2807059	4.16041	0.0168067	2	0.127082
2	4060630	4.16041	0.0168067	2	0.127082
2	6618056	4.16041	0.0168067	2	0.127082
2	8624843	4.16041	0.0168067	2	0.127082
2	10220163	4.16041	0.0168067	2	0.127082
2	10706717	4.16041	0.0168067	2	0.127082
2	11400576	4.16041	0.0168067	2	0.127082
2	12056605	4.16041	0.0168067	2	0.127082
2	12057958	4.16041	0.0168067	2	0.127082
2	12058204	4.16041	0.0168067	2	0.127082
2	12061208	4.16041	0.0168067	2	0.127082
2	12064241	4.16041	0.0168067	2	0.127082
2	13711066	4.16041	0.0168067	2	0.127082
2	13711069	4.16041	0.0168067	2	0.127082
2	13711145	4.16041	0.0168067	2	0.127082
2	13711163	4.16041	0.0168067	2	0.127082
2	13711549	4.16041	0.0168067	2	0.127082
2	13711550	4.16041	0.0168067	2	0.127082
2	13713103	4.16041	0.0168067	2	0.127082
2	13713240	4.16041	0.0168067	2	0.127082
2	13713354	4.16041	0.0168067	2	0.127082
2	13713416	4.16041	0.0168067	2	0.127082
2	13713458	4.16041	0.0168067	2	0.127082
2	13713464	4.16041	0.0168067	2	0.127082
2	13713465	4.16041	0.0168067	2	0.127082
2	13713466	4.16041	0.0168067	2	0.127082
2	13713494	4.16041	0.0168067	2	0.127082
2	13713500	4.16041	0.0168067	2	0.127082
2	13713794	4.16041	0.0168067	2	0.127082
2	13713800	4.16041	0.0168067	2	0.127082
2	15988107	4.16041	0.0168067	2	0.127082
2	17194029	4.16041	0.0168067	2	0.127082
2	17361410	4.16041	0.0168067	2	0.127082
2	17771961	4.16041	0.0168067	2	0.127082
2	17771959	4.16041	0.0168067	2	0.127082
2	17772016	4.16041	0.0168067	2	0.127082
2	18358425	4.16041	0.0168067	2	0.127082
2	18358426	4.16041	0.0168067	2	0.127082
2	19081294	4.16041	0.0168067	2	0.127082
2	19082778	4.16041	0.0168067	2	0.127082
2	19082787	4.16041	0.0168067	2	0.127082
2	19082814	4.16041	0.0168067	2	0.127082
2	19082868	4.16041	0.0168067	2	0.127082
3	121686	4.16041	0.0168067	2	0.127082
3	1546240	4.16041	0.0168067	2	0.127082
3	1854894	4.16041	0.0168067	2	0.127082
3	2714265	4.16041	0.0168067	2	0.127082
3	4059271	4.16041	0.0168067	2	0.127082
3	5950301	4.16041	0.0168067	2	0.127082
3	5950328	4.16041	0.0168067	2	0.127082
3	5950403	4.16041	0.0168067	2	0.127082
3	5950475	4.16041	0.0168067	2	0.127082
3	6342842	4.16041	0.0168067	2	0.127082
3	6342909	4.16041	0.0168067	2	0.127082
3	6343053	4.16041	0.0168067	2	0.127082
3	6343230	4.16041	0.0168067	2	0.127082
3	6343244	4.16041	0.0168067	2	0.127082
3	6343252	4.16041	0.0168067	2	0.127082
3	6343260	4.16041	0.0168067	2	0.127082
3	9321416	4.16041	0.0168067	2	0.127082
3	11222827	4.16041	0.0168067	2	0.127082
3	12386579	4.16041	0.0168067	2	0.127082
3	15162294	4.16041	0.0168067	2	0.127082
3	15211458	4.16041	0.0168067	2	0.127082
3	15555569	4.16041	0.0168067	2	0.127082
3	15687528	4.16041	0.0168067	2	0.127082
3	16688346	4.16041	0.0168067	2	0.127082
3	16840535	4.16041	0.0168067	2	0.127082
3	16840974	4.16041	0.0168067	2	0.127082
3	16841260	4.16041	0.0168067	2	0.127082
3	16841261	4.16041	0.0168067	2	0.127082
3	16841561	4.16041	0.0168067	2	0.127082
3	16841625	4.16041	0.0168067	2	0.127082
3	16842115	4.16041	0.0168067	2	0.127082
3	16842863	4.16041	0.0168067	2	0.127082
3	16843318	4.16041	0.0168067	2	0.127082
3	17304790	4.16041	0.0168067	2	0.127082
3	17304937	4.16041	0.0168067	2	0.127082
3	17304981	4.16041	0.0168067	2	0.127082
3	17304988	4.16041	0.0168067	2	0.127082
3	17305077	4.16041	0.0168067	2	0.127082
3	17305190	4.16041	0.0168067	2	0.127082
3	17305193	4.16041	0.0168067	2	0.127082
3	17305219	4.16041	0.0168067	2	0.127082
3	17305252	4.16041	0.0168067	2	0.127082
3	17305341	4.16041	0.0168067	2	0.127082
3	17305360	4.16041	0.0168067	2	0.127082
3	17305378	4.16041	0.0168067	2	0.127082
3	17305380	4.16041	0.0168067	2	0.127082
3	17305408	4.16041	0.0168067	2	0.127082
3	17305426	4.16041	0.0168067	2	0.127082
3	17305441	4.16041	0.0168067	2	0.127082
3	18087120	4.16041	0.0168067	2	0.127082
3	19244921	4.16041	0.0168067	2	0.127082
3	23413194	4.16041	0.0168067	2	0.127082
4	668385	4.16041	0.0168067	2	0.127082
4	668386	4.16041	0.0168067	2	0.127082
4	668405	4.16041	0.0168067	2	0.127082
4	668413	4.16041	0.0168067	2	0.127082
4	668434	4.16041	0.0168067	2	0.127082
4	668452	4.16041	0.0168067	2	0.127082
4	668460	4.16041	0.0168067	2	0.127082
4	668482	4.16041	0.0168067	2	0.127082
4	668487	4.16041	0.0168067	2	0.127082
4	668488	4.16041	0.0168067	2	0.127082
4	668491	4.16041	0.0168067	2	0.127082
4	668551	4.16041	0.0168067	2	0.127082
4	668564	4.16041	0.0168067	2	0.127082
4	668568	4.16041	0.0168067	2	0.127082
4	668580	4.16041	0.0168067	2	0.127082
4	668620	4.16041	0.0168067	2	0.127082
4	668627	4.16041	0.0168067	2	0.127082
4	1559990	4.16041	0.0168067	2	0.127082
4	2063513	4.16041	0.0168067	2	0.127082
4	2341480	4.16041	0.0168067	2	0.127082
4	4819568	4.16041	0.0168067	2	0.127082
4	7054810	4.16041	0.0168067	2	0.127082
4	7054865	4.16041	0.0168067	2	0.127082
4	7054980	4.16041	0.0168067	2	0.127082
4	7055058	4.16041	0.0168067	2	0.127082
4	7055163	4.16041	0.0168067	2	0.127082
4	8001788	4.16041	0.0168067	2	0.127082
4	8027676	4.16041	0.0168067	2	0.127082
4	8127996	4.16041	0.0168067	2	0.127082
4	9792083	4.16041	0.0168067	2	0.127082
4	10002319	4.16041	0.0168067	2	0.127082
4	10394955	4.16041	0.0168067	2	0.127082
4	10394956	4.16041	0.0168067	2	0.127082
4	10866129	4.16041	0.0168067	2	0.127082
4	11705104	4.16041	0.0168067	2	0.127082
4	18022319	4.16041	0.0168067	2	0.127082
4	18192924	4.16041	0.0168067	2	0.127082
5	174242	4.16041	0.0168067	2	0.127082
5	3804982	4.16041	0.0168067	2	0.127082
5	5140012	4.16041	0.0168067	2	0.127082
5	6424237	4.16041	0.0168067	2	0.127082
5	10678304	4.16041	0.0168067	2	0.127082
5	10682972	4.16041	0.0168067	2	0.127082
5	12930681	4.16041	0.0168067	2	0.127082
5	13113588	4.16041	0.0168067	2	0.127082
5	13113908	4.16041	0.0168067	2	0.127082
5	13114560	4.16041	0.0168067	2	0.127082
5	13114628	4.16041	0.0168067	2	0.127082
5	13114945	4.16041	0.0168067	2	0.127082
5	13115405	4.16041	0.0168067	2	0.127082
5	13115415	4.16041	0.0168067	2	0.127082
5	14015394	4.16041	0.0168067	2	0.127082
5	16639674	4.16041	0.0168067	2	0.127082
5	16639706	4.16041	0.0168067	2	0.127082
5	16639745	4.16041	0.0168067	2	0.127082
5	16639794	4.16041	0.0168067	2	0.127082
5	16639797	4.16041	0.0168067	2	0.127082
5	16639804	4.16041	0.0168067	2	0.127082
5	16639809	4.16041	0.0168067	2	0.127082
5	16639815	4.16041	0.0168067	2	0.127082
5	16639835	4.16041	0.0168067	2	0.127082
5	16639969	4.16041	0.0168067	2	0.127082
5	16639987	4.16041	0.0168067	2	0.127082
5	16640044	4.16041	0.0168067	2	0.127082
5	16640056	4.16041	0.0168067	2	0.127082
5	16640173	4.16041	0.0168067	2	0.127082
5	16640209	4.16041	0.0168067	2	0.127082
5	16640239	4.16041	0.0168067	2	0.127082
5	16640266	4.16041	0.0168067	2	0.127082
5	16640281	4.16041	0.0168067	2	0.127082
5	16640302	4.16041	0.0168067	2	0.127082
5	16640332	4.16041	0.0168067	2	0.127082
5	16640440	4.16041	0.0168067	2	0.127082
5	16640467	4.16041	0.0168067	2	0.127082
5	16640497	4.16041	0.0168067	2	0.127082
5	16640521	4.16041	0.0168067	2	0.127082
5	16640542	4.16041	0.0168067	2	0.127082
5	16641021	4.16041	0.0168067	2	0.127082
5	16641173	4.16041	0.0168067	2	0.127082
5	16641175	4.16041	0.0168067	2	0.127082
5	16641203	4.16041	0.0168067	2	0.127082
5	16641212	4.16041	0.0168067	2	0.127082
5	16641240	4.16041	0.0168067	2	0.127082
5	16645689	4.16041	0.0168067	2	0.127082
5	16645764	4.16041	0.0168067	2	0.127082
5	16645804	4.16041	0.0168067	2	0.127082
5	16645842	4.16041	0.0168067	2	0.127082
5	16646074	4.16041	0.0168067	2	0.127082
5	16646174	4.16041	0.0168067	2	0.127082
5	16646333	4.16041	0.0168067	2	0.127082
5	16647652	4.16041	0.0168067	2	0.127082
5	16651556	4.16041	0.0168067	2	0.127082
5	16651565	4.16041	0.0168067	2	0.127082
5	16651595	4.16041	0.0168067	2	0.127082
5	16651857	4.16041	0.0168067	2	0.127082
5	16652296	4.16041	0.0168067	2	0.127082
5	16663007	4.16041	0.0168067	2	0.127082
5	16663155	4.16041	0.0168067	2	0.127082
5	16663211	4.16041	0.0168067	2	0.127082
5	16663269	4.16041	0.0168067	2	0.127082
5	16663330	4.16041	0.0168067	2	0.127082
5	18283883	4.16041	0.0168067	2	0.127082
5	18283897	4.16041	0.0168067	2	0.127082
5	18361077	4.16041	0.0168067	2	0.127082
5	22466709	4.16041	0.0168067	2	0.127082
5	23060657	4.16041	0.0168067	2	0.127082
5	23167123	4.16041	0.0168067	2	0.127082
5	24736422	4.16041	0.0168067	2	0.127082
5	26899212	4.16041	0.0168067	2	0.127082
1	10995015	4.15849	0.10084	12	0.127019
2	12812555	4.15667	0.0420168	5	0.12696
1	10995954	4.15467	0.142857	17	0.126894
5	8200206	4.14917	0.134454	16	0.126715
5	8200220	4.14917	0.134454	16	0.126715
5	8200317	4.14917	0.134454	16	0.126715
5	8200331	4.14917	0.134454	16	0.126715
5	8200339	4.14917	0.134454	16	0.126715
5	8200381	4.14917	0.134454	16	0.126715
5	8200395	4.14917	0.134454	16	0.126715
5	8200762	4.14917	0.134454	16	0.126715
5	12235415	4.14005	0.0252101	3	0.126417
5	16273489	4.14005	0.0252101	3	0.126417
5	16275312	4.14005	0.0252101	3	0.126417
5	16275635	4.14005	0.0252101	3	0.126417
5	16276333	4.14005	0.0252101	3	0.126417
4	7588652	4.13702	0.453782	54	0.126318
4	7588666	4.13702	0.453782	54	0.126318
4	7588697	4.13702	0.453782	54	0.126318
4	7588715	4.13702	0.453782	54	0.126318
4	7588718	4.13702	0.453782	54	0.126318
4	7588724	4.13702	0.453782	54	0.126318
4	7588733	4.13702	0.453782	54	0.126318
4	7588751	4.13702	0.453782	54	0.126318
4	7588754	4.13702	0.453782	54	0.126318
4	7588758	4.13702	0.453782	54	0.126318
4	7588778	4.13702	0.453782	54	0.126318
4	7588780	4.13702	0.453782	54	0.126318
4	7588999	4.13702	0.453782	54	0.126318
4	7589011	4.13702	0.453782	54	0.126318
4	7589031	4.13702	0.453782	54	0.126318
4	7589043	4.13702	0.453782	54	0.126318
4	7589318	4.13702	0.453782	54	0.126318
4	7589326	4.13702	0.453782	54	0.126318
3	22721077	4.13638	0.10084	12	0.126297
5	20286242	4.13581	0.0588235	7	0.126279
3	15134984	4.1349	0.0504202	6	0.126249
2	18143506	4.13213	0.0756303	9	0.126158
3	6671669	4.13111	0.0420168	5	0.126125
3	6672063	4.13111	0.0420168	5	0.126125
3	6672067	4.13111	0.0420168	5	0.126125
3	6672157	4.13111	0.0420168	5	0.126125
3	6672160	4.13111	0.0420168	5	0.126125
3	6672184	4.13111	0.0420168	5	0.126125
3	6672212	4.13111	0.0420168	5	0.126125
3	6672343	4.13111	0.0420168	5	0.126125
3	6672375	4.13111	0.0420168	5	0.126125
3	6672768	4.13111	0.0420168	5	0.126125
3	6672982	4.13111	0.0420168	5	0.126125
3	6672999	4.13111	0.0420168	5	0.126125
3	6673054	4.13111	0.0420168	5	0.126125
3	6673253	4.13111	0.0420168	5	0.126125
3	6673270	4.13111	0.0420168	5	0.126125
3	6673486	4.13111	0.0420168	5	0.126125
3	6673489	4.13111	0.0420168	5	0.126125
3	6673507	4.13111	0.0420168	5	0.126125
3	6673531	4.13111	0.0420168	5	0.126125
3	6673647	4.13111	0.0420168	5	0.126125
3	6674028	4.13111	0.0420168	5	0.126125
3	6674045	4.13111	0.0420168	5	0.126125
3	6674104	4.13111	0.0420168	5	0.126125
3	6674249	4.13111	0.0420168	5	0.126125
3	6674755	4.13111	0.0420168	5	0.126125
3	6674785	4.13111	0.0420168	5	0.126125
3	6674866	4.13111	0.0420168	5	0.126125
3	6675170	4.13111	0.0420168	5	0.126125
3	6675207	4.13111	0.0420168	5	0.126125
3	6675219	4.13111	0.0420168	5	0.126125
3	6671935	4.13111	0.0420168	5	0.126125
3	6672065	4.13111	0.0420168	5	0.126125
3	6672164	4.13111	0.0420168	5	0.126125
3	6672166	4.13111	0.0420168	5	0.126125
3	6672304	4.13111	0.0420168	5	0.126125
3	6672927	4.13111	0.0420168	5	0.126125
3	6672954	4.13111	0.0420168	5	0.126125
3	6672983	4.13111	0.0420168	5	0.126125
3	6673183	4.13111	0.0420168	5	0.126125
3	6673279	4.13111	0.0420168	5	0.126125
3	6673369	4.13111	0.0420168	5	0.126125
3	6673509	4.13111	0.0420168	5	0.126125
3	6673536	4.13111	0.0420168	5	0.126125
3	6673710	4.13111	0.0420168	5	0.126125
3	6673747	4.13111	0.0420168	5	0.126125
3	6674172	4.13111	0.0420168	5	0.126125
3	6674893	4.13111	0.0420168	5	0.126125
1	3766124	4.13009	0.378151	45	0.126092
2	1617984	4.13001	0.0336134	4	0.126089
5	13988950	4.12913	0.134454	16	0.12606
4	2279852	4.12908	0.159664	19	0.126059
1	3765650	4.12737	0.369748	44	0.126003
1	3765652	4.12737	0.369748	44	0.126003
1	3765681	4.12737	0.369748	44	0.126003
1	3765922	4.12737	0.369748	44	0.126003
1	3765989	4.12737	0.369748	44	0.126003
1	3766291	4.12737	0.369748	44	0.126003
1	3766307	4.12737	0.369748	44	0.126003
1	3766337	4.12737	0.369748	44	0.126003
1	3766377	4.12737	0.369748	44	0.126003
1	3766380	4.12737	0.369748	44	0.126003
1	3766442	4.12737	0.369748	44	0.126003
1	3766447	4.12737	0.369748	44	0.126003
1	3766463	4.12737	0.369748	44	0.126003
1	3766492	4.12737	0.369748	44	0.126003
5	8373386	4.12422	0.0504202	6	0.1259
4	10029949	4.12021	0.0420168	5	0.125769
1	21957483	4.11568	0.0420168	5	0.125621
4	5635269	4.11245	0.0588235	7	0.125515
5	15934328	4.11194	0.0672269	8	0.125499
2	12919781	4.10812	0.117647	14	0.125374
4	2264620	4.1065	0.0672269	8	0.125321
4	2264738	4.1065	0.0672269	8	0.125321
4	2265161	4.1065	0.0672269	8	0.125321
4	2265210	4.1065	0.0672269	8	0.125321
4	2265236	4.1065	0.0672269	8	0.125321
4	2264766	4.10649	0.0672269	8	0.125321
5	26630597	4.10557	0.0252101	3	0.125291
5	26632756	4.10557	0.0252101	3	0.125291
5	26633357	4.10557	0.0252101	3	0.125291
3	23146041	4.10422	0.0672269	8	0.125246
1	19144141	4.09694	0.0336134	4	0.125008
4	2266303	4.09275	0.0420168	5	0.124872
2	3805722	4.08467	0.0252101	3	0.124607
2	3805875	4.08467	0.0252101	3	0.124607
2	3806158	4.08467	0.0252101	3	0.124607
2	3807364	4.08467	0.0252101	3	0.124607
2	3807460	4.08467	0.0252101	3	0.124607
2	3808025	4.08467	0.0252101	3	0.124607
2	3808366	4.08467	0.0252101	3	0.124607
2	3808460	4.08467	0.0252101	3	0.124607
2	3808529	4.08467	0.0252101	3	0.124607
2	3808728	4.08467	0.0252101	3	0.124607
5	17199639	4.07505	0.0252101	3	0.124293
5	18289252	4.07069	0.0420168	5	0.12415
5	25134584	4.06975	0.0840336	10	0.124119
1	26766631	4.06878	0.0336134	4	0.124088
2	8630993	4.06878	0.0336134	4	0.124088
2	9596206	4.06878	0.0336134	4	0.124088
2	9597087	4.06878	0.0336134	4	0.124088
2	9597092	4.06878	0.0336134	4	0.124088
2	9597579	4.06878	0.0336134	4	0.124088
2	9602257	4.06878	0.0336134	4	0.124088
2	9605958	4.06878	0.0336134	4	0.124088
2	9607252	4.06878	0.0336134	4	0.124088
2	9607254	4.06878	0.0336134	4	0.124088
2	9607450	4.06878	0.0336134	4	0.124088
2	9607680	4.06878	0.0336134	4	0.124088
2	9608594	4.06878	0.0336134	4	0.124088
2	9610372	4.06878	0.0336134	4	0.124088
2	9610827	4.06878	0.0336134	4	0.124088
2	9610842	4.06878	0.0336134	4	0.124088
2	9612049	4.06878	0.0336134	4	0.124088
2	9612058	4.06878	0.0336134	4	0.124088
2	9612098	4.06878	0.0336134	4	0.124088
2	9612120	4.06878	0.0336134	4	0.124088
2	9612224	4.06878	0.0336134	4	0.124088
2	9612278	4.06878	0.0336134	4	0.124088
2	9612392	4.06878	0.0336134	4	0.124088
2	9612432	4.06878	0.0336134	4	0.124088
2	9612693	4.06878	0.0336134	4	0.124088
2	9612863	4.06878	0.0336134	4	0.124088
2	9612871	4.06878	0.0336134	4	0.124088
2	9612874	4.06878	0.0336134	4	0.124088
2	9612893	4.06878	0.0336134	4	0.124088
2	9612900	4.06878	0.0336134	4	0.124088
2	9612977	4.06878	0.0336134	4	0.124088
2	9613719	4.06878	0.0336134	4	0.124088
2	9613720	4.06878	0.0336134	4	0.124088
2	9614520	4.06878	0.0336134	4	0.124088
2	9614784	4.06878	0.0336134	4	0.124088
2	9615490	4.06878	0.0336134	4	0.124088
2	9618946	4.06878	0.0336134	4	0.124088
2	9618976	4.06878	0.0336134	4	0.124088
2	9619080	4.06878	0.0336134	4	0.124088
2	9619322	4.06878	0.0336134	4	0.124088
2	9620220	4.06878	0.0336134	4	0.124088
2	9621150	4.06878	0.0336134	4	0.124088
2	9621383	4.06878	0.0336134	4	0.124088
2	9621434	4.06878	0.0336134	4	0.124088
2	9621664	4.06878	0.0336134	4	0.124088
2	9621687	4.06878	0.0336134	4	0.124088
2	9622106	4.06878	0.0336134	4	0.124088
2	9623378	4.06878	0.0336134	4	0.124088
2	9626642	4.06878	0.0336134	4	0.124088
2	9626827	4.06878	0.0336134	4	0.124088
2	9627551	4.06878	0.0336134	4	0.124088
2	9627994	4.06878	0.0336134	4	0.124088
2	9629165	4.06878	0.0336134	4	0.124088
2	9630037	4.06878	0.0336134	4	0.124088
3	15002130	4.06878	0.0336134	4	0.124088
3	15002627	4.06878	0.0336134	4	0.124088
3	15002729	4.06878	0.0336134	4	0.124088
3	15003780	4.06878	0.0336134	4	0.124088
3	15006123	4.06878	0.0336134	4	0.124088
3	15006520	4.06878	0.0336134	4	0.124088
3	15006553	4.06878	0.0336134	4	0.124088
3	15006761	4.06878	0.0336134	4	0.124088
3	15006997	4.06878	0.0336134	4	0.124088
3	15007305	4.06878	0.0336134	4	0.124088
3	15008088	4.06878	0.0336134	4	0.124088
3	15008201	4.06878	0.0336134	4	0.124088
3	15008616	4.06878	0.0336134	4	0.124088
3	15009212	4.06878	0.0336134	4	0.124088
3	15009355	4.06878	0.0336134	4	0.124088
3	15009471	4.06878	0.0336134	4	0.124088
3	15010725	4.06878	0.0336134	4	0.124088
3	15011058	4.06878	0.0336134	4	0.124088
3	15011444	4.06878	0.0336134	4	0.124088
3	15011754	4.06878	0.0336134	4	0.124088
3	15012673	4.06878	0.0336134	4	0.124088
3	15012790	4.06878	0.0336134	4	0.124088
3	15014330	4.06878	0.0336134	4	0.124088
3	15014799	4.06878	0.0336134	4	0.124088
3	19783070	4.06878	0.0336134	4	0.124088
3	19797452	4.06878	0.0336134	4	0.124088
3	19801130	4.06878	0.0336134	4	0.124088
3	19802759	4.06878	0.0336134	4	0.124088
3	19803528	4.06878	0.0336134	4	0.124088
3	19803527	4.06878	0.0336134	4	0.124088
3	19804600	4.06878	0.0336134	4	0.124088
3	19804782	4.06878	0.0336134	4	0.124088
3	19804912	4.06878	0.0336134	4	0.124088
3	21346287	4.06878	0.0336134	4	0.124088
3	21357286	4.06878	0.0336134	4	0.124088
3	21357642	4.06878	0.0336134	4	0.124088
3	21363202	4.06878	0.0336134	4	0.124088
3	21364865	4.06878	0.0336134	4	0.124088
3	21367053	4.06878	0.0336134	4	0.124088
3	21370167	4.06878	0.0336134	4	0.124088
3	21376290	4.06878	0.0336134	4	0.124088
3	21376316	4.06878	0.0336134	4	0.124088
3	21377519	4.06878	0.0336134	4	0.124088
3	21379663	4.06878	0.0336134	4	0.124088
3	21382177	4.06878	0.0336134	4	0.124088
3	21649615	4.06878	0.0336134	4	0.124088
3	21654416	4.06878	0.0336134	4	0.124088
3	21654885	4.06878	0.0336134	4	0.124088
3	21655343	4.06878	0.0336134	4	0.124088
3	21657751	4.06878	0.0336134	4	0.124088
3	21661820	4.06878	0.0336134	4	0.124088
3	21663456	4.06878	0.0336134	4	0.124088
3	21663991	4.06878	0.0336134	4	0.124088
3	21668580	4.06878	0.0336134	4	0.124088
3	21668749	4.06878	0.0336134	4	0.124088
3	21670657	4.06878	0.0336134	4	0.124088
3	21677293	4.06878	0.0336134	4	0.124088
3	22831598	4.06878	0.0336134	4	0.124088
3	22834581	4.06878	0.0336134	4	0.124088
3	22835409	4.06878	0.0336134	4	0.124088
4	1507944	4.06878	0.0336134	4	0.124088
4	2244293	4.06878	0.0336134	4	0.124088
4	2260809	4.06878	0.0336134	4	0.124088
4	2261226	4.06878	0.0336134	4	0.124088
4	2262645	4.06878	0.0336134	4	0.124088
4	2265868	4.06878	0.0336134	4	0.124088
4	2265869	4.06878	0.0336134	4	0.124088
4	2265870	4.06878	0.0336134	4	0.124088
4	2265873	4.06878	0.0336134	4	0.124088
4	2265874	4.06878	0.0336134	4	0.124088
4	2266781	4.06878	0.0336134	4	0.124088
4	2266819	4.06878	0.0336134	4	0.124088
4	2266874	4.06878	0.0336134	4	0.124088
4	2267725	4.06878	0.0336134	4	0.124088
4	2268163	4.06878	0.0336134	4	0.124088
4	2269095	4.06878	0.0336134	4	0.124088
4	2269096	4.06878	0.0336134	4	0.124088
4	2269858	4.06878	0.0336134	4	0.124088
4	2270146	4.06878	0.0336134	4	0.124088
4	2270484	4.06878	0.0336134	4	0.124088
4	2271351	4.06878	0.0336134	4	0.124088
4	2271370	4.06878	0.0336134	4	0.124088
4	2273038	4.06878	0.0336134	4	0.124088
4	2273048	4.06878	0.0336134	4	0.124088
4	2273541	4.06878	0.0336134	4	0.124088
4	2276663	4.06878	0.0336134	4	0.124088
4	2276682	4.06878	0.0336134	4	0.124088
4	2277405	4.06878	0.0336134	4	0.124088
4	2277960	4.06878	0.0336134	4	0.124088
4	2278023	4.06878	0.0336134	4	0.124088
4	2278809	4.06878	0.0336134	4	0.124088
4	2279752	4.06878	0.0336134	4	0.124088
4	2279879	4.06878	0.0336134	4	0.124088
4	2280357	4.06878	0.0336134	4	0.124088
4	2281921	4.06878	0.0336134	4	0.124088
4	2282129	4.06878	0.0336134	4	0.124088
4	2283287	4.06878	0.0336134	4	0.124088
4	2283288	4.06878	0.0336134	4	0.124088
4	2283329	4.06878	0.0336134	4	0.124088
4	2283931	4.06878	0.0336134	4	0.124088
4	2284064	4.06878	0.0336134	4	0.124088
4	2284082	4.06878	0.0336134	4	0.124088
4	2284166	4.06878	0.0336134	4	0.124088
4	2284498	4.06878	0.0336134	4	0.124088
4	2284722	4.06878	0.0336134	4	0.124088
4	2284786	4.06878	0.0336134	4	0.124088
4	2284801	4.06878	0.0336134	4	0.124088
4	2285352	4.06878	0.0336134	4	0.124088
4	2285580	4.06878	0.0336134	4	0.124088
4	2285866	4.06878	0.0336134	4	0.124088
4	2286682	4.06878	0.0336134	4	0.124088
4	2287282	4.06878	0.0336134	4	0.124088
4	2287336	4.06878	0.0336134	4	0.124088
4	2287875	4.06878	0.0336134	4	0.124088
4	2289175	4.06878	0.0336134	4	0.124088
4	2289464	4.06878	0.0336134	4	0.124088
4	2289588	4.06878	0.0336134	4	0.124088
4	2293522	4.06878	0.0336134	4	0.124088
4	2293719	4.06878	0.0336134	4	0.124088
4	2293956	4.06878	0.0336134	4	0.124088
4	2295095	4.06878	0.0336134	4	0.124088
4	2297875	4.06878	0.0336134	4	0.124088
4	2298030	4.06878	0.0336134	4	0.124088
4	2299137	4.06878	0.0336134	4	0.124088
4	2302052	4.06878	0.0336134	4	0.124088
4	2305202	4.06878	0.0336134	4	0.124088
4	2305365	4.06878	0.0336134	4	0.124088
4	2305465	4.06878	0.0336134	4	0.124088
4	2309414	4.06878	0.0336134	4	0.124088
4	2310321	4.06878	0.0336134	4	0.124088
4	2310842	4.06878	0.0336134	4	0.124088
4	2311813	4.06878	0.0336134	4	0.124088
4	2312801	4.06878	0.0336134	4	0.124088
4	2316805	4.06878	0.0336134	4	0.124088
4	2319863	4.06878	0.0336134	4	0.124088
4	2321558	4.06878	0.0336134	4	0.124088
4	2322006	4.06878	0.0336134	4	0.124088
4	2323026	4.06878	0.0336134	4	0.124088
4	2323283	4.06878	0.0336134	4	0.124088
4	2324682	4.06878	0.0336134	4	0.124088
4	2331438	4.06878	0.0336134	4	0.124088
4	2332681	4.06878	0.0336134	4	0.124088
4	2333910	4.06878	0.0336134	4	0.124088
4	2335165	4.06878	0.0336134	4	0.124088
4	2335673	4.06878	0.0336134	4	0.124088
4	2335876	4.06878	0.0336134	4	0.124088
4	2336839	4.06878	0.0336134	4	0.124088
4	2337310	4.06878	0.0336134	4	0.124088
4	2337603	4.06878	0.0336134	4	0.124088
4	2338496	4.06878	0.0336134	4	0.124088
4	2342295	4.06878	0.0336134	4	0.124088
4	2345419	4.06878	0.0336134	4	0.124088
4	2356554	4.06878	0.0336134	4	0.124088
4	17465579	4.06878	0.0336134	4	0.124088
4	17470829	4.06878	0.0336134	4	0.124088
5	8522856	4.06878	0.0336134	4	0.124088
5	20774444	4.06878	0.0336134	4	0.124088
5	20778614	4.06878	0.0336134	4	0.124088
5	20778729	4.06878	0.0336134	4	0.124088
5	20778890	4.06878	0.0336134	4	0.124088
5	20780125	4.06878	0.0336134	4	0.124088
5	20788779	4.06878	0.0336134	4	0.124088
5	20788802	4.06878	0.0336134	4	0.124088
5	20790908	4.06878	0.0336134	4	0.124088
5	20792178	4.06878	0.0336134	4	0.124088
5	20795901	4.06878	0.0336134	4	0.124088
5	20796102	4.06878	0.0336134	4	0.124088
5	20796355	4.06878	0.0336134	4	0.124088
5	20796489	4.06878	0.0336134	4	0.124088
5	20842632	4.06878	0.0336134	4	0.124088
5	20847363	4.06878	0.0336134	4	0.124088
5	20903470	4.06878	0.0336134	4	0.124088
5	20915017	4.06878	0.0336134	4	0.124088
4	2313091	4.0678	0.0420168	5	0.124055
1	27684855	4.06397	0.0420168	5	0.12393
1	27685218	4.06397	0.0420168	5	0.12393
1	27688275	4.06397	0.0420168	5	0.12393
1	17260281	4.06247	0.0420168	5	0.123881
4	2324657	4.06066	0.0420168	5	0.123822
5	9204384	4.0599	0.0756303	9	0.123797
2	18139209	4.05953	0.159664	19	0.123785
1	23093706	4.0567	0.0252101	3	0.123692
3	4975314	4.05392	0.0672269	8	0.123601
4	7590288	4.0512	0.327731	39	0.123512
2	18131137	4.05038	0.210084	25	0.123485
2	18133899	4.05038	0.210084	25	0.123485
2	18135747	4.05038	0.210084	25	0.123485
2	18136122	4.05038	0.210084	25	0.123485
3	23159900	4.04879	0.176471	21	0.123433
4	8086944	4.04632	0.0504202	6	0.123353
1	4013294	4.04592	0.0168067	2	0.12334
1	4020651	4.04592	0.0168067	2	0.12334
1	17958526	4.04592	0.0168067	2	0.12334
1	17961167	4.04592	0.0168067	2	0.12334
1	17961236	4.04592	0.0168067	2	0.12334
1	18335665	4.04592	0.0168067	2	0.12334
1	18337509	4.04592	0.0168067	2	0.12334
1	18338181	4.04592	0.0168067	2	0.12334
1	18338182	4.04592	0.0168067	2	0.12334
1	18339587	4.04592	0.0168067	2	0.12334
1	18340043	4.04592	0.0168067	2	0.12334
1	23116047	4.04592	0.0168067	2	0.12334
1	23116109	4.04592	0.0168067	2	0.12334
1	23117845	4.04592	0.0168067	2	0.12334
1	23117880	4.04592	0.0168067	2	0.12334
1	23123623	4.04592	0.0168067	2	0.12334
1	23124101	4.04592	0.0168067	2	0.12334
1	23125144	4.04592	0.0168067	2	0.12334
1	23128263	4.04592	0.0168067	2	0.12334
1	29135322	4.04592	0.0168067	2	0.12334
1	29140338	4.04592	0.0168067	2	0.12334
2	10925777	4.04592	0.0168067	2	0.12334
2	10925876	4.04592	0.0168067	2	0.12334
2	10925898	4.04592	0.0168067	2	0.12334
2	10926539	4.04592	0.0168067	2	0.12334
2	10926772	4.04592	0.0168067	2	0.12334
2	10927211	4.04592	0.0168067	2	0.12334
2	10927371	4.04592	0.0168067	2	0.12334
2	10927544	4.04592	0.0168067	2	0.12334
2	10927556	4.04592	0.0168067	2	0.12334
2	10927563	4.04592	0.0168067	2	0.12334
2	10927713	4.04592	0.0168067	2	0.12334
2	10927741	4.04592	0.0168067	2	0.12334
2	10927769	4.04592	0.0168067	2	0.12334
2	10927817	4.04592	0.0168067	2	0.12334
2	10927821	4.04592	0.0168067	2	0.12334
2	10927854	4.04592	0.0168067	2	0.12334
2	10927867	4.04592	0.0168067	2	0.12334
3	2421487	4.04592	0.0168067	2	0.12334
4	6717153	4.04592	0.0168067	2	0.12334
5	15922792	4.04592	0.0168067	2	0.12334
5	15922922	4.04592	0.0168067	2	0.12334
5	15923035	4.04592	0.0168067	2	0.12334
5	15923173	4.04592	0.0168067	2	0.12334
5	15923240	4.04592	0.0168067	2	0.12334
5	22372251	4.04518	0.109244	13	0.123315
1	29141041	4.04408	0.0672269	8	0.123279
1	29141500	4.04408	0.0672269	8	0.123279
1	29143395	4.04408	0.0672269	8	0.123279
1	29143907	4.04408	0.0672269	8	0.123279
1	29144129	4.04408	0.0672269	8	0.123279
1	29145559	4.04408	0.0672269	8	0.123279
1	29148437	4.04408	0.0672269	8	0.123279
1	29149466	4.04408	0.0672269	8	0.123279
1	29151856	4.04408	0.0672269	8	0.123279
1	29151965	4.04408	0.0672269	8	0.123279
1	29151966	4.04408	0.0672269	8	0.123279
1	29152656	4.04408	0.0672269	8	0.123279
1	29155145	4.04408	0.0672269	8	0.123279
1	29157278	4.04408	0.0672269	8	0.123279
1	29158629	4.04408	0.0672269	8	0.123279
1	29159163	4.04408	0.0672269	8	0.123279
3	21292597	4.04293	0.0588235	7	0.123242
4	2450340	4.04154	0.0672269	8	0.123196
2	5862592	4.03497	0.285714	34	0.122981
2	18154298	4.03228	0.109244	13	0.122893
2	18154360	4.03228	0.109244	13	0.122893
2	18154511	4.03228	0.109244	13	0.122893
2	18154596	4.03228	0.109244	13	0.122893
2	18154602	4.03228	0.109244	13	0.122893
2	18154603	4.03228	0.109244	13	0.122893
2	18154731	4.03228	0.109244	13	0.122893
2	18154767	4.03228	0.109244	13	0.122893
1	3262812	4.03206	0.0336134	4	0.122886
2	8824085	4.03206	0.0336134	4	0.122886
2	8824094	4.03206	0.0336134	4	0.122886
2	9206266	4.03206	0.0336134	4	0.122886
2	9675532	4.03206	0.0336134	4	0.122886
2	9675552	4.03206	0.0336134	4	0.122886
3	18892793	4.03206	0.0336134	4	0.122886
5	4746804	4.03206	0.0336134	4	0.122886
5	4746845	4.03206	0.0336134	4	0.122886
5	4746856	4.03206	0.0336134	4	0.122886
5	4746863	4.03206	0.0336134	4	0.122886
5	4746883	4.03206	0.0336134	4	0.122886
5	4746921	4.03206	0.0336134	4	0.122886
5	4746931	4.03206	0.0336134	4	0.122886
5	4746982	4.03206	0.0336134	4	0.122886
5	4746985	4.03206	0.0336134	4	0.122886
5	4746988	4.03206	0.0336134	4	0.122886
5	4747004	4.03206	0.0336134	4	0.122886
5	4747012	4.03206	0.0336134	4	0.122886
5	4747024	4.03206	0.0336134	4	0.122886
5	4747049	4.03206	0.0336134	4	0.122886
5	4747063	4.03206	0.0336134	4	0.122886
5	4747081	4.03206	0.0336134	4	0.122886
5	4747104	4.03206	0.0336134	4	0.122886
5	4747157	4.03206	0.0336134	4	0.122886
5	4747160	4.03206	0.0336134	4	0.122886
5	4747161	4.03206	0.0336134	4	0.122886
5	4747216	4.03206	0.0336134	4	0.122886
5	4747224	4.03206	0.0336134	4	0.122886
5	4747225	4.03206	0.0336134	4	0.122886
5	4747229	4.03206	0.0336134	4	0.122886
5	4747236	4.03206	0.0336134	4	0.122886
5	4747290	4.03206	0.0336134	4	0.122886
5	4747299	4.03206	0.0336134	4	0.122886
5	4747363	4.03206	0.0336134	4	0.122886
5	4754117	4.03206	0.0336134	4	0.122886
5	4754140	4.03206	0.0336134	4	0.122886
1	10996291	4.03026	0.159664	19	0.122827
4	5928248	4.02634	0.0336134	4	0.122698
2	7321473	4.02443	0.0252101	3	0.122636
5	16282166	4.02201	0.0588235	7	0.122557
3	1660429	4.021	0.151261	18	0.122524
2	9972037	4.01627	0.0252101	3	0.122369
2	9974248	4.01627	0.0252101	3	0.122369
2	9974312	4.01627	0.0252101	3	0.122369
2	9974315	4.01627	0.0252101	3	0.122369
2	9974376	4.01627	0.0252101	3	0.122369
2	9974402	4.01627	0.0252101	3	0.122369
2	9975023	4.01627	0.0252101	3	0.122369
2	9975059	4.01627	0.0252101	3	0.122369
2	9975092	4.01627	0.0252101	3	0.122369
2	9975103	4.01627	0.0252101	3	0.122369
2	9975136	4.01627	0.0252101	3	0.122369
2	9975137	4.01627	0.0252101	3	0.122369
2	9975154	4.01627	0.0252101	3	0.122369
2	9975164	4.01627	0.0252101	3	0.122369
2	9975165	4.01627	0.0252101	3	0.122369
2	9975166	4.01627	0.0252101	3	0.122369
2	9975167	4.01627	0.0252101	3	0.122369
2	9975360	4.01627	0.0252101	3	0.122369
2	9975377	4.01627	0.0252101	3	0.122369
2	9975378	4.01627	0.0252101	3	0.122369
2	9975391	4.01627	0.0252101	3	0.122369
2	9975446	4.01627	0.0252101	3	0.122369
2	9975458	4.01627	0.0252101	3	0.122369
2	9975466	4.01627	0.0252101	3	0.122369
2	9975468	4.01627	0.0252101	3	0.122369
2	9975487	4.01627	0.0252101	3	0.122369
2	9975497	4.01627	0.0252101	3	0.122369
2	9975572	4.01627	0.0252101	3	0.122369
2	9975573	4.01627	0.0252101	3	0.122369
2	9975658	4.01627	0.0252101	3	0.122369
2	9975683	4.01627	0.0252101	3	0.122369
2	9975734	4.01627	0.0252101	3	0.122369
2	9975752	4.01627	0.0252101	3	0.122369
2	9975772	4.01627	0.0252101	3	0.122369
2	9975782	4.01627	0.0252101	3	0.122369
2	9975789	4.01627	0.0252101	3	0.122369
2	9975800	4.01627	0.0252101	3	0.122369
2	9976496	4.01627	0.0252101	3	0.122369
5	22958787	4.01627	0.0252101	3	0.122369
5	22963025	4.01627	0.0252101	3	0.122369
3	15360984	4.01251	0.0840336	10	0.122246
1	24829757	4.00526	0.0336134	4	0.122008
1	25039595	4.00526	0.0336134	4	0.122008
2	13975837	4.00257	0.134454	16	0.12192
3	15169902	4.00097	0.0588235	7	0.121868
3	15106713	4.00097	0.0588235	7	0.121868
3	15109779	4.00097	0.0588235	7	0.121868
3	15094689	4.00097	0.0588235	7	0.121867
3	15108262	4.00097	0.0588235	7	0.121867

## Sheet: NO2 Munich 119 accessions
chr	pos	log_p_value	maf	mac	GVE
3	2354352	7.3965	0.184874	22	0.227955
1	6066207	7.06821	0.176471	21	0.218187
4	15817515	6.90466	0.168067	20	0.213281
4	10760886	6.87588	0.0756303	9	0.212414
4	2761784	6.78487	0.092437	11	0.20967
1	25728774	6.57523	0.092437	11	0.203316
1	25729729	6.57523	0.092437	11	0.203316
1	25730208	6.57523	0.092437	11	0.203316
1	25730480	6.57523	0.092437	11	0.203316
1	25728801	6.57522	0.092437	11	0.203316
1	25729577	6.57522	0.092437	11	0.203316
1	25729753	6.57522	0.092437	11	0.203316
4	15629040	6.50321	0.109244	13	0.201123
4	15629136	6.50321	0.109244	13	0.201123
4	15801929	6.38415	0.10084	12	0.197487
1	25731329	6.04953	0.0756303	9	0.187191
1	25729752	6.04953	0.0756303	9	0.187191
1	25732039	6.03143	0.0672269	8	0.186631
4	15481171	5.99676	0.12605	15	0.185558
1	17568497	5.95965	0.218487	26	0.184407
2	7061907	5.95193	0.0756303	9	0.184168
1	6744343	5.94592	0.092437	11	0.183981
1	6745191	5.94592	0.092437	11	0.183981
1	6745293	5.94592	0.092437	11	0.183981
1	6745296	5.94592	0.092437	11	0.183981
1	6745300	5.94592	0.092437	11	0.183981
1	6745386	5.94592	0.092437	11	0.183981
1	6745401	5.94592	0.092437	11	0.183981
1	6745488	5.94592	0.092437	11	0.183981
1	6746368	5.94592	0.092437	11	0.183981
1	6746482	5.94592	0.092437	11	0.183981
1	6746524	5.94592	0.092437	11	0.183981
1	6746544	5.94592	0.092437	11	0.183981
1	6746639	5.94592	0.092437	11	0.183981
1	6746695	5.94592	0.092437	11	0.183981
1	6746750	5.94592	0.092437	11	0.183981
1	6746810	5.94592	0.092437	11	0.183981
1	6746850	5.94592	0.092437	11	0.183981
1	6747421	5.94592	0.092437	11	0.183981
1	6747498	5.94592	0.092437	11	0.183981
1	6747686	5.94592	0.092437	11	0.183981
1	6747708	5.94592	0.092437	11	0.183981
1	6748340	5.94592	0.092437	11	0.183981
1	6748458	5.94592	0.092437	11	0.183981
1	6748944	5.94592	0.092437	11	0.183981
1	6750204	5.94592	0.092437	11	0.183981
1	6750310	5.94592	0.092437	11	0.183981
1	6750567	5.94592	0.092437	11	0.183981
1	6750869	5.94592	0.092437	11	0.183981
1	6752083	5.94592	0.092437	11	0.183981
1	6752148	5.94592	0.092437	11	0.183981
1	6752645	5.94592	0.092437	11	0.183981
1	6752649	5.94592	0.092437	11	0.183981
1	6752988	5.94592	0.092437	11	0.183981
1	6753007	5.94592	0.092437	11	0.183981
1	6753008	5.94592	0.092437	11	0.183981
1	6753037	5.94592	0.092437	11	0.183981
1	6753040	5.94592	0.092437	11	0.183981
1	6753048	5.94592	0.092437	11	0.183981
1	6753051	5.94592	0.092437	11	0.183981
1	6753217	5.94592	0.092437	11	0.183981
1	6753225	5.94592	0.092437	11	0.183981
1	6753236	5.94592	0.092437	11	0.183981
1	6753240	5.94592	0.092437	11	0.183981
1	6753251	5.94592	0.092437	11	0.183981
1	6753252	5.94592	0.092437	11	0.183981
1	6753256	5.94592	0.092437	11	0.183981
1	25738879	5.90887	0.428571	51	0.18283
1	6753258	5.86186	0.0840336	10	0.181369
1	6753489	5.86186	0.0840336	10	0.181369
1	6754129	5.86186	0.0840336	10	0.181369
1	6754140	5.86186	0.0840336	10	0.181369
1	2864078	5.86028	0.193277	23	0.18132
1	2864079	5.86028	0.193277	23	0.18132
1	2864102	5.86028	0.193277	23	0.18132
1	2864135	5.86028	0.193277	23	0.18132
1	2864145	5.86028	0.193277	23	0.18132
1	2864201	5.86028	0.193277	23	0.18132
1	2864164	5.83669	0.193277	23	0.180585
1	16999166	5.8301	0.159664	19	0.18038
4	10633591	5.80047	0.352941	42	0.179457
1	25261532	5.73531	0.0756303	9	0.177423
1	2856681	5.62648	0.201681	24	0.174018
1	2856688	5.62648	0.201681	24	0.174018
1	2856891	5.62648	0.201681	24	0.174018
1	2858031	5.62648	0.201681	24	0.174018
4	1157029	5.42422	0.168067	20	0.167659
1	256250	5.40731	0.260504	31	0.167125
1	6752199	5.37338	0.109244	13	0.166054
4	12736108	5.34776	0.0840336	10	0.165245
4	12739775	5.34776	0.0840336	10	0.165245
4	12741832	5.34776	0.0840336	10	0.165245
4	12741859	5.34776	0.0840336	10	0.165245
4	12743248	5.34775	0.0840336	10	0.165245
4	1786459	5.28371	0.092437	11	0.163218
3	2354359	5.26753	0.151261	18	0.162706
1	10165266	5.10656	0.151261	18	0.157594
1	10159358	5.10558	0.151261	18	0.157563
1	8102103	5.05133	0.0672269	8	0.155834
3	11914629	5.03162	0.12605	15	0.155206
1	16925775	4.98298	0.151261	18	0.153653
1	16926018	4.98296	0.151261	18	0.153653
4	10760665	4.89602	0.0672269	8	0.150872
1	25732596	4.86409	0.117647	14	0.149849
1	583553	4.83496	0.0588235	7	0.148915
3	5864555	4.76897	0.176471	21	0.146796
1	26938102	4.75229	0.310924	37	0.14626
1	26938090	4.75227	0.310924	37	0.146259
1	26938285	4.75227	0.310924	37	0.146259
1	26938297	4.75227	0.310924	37	0.146259
3	5864725	4.74403	0.184874	22	0.145994
1	6758820	4.72556	0.0420168	5	0.1454
4	10615646	4.6995	0.394958	47	0.144562
4	1795277	4.69787	0.109244	13	0.144509
5	19463168	4.68837	0.0504202	6	0.144203
5	19463310	4.68837	0.0504202	6	0.144203
5	19463316	4.68837	0.0504202	6	0.144203
5	19464001	4.68837	0.0504202	6	0.144203
5	19464349	4.68837	0.0504202	6	0.144203
5	19464993	4.68837	0.0504202	6	0.144203
5	19470000	4.68837	0.0504202	6	0.144203
5	19463183	4.68836	0.0504202	6	0.144203
5	19464000	4.68836	0.0504202	6	0.144203
5	19464141	4.68836	0.0504202	6	0.144203
5	19464333	4.68836	0.0504202	6	0.144203
5	19464449	4.68836	0.0504202	6	0.144203
5	19464611	4.68836	0.0504202	6	0.144203
5	19464992	4.68836	0.0504202	6	0.144203
5	19465485	4.68836	0.0504202	6	0.144203
5	19465743	4.68836	0.0504202	6	0.144203
5	19472537	4.68836	0.0504202	6	0.144203
3	5869153	4.68595	0.176471	21	0.144125
3	5869053	4.68594	0.176471	21	0.144125
5	9802628	4.68388	0.0756303	9	0.144058
1	16999141	4.658	0.134454	16	0.143224
1	16926339	4.65493	0.117647	14	0.143126
1	16926384	4.65493	0.117647	14	0.143126
1	16926431	4.65493	0.117647	14	0.143126
1	6763597	4.63853	0.0588235	7	0.142597
1	6763912	4.63853	0.0588235	7	0.142597
1	6764046	4.63853	0.0588235	7	0.142597
1	6763477	4.63853	0.0588235	7	0.142597
1	6763627	4.63853	0.0588235	7	0.142597
1	6763790	4.63853	0.0588235	7	0.142597
1	6763878	4.63853	0.0588235	7	0.142597
1	6763923	4.63853	0.0588235	7	0.142597
1	6763970	4.63853	0.0588235	7	0.142597
1	6764077	4.63853	0.0588235	7	0.142597
1	6764228	4.63853	0.0588235	7	0.142597
4	17179760	4.59042	0.109244	13	0.141044
4	17179926	4.59042	0.109244	13	0.141044
4	17180015	4.59042	0.109244	13	0.141044
4	17180055	4.59042	0.109244	13	0.141044
4	17180301	4.59042	0.109244	13	0.141044
4	17180218	4.59024	0.109244	13	0.141038
4	17180303	4.59024	0.109244	13	0.141038
5	18223462	4.56955	0.0420168	5	0.14037
4	10633573	4.53385	0.285714	34	0.139216
1	6758123	4.5043	0.0336134	4	0.13826
1	6758596	4.5043	0.0336134	4	0.13826
1	6757991	4.5043	0.0336134	4	0.13826
4	10621581	4.47165	0.310924	37	0.137203
4	10621321	4.47165	0.310924	37	0.137203
4	10622556	4.47165	0.310924	37	0.137203
1	27105685	4.45664	0.302521	36	0.136717
3	11916298	4.45355	0.117647	14	0.136617
3	11916258	4.45354	0.117647	14	0.136617
3	11916381	4.45354	0.117647	14	0.136617
4	10615913	4.44782	0.403361	48	0.136431
1	26470670	4.43277	0.436975	52	0.135943
2	7270200	4.42504	0.0336134	4	0.135692
2	7266659	4.42503	0.0336134	4	0.135692
1	6751422	4.40797	0.168067	20	0.135139
5	25182982	4.40138	0.0420168	5	0.134925
4	10615744	4.38771	0.386555	46	0.134481
4	10615754	4.38771	0.386555	46	0.134481
4	10615762	4.38771	0.386555	46	0.134481
4	10615768	4.38771	0.386555	46	0.134481
4	10615810	4.38771	0.386555	46	0.134481
4	10615838	4.38771	0.386555	46	0.134481
4	10615870	4.38771	0.386555	46	0.134481
4	10615904	4.38771	0.386555	46	0.134481
4	10615921	4.38771	0.386555	46	0.134481
4	10615931	4.38771	0.386555	46	0.134481
1	18090466	4.37221	0.361345	43	0.133978
1	18090605	4.37221	0.361345	43	0.133978
1	20103371	4.37211	0.134454	16	0.133975
1	341924	4.34381	0.403361	48	0.133055
1	264633	4.32147	0.470588	56	0.132329
1	223752	4.31515	0.302521	36	0.132124
3	5864482	4.29175	0.176471	21	0.131362
2	6112217	4.28217	0.184874	22	0.131051
2	6112301	4.28217	0.184874	22	0.131051
4	10593191	4.27024	0.428571	51	0.130662
1	6759228	4.25976	0.0420168	5	0.130321
1	6759742	4.25975	0.0420168	5	0.130321
1	25729726	4.25825	0.109244	13	0.130272
1	25729977	4.25381	0.117647	14	0.130127
2	6916242	4.22592	0.361345	43	0.129219
1	441546	4.18909	0.226891	27	0.128018
2	7269816	4.18195	0.0336134	4	0.127785
1	26938162	4.17289	0.319328	38	0.127489
3	2349286	4.17054	0.201681	24	0.127413
3	2349287	4.17054	0.201681	24	0.127413
3	2349288	4.17054	0.201681	24	0.127413
3	2349289	4.17054	0.201681	24	0.127413
3	2349290	4.17054	0.201681	24	0.127413
1	6528402	4.16954	0.319328	38	0.12738
1	23795745	4.16042	0.117647	14	0.127082
3	9519516	4.1568	0.0420168	5	0.126964
1	26932887	4.15558	0.285714	34	0.126924
1	8093640	4.15268	0.092437	11	0.12683
4	10614166	4.1525	0.436975	52	0.126824
3	5864041	4.14493	0.168067	20	0.126576
3	5864059	4.14493	0.168067	20	0.126576
3	5864130	4.14493	0.168067	20	0.126576
3	5864393	4.14493	0.168067	20	0.126576
3	5864577	4.14493	0.168067	20	0.126576
3	5864789	4.14493	0.168067	20	0.126576
3	5865214	4.14493	0.168067	20	0.126576
3	5865327	4.14493	0.168067	20	0.126576
3	5865383	4.14493	0.168067	20	0.126576
3	5865497	4.14493	0.168067	20	0.126576
3	5865754	4.14493	0.168067	20	0.126576
3	5865770	4.14493	0.168067	20	0.126576
3	5865773	4.14493	0.168067	20	0.126576
3	5865849	4.14493	0.168067	20	0.126576
3	5866437	4.14493	0.168067	20	0.126576
3	5866959	4.14493	0.168067	20	0.126576
3	5867015	4.14493	0.168067	20	0.126576
3	5867050	4.14493	0.168067	20	0.126576
3	5867078	4.14493	0.168067	20	0.126576
3	5867129	4.14493	0.168067	20	0.126576
3	5867153	4.14493	0.168067	20	0.126576
3	5867210	4.14493	0.168067	20	0.126576
3	5867217	4.14493	0.168067	20	0.126576
3	5867364	4.14493	0.168067	20	0.126576
3	5867368	4.14493	0.168067	20	0.126576
3	5867379	4.14493	0.168067	20	0.126576
3	5867391	4.14493	0.168067	20	0.126576
3	5867451	4.14493	0.168067	20	0.126576
3	5867853	4.14493	0.168067	20	0.126576
3	5868105	4.14493	0.168067	20	0.126576
3	5868106	4.14493	0.168067	20	0.126576
3	5868177	4.14493	0.168067	20	0.126576
3	5868284	4.14493	0.168067	20	0.126576
3	5868310	4.14493	0.168067	20	0.126576
3	5868312	4.14493	0.168067	20	0.126576
3	5868317	4.14493	0.168067	20	0.126576
3	5868415	4.14493	0.168067	20	0.126576
3	5868417	4.14493	0.168067	20	0.126576
3	5868422	4.14493	0.168067	20	0.126576
3	5868453	4.14493	0.168067	20	0.126576
3	5868492	4.14493	0.168067	20	0.126576
3	5868514	4.14493	0.168067	20	0.126576
3	5868519	4.14493	0.168067	20	0.126576
3	5868525	4.14493	0.168067	20	0.126576
3	5868536	4.14493	0.168067	20	0.126576
3	5868547	4.14493	0.168067	20	0.126576
3	5868604	4.14493	0.168067	20	0.126576
3	5868626	4.14493	0.168067	20	0.126576
3	5868651	4.14493	0.168067	20	0.126576
3	5868656	4.14493	0.168067	20	0.126576
3	5868709	4.14493	0.168067	20	0.126576
3	5868734	4.14493	0.168067	20	0.126576
3	5868849	4.14493	0.168067	20	0.126576
3	5868892	4.14493	0.168067	20	0.126576
3	5869693	4.14493	0.168067	20	0.126576
4	12212858	4.13723	0.159664	19	0.126325
5	21039232	4.13706	0.0336134	4	0.12632
4	13153658	4.1342	0.0672269	8	0.126226
4	13154538	4.1342	0.0672269	8	0.126226
4	13161395	4.1342	0.0672269	8	0.126226
4	13161711	4.1342	0.0672269	8	0.126226
4	13166262	4.1342	0.0672269	8	0.126226
4	13176315	4.1342	0.0672269	8	0.126226
4	13178811	4.1342	0.0672269	8	0.126226
4	13185604	4.1342	0.0672269	8	0.126226
4	13194409	4.1342	0.0672269	8	0.126226
4	13194466	4.1342	0.0672269	8	0.126226
4	15808722	4.12672	0.092437	11	0.125982
4	15812183	4.12672	0.092437	11	0.125982
4	15813086	4.12672	0.092437	11	0.125982
4	10615950	4.12374	0.378151	45	0.125884
4	10615986	4.12374	0.378151	45	0.125884
4	12731950	4.12341	0.109244	13	0.125874
1	253601	4.12313	0.462185	55	0.125864
1	253606	4.12313	0.462185	55	0.125864
1	18089172	4.12161	0.369748	44	0.125815
1	18089264	4.12161	0.369748	44	0.125815
1	18089634	4.12161	0.369748	44	0.125815
5	2570122	4.11759	0.336134	40	0.125683
4	12871681	4.1152	0.0504202	6	0.125605
3	11915014	4.11431	0.117647	14	0.125576
3	11915193	4.11431	0.117647	14	0.125576
3	11914782	4.11431	0.117647	14	0.125576
3	11914881	4.11431	0.117647	14	0.125576
4	10636943	4.11091	0.268908	32	0.125465
4	12696004	4.0921	0.0756303	9	0.12485
2	1276250	4.08537	0.0420168	5	0.12463
4	17180090	4.07061	0.10084	12	0.124147
4	17180381	4.07061	0.10084	12	0.124147
4	17180399	4.07061	0.10084	12	0.124147
4	17180452	4.07061	0.10084	12	0.124147
4	17180542	4.07061	0.10084	12	0.124147
1	17372069	4.06632	0.201681	24	0.124007
2	6110931	4.06588	0.151261	18	0.123993
4	2763100	4.06519	0.0588235	7	0.12397
4	2766096	4.06519	0.0588235	7	0.12397
5	6361300	4.06237	0.0504202	6	0.123878
5	25182829	4.05787	0.0336134	4	0.123731
5	25182841	4.05787	0.0336134	4	0.123731
5	25182901	4.05787	0.0336134	4	0.123731
5	25182952	4.05787	0.0336134	4	0.123731
5	25182994	4.05787	0.0336134	4	0.123731
5	25184155	4.05787	0.0336134	4	0.123731
5	25184241	4.05787	0.0336134	4	0.123731
5	25182835	4.05787	0.0336134	4	0.123731
5	19465476	4.05779	0.0840336	10	0.123728
5	19466030	4.05779	0.0840336	10	0.123728
5	19472410	4.05779	0.0840336	10	0.123728
4	10616154	4.04901	0.428571	51	0.123441
1	13067237	4.04241	0.285714	34	0.123225
1	13067242	4.04241	0.285714	34	0.123225
1	13067249	4.04241	0.285714	34	0.123225
1	13067259	4.04241	0.285714	34	0.123225
1	13067228	4.0424	0.285714	34	0.123224
1	21542205	4.04224	0.0336134	4	0.123219
1	21543788	4.04224	0.0336134	4	0.123219
1	21544276	4.04224	0.0336134	4	0.123219
1	24104979	4.03339	0.159664	19	0.122929
2	6093970	4.02699	0.319328	38	0.12272
3	11915517	4.00799	0.134454	16	0.122098

## Sheet: O3 Helsinki 372 accessions
chr	pos	log_p_value	maf	mac	GVE
2	16156821	9.1233	0.0241935	9	0.0974327
5	7820076	9.03973	0.0107527	4	0.0965154
1	16962352	8.82179	0.00806452	3	0.0941197
1	16975557	8.82179	0.00806452	3	0.0941197
5	7820075	8.40898	0.00806452	3	0.0895689
5	7820809	8.40898	0.00806452	3	0.0895689
5	7820130	8.40897	0.00806452	3	0.0895689
5	7820699	8.40897	0.00806452	3	0.0895689
5	7820700	8.40897	0.00806452	3	0.0895689
5	7820702	8.40897	0.00806452	3	0.0895689
5	7820721	8.40897	0.00806452	3	0.0895689
5	7820848	8.40897	0.00806452	3	0.0895689
5	7820912	8.40897	0.00806452	3	0.0895689
1	22504026	7.98921	0.016129	6	0.0849243
2	9644127	7.88472	0.0241935	9	0.0837657
5	26073668	7.68508	0.0833333	31	0.0815489
5	7821446	7.65638	0.0134409	5	0.08123
5	7821074	7.65637	0.0134409	5	0.0812299
5	7821495	7.65637	0.0134409	5	0.0812299
4	15066349	7.64552	0.00537634	2	0.0811092
5	26073669	7.61997	0.0806452	30	0.0808253
5	26073670	7.61997	0.0806452	30	0.0808253
5	26073673	7.61997	0.0806452	30	0.0808252
5	26073672	7.61997	0.0806452	30	0.0808253
5	26073671	7.61997	0.0806452	30	0.0808253
5	26073674	7.61997	0.0806452	30	0.0808253
5	26073709	7.61997	0.0806452	30	0.0808253
4	1341693	7.47495	0.00806452	3	0.0792118
2	16145033	7.41638	0.0215054	8	0.0785597
2	16149876	7.41638	0.0215054	8	0.0785597
3	18768300	7.41213	0.00537634	2	0.0785124
2	2777612	7.34749	0.0107527	4	0.0777923
1	22396083	7.31003	0.0107527	4	0.0773748
5	26073723	7.29796	0.0833333	31	0.0772403
2	275939	7.29292	0.0107527	4	0.0771841
2	277174	7.29292	0.0107527	4	0.0771841
2	16162331	7.15509	0.0188172	7	0.0756469
2	16152842	7.14252	0.0295699	11	0.0755066
2	16153006	7.14252	0.0295699	11	0.0755066
1	11062505	7.11388	0.0107527	4	0.075187
1	11061556	7.11388	0.0107527	4	0.0751868
1	11056113	7.07973	0.0134409	5	0.0748057
2	16147284	7.02604	0.0241935	9	0.0742062
5	23370032	6.99891	0.00806452	3	0.073903
5	23370388	6.99891	0.00806452	3	0.073903
5	23371301	6.99891	0.00806452	3	0.073903
5	23376997	6.99891	0.00806452	3	0.073903
5	23377424	6.99891	0.00806452	3	0.073903
1	22408349	6.95768	0.00806452	3	0.0734423
1	22408677	6.95768	0.00806452	3	0.0734423
1	22409569	6.95768	0.00806452	3	0.0734424
5	9553780	6.93545	0.00806452	3	0.0731939
5	9553904	6.93545	0.00806452	3	0.0731939
1	5618484	6.92576	0.0134409	5	0.0730855
3	11144348	6.88233	0.0322581	12	0.0726
1	15545138	6.85006	0.00806452	3	0.0722392
5	10744867	6.81307	0.0188172	7	0.0718254
5	13174160	6.80726	0.0134409	5	0.0717604
1	3876013	6.69507	0.00806452	3	0.0705048
1	3876758	6.69506	0.00806452	3	0.0705048
2	8182330	6.69184	0.00806452	3	0.0704687
5	18736907	6.69184	0.00806452	3	0.0704687
4	13733499	6.68997	0.00806452	3	0.0704477
4	15756497	6.68997	0.00806452	3	0.0704477
4	15756512	6.68997	0.00806452	3	0.0704477
4	15756530	6.68997	0.00806452	3	0.0704477
4	15756542	6.68997	0.00806452	3	0.0704477
4	15756589	6.68997	0.00806452	3	0.0704477
4	15756796	6.68997	0.00806452	3	0.0704477
4	15756857	6.68997	0.00806452	3	0.0704477
5	7717909	6.68997	0.00806452	3	0.0704477
5	7820006	6.68997	0.00806452	3	0.0704477
4	15756531	6.68996	0.00806452	3	0.0704476
5	7819904	6.68996	0.00806452	3	0.0704476
4	136194	6.57372	0.00806452	3	0.0691457
3	1929447	6.52056	0.0134409	5	0.0685499
4	4643123	6.46421	0.0107527	4	0.0679182
4	4643924	6.46421	0.0107527	4	0.0679182
4	4644634	6.46421	0.0107527	4	0.0679182
4	4644825	6.46421	0.0107527	4	0.0679182
4	4645124	6.46421	0.0107527	4	0.0679182
4	4646344	6.46421	0.0107527	4	0.0679182
4	4646822	6.4642	0.0107527	4	0.0679181
1	16963768	6.43141	0.00537634	2	0.0675502
1	16963884	6.43141	0.00537634	2	0.0675502
1	16963919	6.43141	0.00537634	2	0.0675502
1	16964216	6.43141	0.00537634	2	0.0675502
1	16964235	6.43141	0.00537634	2	0.0675502
1	16964245	6.43141	0.00537634	2	0.0675502
1	16964253	6.43141	0.00537634	2	0.0675502
1	16968287	6.43141	0.00537634	2	0.0675502
1	16968291	6.43141	0.00537634	2	0.0675502
1	16968500	6.43141	0.00537634	2	0.0675502
1	16968550	6.43141	0.00537634	2	0.0675502
1	16969092	6.43141	0.00537634	2	0.0675502
1	16969439	6.43141	0.00537634	2	0.0675502
1	16971228	6.43141	0.00537634	2	0.0675502
1	16972150	6.43141	0.00537634	2	0.0675502
1	16979179	6.43141	0.00537634	2	0.0675502
1	16979479	6.43141	0.00537634	2	0.0675502
1	16982609	6.43141	0.00537634	2	0.0675502
2	1468488	6.43141	0.00537634	2	0.0675502
1	16962269	6.4314	0.00537634	2	0.0675502
1	16962709	6.4314	0.00537634	2	0.0675502
1	16962861	6.4314	0.00537634	2	0.0675502
1	16963732	6.4314	0.00537634	2	0.0675502
1	16963741	6.4314	0.00537634	2	0.0675502
1	16963773	6.4314	0.00537634	2	0.0675502
1	16963853	6.4314	0.00537634	2	0.0675502
1	16963857	6.4314	0.00537634	2	0.0675502
1	16964019	6.4314	0.00537634	2	0.0675502
1	16964236	6.4314	0.00537634	2	0.0675502
1	16964238	6.4314	0.00537634	2	0.0675502
1	16964244	6.4314	0.00537634	2	0.0675502
1	16964674	6.4314	0.00537634	2	0.0675502
1	16964686	6.4314	0.00537634	2	0.0675502
1	16964704	6.4314	0.00537634	2	0.0675502
1	16968314	6.4314	0.00537634	2	0.0675502
1	16968332	6.4314	0.00537634	2	0.0675502
1	16968470	6.4314	0.00537634	2	0.0675502
1	16968471	6.4314	0.00537634	2	0.0675502
1	16968499	6.4314	0.00537634	2	0.0675502
1	16968569	6.4314	0.00537634	2	0.0675502
1	16968589	6.4314	0.00537634	2	0.0675502
1	16968591	6.4314	0.00537634	2	0.0675502
1	16968657	6.4314	0.00537634	2	0.0675502
1	16969090	6.4314	0.00537634	2	0.0675502
1	16969254	6.4314	0.00537634	2	0.0675502
1	16969265	6.4314	0.00537634	2	0.0675502
1	16969354	6.4314	0.00537634	2	0.0675502
1	16970180	6.4314	0.00537634	2	0.0675502
1	16975945	6.4314	0.00537634	2	0.0675502
1	16977662	6.4314	0.00537634	2	0.0675502
1	16978698	6.4314	0.00537634	2	0.0675502
1	16980902	6.4314	0.00537634	2	0.0675502
4	6290685	6.4314	0.00537634	2	0.0675502
1	17069925	6.41124	0.00806452	3	0.067324
1	29758116	6.3859	0.00537634	2	0.0670398
4	8538297	6.3859	0.00537634	2	0.0670398
1	20839160	6.38589	0.00537634	2	0.0670397
5	2944771	6.38589	0.00537634	2	0.0670397
1	17293465	6.33584	0.00537634	2	0.0664781
1	22347989	6.33584	0.00537634	2	0.0664781
1	24206192	6.33584	0.00537634	2	0.0664781
2	15273992	6.33584	0.00537634	2	0.0664781
2	18321089	6.33584	0.00537634	2	0.0664781
4	4923510	6.33584	0.00537634	2	0.0664781
4	6798324	6.33584	0.00537634	2	0.0664781
4	15939577	6.33584	0.00537634	2	0.0664781
5	15429042	6.33584	0.00537634	2	0.0664781
5	17488584	6.33584	0.00537634	2	0.0664781
5	25328711	6.33584	0.00537634	2	0.0664781
5	25328804	6.33584	0.00537634	2	0.0664781
5	25328842	6.33584	0.00537634	2	0.0664781
5	25328884	6.33584	0.00537634	2	0.0664781
5	25329061	6.33584	0.00537634	2	0.0664781
5	25329124	6.33584	0.00537634	2	0.0664781
5	25329214	6.33584	0.00537634	2	0.0664781
5	25329317	6.33584	0.00537634	2	0.0664781
5	25329517	6.33584	0.00537634	2	0.0664781
5	25329538	6.33584	0.00537634	2	0.0664781
5	25329624	6.33584	0.00537634	2	0.0664781
5	25329669	6.33584	0.00537634	2	0.0664781
5	25329725	6.33584	0.00537634	2	0.0664781
5	25329816	6.33584	0.00537634	2	0.0664781
5	25329876	6.33584	0.00537634	2	0.0664781
5	25330022	6.33584	0.00537634	2	0.0664781
1	22361084	6.33583	0.00537634	2	0.066478
1	22422877	6.33583	0.00537634	2	0.066478
3	7672414	6.33583	0.00537634	2	0.066478
3	8994797	6.33583	0.00537634	2	0.066478
4	15948508	6.33583	0.00537634	2	0.066478
5	15428851	6.33583	0.00537634	2	0.066478
5	25328779	6.33583	0.00537634	2	0.066478
5	25328801	6.33583	0.00537634	2	0.066478
5	25328929	6.33583	0.00537634	2	0.066478
5	25328980	6.33583	0.00537634	2	0.066478
5	25329250	6.33583	0.00537634	2	0.066478
5	25329274	6.33583	0.00537634	2	0.066478
5	25329373	6.33583	0.00537634	2	0.066478
5	25329469	6.33583	0.00537634	2	0.066478
5	25329646	6.33583	0.00537634	2	0.066478
5	25329829	6.33583	0.00537634	2	0.066478
5	25329830	6.33583	0.00537634	2	0.066478
5	23384005	6.32503	0.00537634	2	0.0663568
3	11147643	6.31082	0.0322581	12	0.0661972
2	3899653	6.28792	0.00537634	2	0.0659403
3	10303194	6.28792	0.00537634	2	0.0659403
3	16841260	6.28792	0.00537634	2	0.0659403
3	16841261	6.28792	0.00537634	2	0.0659403
3	16846205	6.28792	0.00537634	2	0.0659403
1	11996644	6.28761	0.00537634	2	0.0659367
3	12118025	6.28761	0.00537634	2	0.0659367
3	16840535	6.28761	0.00537634	2	0.0659367
3	16840974	6.28761	0.00537634	2	0.0659367
3	16841561	6.28761	0.00537634	2	0.0659367
3	16841625	6.28761	0.00537634	2	0.0659367
3	16842115	6.28761	0.00537634	2	0.0659367
3	16844729	6.28761	0.00537634	2	0.0659367
3	16844744	6.28761	0.00537634	2	0.0659367
4	1339260	6.28134	0.00537634	2	0.0658664
4	3181686	6.28134	0.00537634	2	0.0658664
5	13472913	6.28134	0.00537634	2	0.0658664
5	16645689	6.28134	0.00537634	2	0.0658664
5	16645764	6.28134	0.00537634	2	0.0658664
5	16645804	6.28134	0.00537634	2	0.0658664
5	16645842	6.28134	0.00537634	2	0.0658664
5	16646074	6.28134	0.00537634	2	0.0658664
5	16646174	6.28134	0.00537634	2	0.0658664
5	16646333	6.28134	0.00537634	2	0.0658664
5	16650093	6.28134	0.00537634	2	0.0658664
5	16650149	6.28134	0.00537634	2	0.0658664
5	16653105	6.28134	0.00537634	2	0.0658664
5	16654020	6.28134	0.00537634	2	0.0658664
5	16661566	6.28134	0.00537634	2	0.0658664
5	16688887	6.28134	0.00537634	2	0.0658664
4	2810537	6.23183	0.00537634	2	0.0653104
5	16881296	6.23183	0.00537634	2	0.0653104
5	16882038	6.23183	0.00537634	2	0.0653104
5	16882334	6.23183	0.00537634	2	0.0653104
5	16885010	6.23183	0.00537634	2	0.0653104
3	21267452	6.23182	0.00537634	2	0.0653103
4	2810215	6.23182	0.00537634	2	0.0653103
5	16887383	6.23182	0.00537634	2	0.0653103
1	19203939	6.21573	0.00806452	3	0.0651297
1	8924260	6.20403	0.00537634	2	0.0649983
1	26334088	6.20403	0.00537634	2	0.0649983
1	26334639	6.20403	0.00537634	2	0.0649983
3	1465593	6.20403	0.00537634	2	0.0649983
3	1795272	6.20403	0.00537634	2	0.0649983
4	5415985	6.20403	0.00537634	2	0.0649983
4	7195637	6.20403	0.00537634	2	0.0649983
4	10120814	6.20403	0.00537634	2	0.0649983
5	23389581	6.20403	0.00537634	2	0.0649983
5	23393137	6.20403	0.00537634	2	0.0649983
1	256631	6.19217	0.00537634	2	0.064865
1	256649	6.19217	0.00537634	2	0.064865
1	256971	6.19217	0.00537634	2	0.064865
1	257577	6.19217	0.00537634	2	0.064865
1	260436	6.19217	0.00537634	2	0.064865
1	22426728	6.19217	0.00537634	2	0.064865
1	22428330	6.19217	0.00537634	2	0.064865
3	1930501	6.19216	0.00537634	2	0.0648649
1	21993274	6.19165	0.0134409	5	0.0648592
2	11972573	6.18791	0.0134409	5	0.0648173
2	11972843	6.18791	0.0134409	5	0.0648173
5	22620814	6.18371	0.0107527	4	0.06477
5	22620846	6.18371	0.0107527	4	0.06477
3	12541771	6.15907	0.00537634	2	0.0644932
3	16833525	6.15907	0.00537634	2	0.0644932
4	9110087	6.15907	0.00537634	2	0.0644932
4	17225929	6.15907	0.00537634	2	0.0644932
4	17226044	6.15907	0.00537634	2	0.0644932
4	17226481	6.15907	0.00537634	2	0.0644932
5	872206	6.15907	0.00537634	2	0.0644932
5	872325	6.15907	0.00537634	2	0.0644932
5	542523	6.12867	0.0107527	4	0.0641517
5	8012121	6.12751	0.0268817	10	0.0641387
2	9642178	6.09282	0.0188172	7	0.0637488
2	9642820	6.09282	0.0188172	7	0.0637488
1	13148848	6.07046	0.00537634	2	0.0634975
1	17182244	6.07046	0.00537634	2	0.0634975
1	17182390	6.07046	0.00537634	2	0.0634975
1	17182805	6.07046	0.00537634	2	0.0634975
1	22326150	6.07046	0.00537634	2	0.0634975
1	22389847	6.07046	0.00537634	2	0.0634975
1	22390109	6.07046	0.00537634	2	0.0634975
1	22390110	6.07046	0.00537634	2	0.0634975
1	22390131	6.07046	0.00537634	2	0.0634975
2	16685029	6.07046	0.00537634	2	0.0634975
3	22006965	6.07046	0.00537634	2	0.0634975
3	22140043	6.07046	0.00537634	2	0.0634975
3	22140439	6.07046	0.00537634	2	0.0634975
3	22144421	6.07046	0.00537634	2	0.0634975
3	22150940	6.07046	0.00537634	2	0.0634975
3	22153034	6.07046	0.00537634	2	0.0634975
3	22153037	6.07046	0.00537634	2	0.0634975
3	22157426	6.07046	0.00537634	2	0.0634975
3	22158428	6.07046	0.00537634	2	0.0634975
3	22162933	6.07046	0.00537634	2	0.0634975
3	22164853	6.07046	0.00537634	2	0.0634975
4	2274859	6.07046	0.00537634	2	0.0634975
4	12082913	6.07046	0.00537634	2	0.0634975
5	7819816	6.07046	0.00537634	2	0.0634975
5	7819907	6.07046	0.00537634	2	0.0634975
5	7819909	6.07046	0.00537634	2	0.0634975
5	7819984	6.07046	0.00537634	2	0.0634975
5	13877638	6.07046	0.00537634	2	0.0634975
5	19056188	6.07046	0.00537634	2	0.0634975
2	16167950	6.05981	0.0134409	5	0.0633777
2	16168265	6.05981	0.0134409	5	0.0633777
2	16170532	6.05981	0.0134409	5	0.0633777
2	16172571	6.05981	0.0134409	5	0.0633777
2	16172688	6.05981	0.0134409	5	0.0633777
2	16173384	6.05981	0.0134409	5	0.0633777
2	16174799	6.05981	0.0134409	5	0.0633777
2	16176411	6.05981	0.0134409	5	0.0633777
2	16178162	6.05981	0.0134409	5	0.0633777
2	16178441	6.05981	0.0134409	5	0.0633777
2	16178442	6.05981	0.0134409	5	0.0633777
2	16180224	6.05981	0.0134409	5	0.0633777
2	16181138	6.05981	0.0134409	5	0.0633777
2	16181532	6.05981	0.0134409	5	0.0633777
2	16182129	6.05981	0.0134409	5	0.0633777
2	16182878	6.05981	0.0134409	5	0.0633777
2	16187324	6.05981	0.0134409	5	0.0633777
2	16187368	6.05981	0.0134409	5	0.0633777
2	16187615	6.05981	0.0134409	5	0.0633777
5	18104259	6.05664	0.00806452	3	0.0633422
5	18107997	6.05664	0.00806452	3	0.0633422
5	18109640	6.05664	0.00806452	3	0.0633422
5	18109737	6.05664	0.00806452	3	0.0633422
4	11762326	6.05174	0.0376344	14	0.0632871
1	16969721	6.03495	0.00806452	3	0.0630984
1	4702286	6.03424	0.00537634	2	0.0630903
1	4704659	6.03424	0.00537634	2	0.0630903
1	4705344	6.03424	0.00537634	2	0.0630903
1	4708036	6.03424	0.00537634	2	0.0630903
1	4712625	6.03424	0.00537634	2	0.0630903
1	16787907	6.03424	0.00537634	2	0.0630903
1	16790205	6.03424	0.00537634	2	0.0630903
1	16790710	6.03424	0.00537634	2	0.0630903
1	16790993	6.03424	0.00537634	2	0.0630903
1	16791194	6.03424	0.00537634	2	0.0630903
1	22890378	6.03424	0.00537634	2	0.0630903
1	22892976	6.03424	0.00537634	2	0.0630903
3	3168455	6.03424	0.00537634	2	0.0630903
3	17100977	6.03424	0.00537634	2	0.0630903
5	9559551	6.03424	0.00537634	2	0.0630903
5	9560090	6.03424	0.00537634	2	0.0630903
5	9561688	6.03424	0.00537634	2	0.0630903
3	23189397	5.94529	0.0430108	16	0.0620901
3	23189407	5.94528	0.0430108	16	0.06209
4	11809657	5.92049	0.0322581	12	0.0618111
5	13937521	5.92028	0.00806452	3	0.0618088
5	13938892	5.92028	0.00806452	3	0.0618088
5	22618812	5.90862	0.016129	6	0.0616776
2	15654985	5.9003	0.0430108	16	0.0615839
1	22389904	5.88605	0.00806452	3	0.0614236
1	22389969	5.88605	0.00806452	3	0.0614236
1	22389973	5.88605	0.00806452	3	0.0614236
1	22390016	5.88605	0.00806452	3	0.0614236
2	5365018	5.87932	0.016129	6	0.0613479
5	7646349	5.84051	0.016129	6	0.0609112
1	11371982	5.81314	0.00806452	3	0.0606031
1	16925665	5.80492	0.0107527	4	0.0605106
4	11797800	5.79118	0.061828	23	0.060356
4	11797849	5.79118	0.061828	23	0.060356
4	11797855	5.79118	0.061828	23	0.060356
4	11797913	5.79118	0.061828	23	0.060356
4	11797943	5.79118	0.061828	23	0.060356
4	11797876	5.79117	0.061828	23	0.0603559
4	11797932	5.79117	0.061828	23	0.0603559
2	18322316	5.79037	0.0107527	4	0.0603468
4	13717299	5.77876	0.0107527	4	0.0602161
4	13718970	5.77876	0.0107527	4	0.0602161
4	11797783	5.77089	0.0537634	20	0.0601276
4	11798072	5.77089	0.0537634	20	0.0601276
4	11798127	5.77089	0.0537634	20	0.0601276
4	11798189	5.77089	0.0537634	20	0.0601276
4	11798468	5.77089	0.0537634	20	0.0601276
4	11798475	5.77089	0.0537634	20	0.0601276
4	11798545	5.77089	0.0537634	20	0.0601276
4	11799007	5.77089	0.0537634	20	0.0601276
4	11799665	5.77089	0.0537634	20	0.0601276
3	17098739	5.76007	0.00806452	3	0.0600057
3	17102626	5.76007	0.00806452	3	0.0600057
3	17104201	5.76007	0.00806452	3	0.0600057
3	17105834	5.76007	0.00806452	3	0.0600057
2	10199835	5.75267	0.016129	6	0.0599225
5	17201097	5.75013	0.00806452	3	0.0598938
1	29748709	5.74805	0.0134409	5	0.0598704
4	11765543	5.74728	0.0403226	15	0.0598618
4	11765809	5.74728	0.0403226	15	0.0598618
4	11767597	5.74728	0.0403226	15	0.0598618
4	11767897	5.74728	0.0403226	15	0.0598618
5	862374	5.74397	0.00806452	3	0.0598245
3	11143235	5.73944	0.0188172	7	0.0597734
5	236053	5.71018	0.00537634	2	0.059444
3	22163347	5.70444	0.00806452	3	0.0593793
3	22165066	5.70444	0.00806452	3	0.0593793
3	22167215	5.70444	0.00806452	3	0.0593793
5	9054801	5.70444	0.00806452	3	0.0593793
5	15428203	5.69907	0.0188172	7	0.0593188
2	8299179	5.6929	0.016129	6	0.0592493
2	8332107	5.68549	0.00806452	3	0.0591658
1	3945822	5.67104	0.00806452	3	0.0590031
1	19746057	5.67104	0.00806452	3	0.0590031
1	19746857	5.67104	0.00806452	3	0.0590031
1	19752748	5.67104	0.00806452	3	0.0590031
3	17979245	5.67104	0.00806452	3	0.0590031
3	17979329	5.67104	0.00806452	3	0.0590031
3	17980077	5.67104	0.00806452	3	0.0590031
3	17980182	5.67104	0.00806452	3	0.0590031
3	17980487	5.67104	0.00806452	3	0.0590031
4	5273746	5.67104	0.00806452	3	0.0590031
4	5273845	5.67104	0.00806452	3	0.0590031
4	5274123	5.67104	0.00806452	3	0.0590031
4	5274412	5.67104	0.00806452	3	0.0590031
4	5274689	5.67104	0.00806452	3	0.0590031
4	5274857	5.67104	0.00806452	3	0.0590031
4	5275663	5.67104	0.00806452	3	0.0590031
4	5276293	5.67104	0.00806452	3	0.0590031
4	5277629	5.67104	0.00806452	3	0.0590031
4	5277756	5.67104	0.00806452	3	0.0590031
4	5277903	5.67104	0.00806452	3	0.0590031
4	5278361	5.67104	0.00806452	3	0.0590031
2	15980315	5.66387	0.016129	6	0.0589223
2	15981118	5.66387	0.016129	6	0.0589223
2	15982251	5.66387	0.016129	6	0.0589223
2	15982315	5.66387	0.016129	6	0.0589223
2	15992123	5.66387	0.016129	6	0.0589223
5	15967591	5.65369	0.00806452	3	0.0588077
5	15967662	5.65369	0.00806452	3	0.0588077
5	15967674	5.65369	0.00806452	3	0.0588077
3	21240979	5.64776	0.0215054	8	0.058741
2	9646696	5.64536	0.0215054	8	0.0587139
2	9647169	5.64536	0.0215054	8	0.0587139
5	7977012	5.62683	0.00806452	3	0.0585052
5	7977804	5.62683	0.00806452	3	0.0585052
2	18239530	5.59668	0.00806452	3	0.0581654
5	11405542	5.58507	0.0107527	4	0.0580347
2	17714531	5.5801	0.00806452	3	0.0579786
2	18676008	5.5801	0.00806452	3	0.0579786
2	18733011	5.5801	0.00806452	3	0.0579786
5	112851	5.57712	0.0107527	4	0.0579451
1	18464861	5.57581	0.00806452	3	0.0579303
1	18464951	5.57581	0.00806452	3	0.0579303
1	18464898	5.5758	0.00806452	3	0.0579302
1	18465095	5.5758	0.00806452	3	0.0579302
1	18465138	5.5758	0.00806452	3	0.0579302
5	7671680	5.5758	0.00806452	3	0.0579302
3	21743648	5.57565	0.0215054	8	0.0579285
1	20006495	5.56341	0.016129	6	0.0577906
1	20008245	5.56341	0.016129	6	0.0577906
1	4724886	5.56182	0.00537634	2	0.0577726
1	4729462	5.56182	0.00537634	2	0.0577726
1	16256562	5.56182	0.00537634	2	0.0577726
1	16260424	5.56182	0.00537634	2	0.0577726
1	16260468	5.56182	0.00537634	2	0.0577726
1	16260551	5.56182	0.00537634	2	0.0577726
1	16260904	5.56182	0.00537634	2	0.0577726
1	16260968	5.56182	0.00537634	2	0.0577726
1	16261223	5.56182	0.00537634	2	0.0577726
1	16261285	5.56182	0.00537634	2	0.0577726
1	16261489	5.56182	0.00537634	2	0.0577726
1	16261663	5.56182	0.00537634	2	0.0577726
1	16261817	5.56182	0.00537634	2	0.0577726
1	16262087	5.56182	0.00537634	2	0.0577726
1	16262346	5.56182	0.00537634	2	0.0577726
1	16262633	5.56182	0.00537634	2	0.0577726
2	9868999	5.56182	0.00537634	2	0.0577726
2	9879785	5.56182	0.00537634	2	0.0577726
2	9881506	5.56182	0.00537634	2	0.0577726
3	2493575	5.56182	0.00537634	2	0.0577726
3	5203317	5.56182	0.00537634	2	0.0577726
3	5203562	5.56182	0.00537634	2	0.0577726
3	5206624	5.56182	0.00537634	2	0.0577726
3	5218354	5.56182	0.00537634	2	0.0577726
3	21542543	5.56182	0.00537634	2	0.0577726
3	21544129	5.56182	0.00537634	2	0.0577726
4	50404	5.56182	0.00537634	2	0.0577726
4	52826	5.56182	0.00537634	2	0.0577726
4	53782	5.56182	0.00537634	2	0.0577726
4	53893	5.56182	0.00537634	2	0.0577726
4	56240	5.56182	0.00537634	2	0.0577726
4	115081	5.56182	0.00537634	2	0.0577726
4	133085	5.56182	0.00537634	2	0.0577726
4	133100	5.56182	0.00537634	2	0.0577726
4	135848	5.56182	0.00537634	2	0.0577726
4	136076	5.56182	0.00537634	2	0.0577726
4	136574	5.56182	0.00537634	2	0.0577726
4	137496	5.56182	0.00537634	2	0.0577726
4	138138	5.56182	0.00537634	2	0.0577726
5	17174036	5.56182	0.00537634	2	0.0577726
5	17174132	5.56182	0.00537634	2	0.0577726
5	17175388	5.56182	0.00537634	2	0.0577726
5	17175440	5.56182	0.00537634	2	0.0577726
2	16961638	5.55894	0.0107527	4	0.0577402
2	16190526	5.55519	0.016129	6	0.0576979
2	16191481	5.55519	0.016129	6	0.0576979
2	16192063	5.55519	0.016129	6	0.0576979
2	16196352	5.55519	0.016129	6	0.0576979
2	16198068	5.55519	0.016129	6	0.0576979
1	12973389	5.55413	0.00537634	2	0.0576859
1	22394511	5.55305	0.016129	6	0.0576739
3	23190733	5.54919	0.0107527	4	0.0576304
5	9063103	5.53254	0.0215054	8	0.0574427
5	9063104	5.53254	0.0215054	8	0.0574427
5	9063106	5.53254	0.0215054	8	0.0574427
5	14782399	5.53211	0.0107527	4	0.0574378
5	14782901	5.53211	0.0107527	4	0.0574378
5	14782953	5.53211	0.0107527	4	0.0574378
5	14783787	5.53211	0.0107527	4	0.0574378
5	10735222	5.52641	0.0188172	7	0.0573736
4	11170599	5.49872	0.00537634	2	0.0570615
4	11171626	5.49872	0.00537634	2	0.0570615
2	18934180	5.48846	0.0107527	4	0.0569459
2	18591025	5.48606	0.0107527	4	0.0569187
1	21979757	5.48241	0.00806452	3	0.0568776
1	21980454	5.48241	0.00806452	3	0.0568776
1	21982304	5.48241	0.00806452	3	0.0568776
1	21984467	5.48241	0.00806452	3	0.0568776
1	21986708	5.48241	0.00806452	3	0.0568776
1	21987125	5.48241	0.00806452	3	0.0568776
1	21987769	5.48241	0.00806452	3	0.0568776
1	21989778	5.48241	0.00806452	3	0.0568776
1	21989814	5.48241	0.00806452	3	0.0568776
3	7209073	5.47354	0.0134409	5	0.0567776
3	7209074	5.47354	0.0134409	5	0.0567776
3	7209075	5.47354	0.0134409	5	0.0567776
5	9067093	5.47125	0.0188172	7	0.0567518
3	23215377	5.46541	0.00806452	3	0.0566859
2	14106635	5.46357	0.00806452	3	0.0566652
2	14107369	5.46357	0.00806452	3	0.0566652
2	14107450	5.46357	0.00806452	3	0.0566652
2	14107635	5.46357	0.00806452	3	0.0566652
2	14107759	5.46357	0.00806452	3	0.0566652
1	22488944	5.46047	0.00806452	3	0.0566303
1	22489856	5.46047	0.00806452	3	0.0566303
1	22489898	5.46047	0.00806452	3	0.0566303
1	22489935	5.46047	0.00806452	3	0.0566303
1	22489965	5.46047	0.00806452	3	0.0566303
1	22489972	5.46047	0.00806452	3	0.0566303
1	22490436	5.46047	0.00806452	3	0.0566303
3	19797066	5.45995	0.0215054	8	0.0566244
2	9382796	5.43889	0.00806452	3	0.056387
1	13064011	5.43149	0.0107527	4	0.0563035
1	13064849	5.43149	0.0107527	4	0.0563035
1	13064867	5.43149	0.0107527	4	0.0563035
1	13065214	5.43149	0.0107527	4	0.0563035
1	13065774	5.43149	0.0107527	4	0.0563035
1	13065937	5.43149	0.0107527	4	0.0563035
1	13066159	5.43149	0.0107527	4	0.0563035
1	13066552	5.43149	0.0107527	4	0.0563035
1	13066608	5.43149	0.0107527	4	0.0563035
1	13066937	5.43149	0.0107527	4	0.0563035
5	16636764	5.42295	0.00806452	3	0.0562073
5	16637817	5.42295	0.00806452	3	0.0562073
5	16638135	5.42295	0.00806452	3	0.0562073
5	16638150	5.42295	0.00806452	3	0.0562073
5	16638546	5.42295	0.00806452	3	0.0562073
5	16638627	5.42295	0.00806452	3	0.0562073
5	16639022	5.42295	0.00806452	3	0.0562073
5	16639706	5.42295	0.00806452	3	0.0562073
5	16639745	5.42295	0.00806452	3	0.0562073
5	16639794	5.42295	0.00806452	3	0.0562073
5	16639809	5.42295	0.00806452	3	0.0562073
5	16639835	5.42295	0.00806452	3	0.0562073
5	16640044	5.42295	0.00806452	3	0.0562073
5	16640056	5.42295	0.00806452	3	0.0562073
5	16640209	5.42295	0.00806452	3	0.0562073
5	16640239	5.42295	0.00806452	3	0.0562073
5	16640266	5.42295	0.00806452	3	0.0562073
5	16640302	5.42295	0.00806452	3	0.0562073
5	16640497	5.42295	0.00806452	3	0.0562073
5	16640542	5.42295	0.00806452	3	0.0562073
1	16262539	5.41944	0.00806452	3	0.0561677
1	22488225	5.41728	0.00537634	2	0.0561433
1	26121017	5.41728	0.00537634	2	0.0561433
1	26122764	5.41728	0.00537634	2	0.0561433
1	26122921	5.41728	0.00537634	2	0.0561433
1	26138381	5.41728	0.00537634	2	0.0561433
1	26138697	5.41728	0.00537634	2	0.0561433
1	26139632	5.41728	0.00537634	2	0.0561433
1	26177581	5.41728	0.00537634	2	0.0561433
1	26179826	5.41728	0.00537634	2	0.0561433
1	26179995	5.41728	0.00537634	2	0.0561433
1	26183685	5.41728	0.00537634	2	0.0561433
1	26184935	5.41728	0.00537634	2	0.0561433
1	26184995	5.41728	0.00537634	2	0.0561433
1	26185253	5.41728	0.00537634	2	0.0561433
1	26186057	5.41728	0.00537634	2	0.0561433
1	26189487	5.41728	0.00537634	2	0.0561433
1	26189570	5.41728	0.00537634	2	0.0561433
2	729058	5.41728	0.00537634	2	0.0561433
3	15337868	5.37523	0.0134409	5	0.0556691
3	15340378	5.37523	0.0134409	5	0.0556691
3	15340834	5.37523	0.0134409	5	0.0556691
3	15340855	5.37523	0.0134409	5	0.0556691
5	9063414	5.37486	0.0268817	10	0.0556649
5	9063435	5.37486	0.0268817	10	0.0556649
5	9063454	5.37486	0.0268817	10	0.0556649
5	9063486	5.37486	0.0268817	10	0.0556649
5	9063561	5.37486	0.0268817	10	0.0556649
5	9063575	5.37486	0.0268817	10	0.0556649
5	9063745	5.37486	0.0268817	10	0.0556649
5	9063752	5.37486	0.0268817	10	0.0556649
5	9063763	5.37486	0.0268817	10	0.0556649
5	9063776	5.37486	0.0268817	10	0.0556649
5	9063790	5.37486	0.0268817	10	0.0556649
5	9063863	5.37486	0.0268817	10	0.0556649
5	9063916	5.37486	0.0268817	10	0.0556649
1	22517342	5.37229	0.0134409	5	0.055636
1	22517385	5.37229	0.0134409	5	0.055636
1	8392305	5.36358	0.0134409	5	0.0555378
1	12736212	5.36237	0.016129	6	0.0555241
1	12736213	5.36237	0.016129	6	0.0555241
3	23146041	5.36045	0.0322581	12	0.0555024
2	18594218	5.35728	0.0107527	4	0.0554667
2	18594808	5.35728	0.0107527	4	0.0554667
1	22394609	5.3536	0.00806452	3	0.0554251
2	276894	5.3429	0.0134409	5	0.0553045
1	26110414	5.33192	0.00806452	3	0.0551806
1	26111755	5.33192	0.00806452	3	0.0551806
1	26112475	5.33192	0.00806452	3	0.0551806
1	26115173	5.33192	0.00806452	3	0.0551806
1	26116145	5.33192	0.00806452	3	0.0551806
1	26119342	5.33192	0.00806452	3	0.0551806
1	12163337	5.32856	0.0268817	10	0.0551428
1	20042336	5.3269	0.00806452	3	0.055124
1	6931623	5.31292	0.0134409	5	0.0549663
4	16696629	5.3071	0.00806452	3	0.0549007
1	11970268	5.29042	0.0456989	17	0.0547125
2	18373018	5.2901	0.00806452	3	0.0547089
3	3377264	5.2901	0.00806452	3	0.0547089
3	3377281	5.2901	0.00806452	3	0.0547089
3	3377291	5.2901	0.00806452	3	0.0547089
3	3377295	5.2901	0.00806452	3	0.0547089
3	3377342	5.2901	0.00806452	3	0.0547089
3	21738532	5.27716	0.0188172	7	0.0545629
2	7138135	5.2709	0.00806452	3	0.0544922
2	7138835	5.2709	0.00806452	3	0.0544922
2	7138897	5.2709	0.00806452	3	0.0544922
2	7141945	5.2709	0.00806452	3	0.0544922
2	7144663	5.2709	0.00806452	3	0.0544922
2	7144791	5.2709	0.00806452	3	0.0544922
1	7074440	5.264	0.00806452	3	0.0544145
2	16693035	5.26397	0.0322581	12	0.0544142
1	10114776	5.25991	0.00537634	2	0.0543683
1	12467339	5.25991	0.00537634	2	0.0543683
1	12469878	5.25991	0.00537634	2	0.0543683
1	12470301	5.25991	0.00537634	2	0.0543683
1	22023466	5.25991	0.00537634	2	0.0543683
1	27514634	5.25991	0.00537634	2	0.0543683
2	9027050	5.25991	0.00537634	2	0.0543683
2	11070759	5.25991	0.00537634	2	0.0543683
2	11071793	5.25991	0.00537634	2	0.0543683
2	17031566	5.25991	0.00537634	2	0.0543683
2	17873761	5.25991	0.00537634	2	0.0543683
2	18475666	5.25991	0.00537634	2	0.0543683
3	1551977	5.25991	0.00537634	2	0.0543683
3	18392559	5.25991	0.00537634	2	0.0543683
4	983492	5.25991	0.00537634	2	0.0543683
4	7214126	5.25991	0.00537634	2	0.0543683
4	8343947	5.25991	0.00537634	2	0.0543683
4	8343948	5.25991	0.00537634	2	0.0543683
4	8344023	5.25991	0.00537634	2	0.0543683
4	8344029	5.25991	0.00537634	2	0.0543683
4	8344057	5.25991	0.00537634	2	0.0543683
4	8344084	5.25991	0.00537634	2	0.0543683
4	8344089	5.25991	0.00537634	2	0.0543683
4	8344131	5.25991	0.00537634	2	0.0543683
4	8344231	5.25991	0.00537634	2	0.0543683
4	8344311	5.25991	0.00537634	2	0.0543683
4	8344359	5.25991	0.00537634	2	0.0543683
4	8344385	5.25991	0.00537634	2	0.0543683
4	8344413	5.25991	0.00537634	2	0.0543683
4	8344416	5.25991	0.00537634	2	0.0543683
4	9987090	5.25991	0.00537634	2	0.0543683
4	15955807	5.25991	0.00537634	2	0.0543683
4	15955922	5.25991	0.00537634	2	0.0543683
5	14311755	5.25991	0.00537634	2	0.0543683
5	15226209	5.25991	0.00537634	2	0.0543683
5	16199779	5.25991	0.00537634	2	0.0543683
5	23599164	5.25991	0.00537634	2	0.0543683
5	23599969	5.25991	0.00537634	2	0.0543683
5	23647437	5.25991	0.00537634	2	0.0543683
5	26288624	5.25991	0.00537634	2	0.0543683
5	26289912	5.25991	0.00537634	2	0.0543683
5	26790234	5.25991	0.00537634	2	0.0543683
5	16663007	5.25924	0.00806452	3	0.0543607
5	16663155	5.25924	0.00806452	3	0.0543607
5	16663211	5.25924	0.00806452	3	0.0543607
5	16663269	5.25924	0.00806452	3	0.0543607
5	16663330	5.25924	0.00806452	3	0.0543607
5	12562659	5.24996	0.30914	115	0.054256
1	22498035	5.24419	0.0107527	4	0.0541909
3	22214422	5.24349	0.00806452	3	0.054183
1	22517390	5.23807	0.0107527	4	0.0541219
1	13122622	5.22946	0.00806452	3	0.0540247
1	13123549	5.22946	0.00806452	3	0.0540247
1	13124407	5.22946	0.00806452	3	0.0540247
3	22146686	5.2243	0.0134409	5	0.0539665
3	11146550	5.21514	0.0295699	11	0.0538632
3	11146830	5.21514	0.0295699	11	0.0538632
4	16021715	5.19644	0.0295699	11	0.053652
4	16028421	5.19644	0.0295699	11	0.053652
1	3438848	5.19616	0.00537634	2	0.053649
1	9462015	5.19616	0.00537634	2	0.053649
1	9463541	5.19616	0.00537634	2	0.053649
1	9469993	5.19616	0.00537634	2	0.053649
1	9474151	5.19616	0.00537634	2	0.053649
1	9475535	5.19616	0.00537634	2	0.053649
1	16996767	5.19616	0.00537634	2	0.053649
1	19430311	5.19616	0.00537634	2	0.053649
1	19431186	5.19616	0.00537634	2	0.053649
1	19431294	5.19616	0.00537634	2	0.053649
1	19437599	5.19616	0.00537634	2	0.053649
1	19438205	5.19616	0.00537634	2	0.053649
1	27215854	5.19616	0.00537634	2	0.053649
1	27216631	5.19616	0.00537634	2	0.053649
1	27218195	5.19616	0.00537634	2	0.053649
1	27220697	5.19616	0.00537634	2	0.053649
1	27221543	5.19616	0.00537634	2	0.053649
1	27222134	5.19616	0.00537634	2	0.053649
1	27223194	5.19616	0.00537634	2	0.053649
1	27223195	5.19616	0.00537634	2	0.053649
2	5060287	5.19616	0.00537634	2	0.053649
2	5061131	5.19616	0.00537634	2	0.053649
3	19261998	5.19616	0.00537634	2	0.053649
4	1247237	5.19616	0.00537634	2	0.053649
4	6333047	5.19616	0.00537634	2	0.053649
4	6333326	5.19616	0.00537634	2	0.053649
4	6334365	5.19616	0.00537634	2	0.053649
5	13199206	5.19616	0.00537634	2	0.053649
5	13201152	5.19616	0.00537634	2	0.053649
5	13201224	5.19616	0.00537634	2	0.053649
5	13205347	5.19616	0.00537634	2	0.053649
5	13214738	5.19616	0.00537634	2	0.053649
5	13215646	5.19616	0.00537634	2	0.053649
5	22974500	5.19616	0.00537634	2	0.053649
5	22976666	5.19616	0.00537634	2	0.053649
5	22981384	5.19616	0.00537634	2	0.053649
5	22989906	5.19616	0.00537634	2	0.053649
5	22994970	5.19616	0.00537634	2	0.053649
5	22998835	5.19616	0.00537634	2	0.053649
5	23010094	5.19616	0.00537634	2	0.053649
5	23010095	5.19616	0.00537634	2	0.053649
5	23010096	5.19616	0.00537634	2	0.053649
1	7912677	5.19385	0.0107527	4	0.0536229
2	101713	5.19069	0.00806452	3	0.0535873
1	19754257	5.18229	0.016129	6	0.0534924
4	7746185	5.17218	0.00806452	3	0.0533783
3	4286420	5.16967	0.0241935	9	0.0533499
5	15430101	5.1526	0.016129	6	0.0531574
1	22397054	5.14914	0.00806452	3	0.0531183
1	22397069	5.14914	0.00806452	3	0.0531183
1	22397232	5.14914	0.00806452	3	0.0531183
1	22397247	5.14914	0.00806452	3	0.0531183
1	22397331	5.14914	0.00806452	3	0.0531183
1	22397343	5.14914	0.00806452	3	0.0531183
1	22397725	5.14914	0.00806452	3	0.0531183
1	22397757	5.14914	0.00806452	3	0.0531183
1	22399847	5.14914	0.00806452	3	0.0531183
1	22400669	5.14914	0.00806452	3	0.0531183
1	22400749	5.14914	0.00806452	3	0.0531183
1	22400768	5.14914	0.00806452	3	0.0531183
1	22400839	5.14914	0.00806452	3	0.0531183
1	22401164	5.14914	0.00806452	3	0.0531183
1	22401201	5.14914	0.00806452	3	0.0531183
1	22401250	5.14914	0.00806452	3	0.0531183
1	22401307	5.14914	0.00806452	3	0.0531183
1	22401319	5.14914	0.00806452	3	0.0531183
1	22401337	5.14914	0.00806452	3	0.0531183
1	22401369	5.14914	0.00806452	3	0.0531183
1	22401709	5.14914	0.00806452	3	0.0531183
1	22402718	5.14914	0.00806452	3	0.0531183
1	22404626	5.14914	0.00806452	3	0.0531183
1	22405772	5.14914	0.00806452	3	0.0531183
1	22405926	5.14914	0.00806452	3	0.0531183
1	13791883	5.14276	0.00806452	3	0.0530462
4	13718037	5.14204	0.0134409	5	0.0530381
4	13718075	5.14204	0.0134409	5	0.0530381
4	13718175	5.14204	0.0134409	5	0.0530381
4	13718488	5.14204	0.0134409	5	0.0530381
4	13718540	5.14204	0.0134409	5	0.0530381
4	13718789	5.14204	0.0134409	5	0.0530381
4	13717871	5.14203	0.0134409	5	0.053038
4	13717973	5.14203	0.0134409	5	0.053038
4	13718036	5.14203	0.0134409	5	0.053038
4	13718050	5.14203	0.0134409	5	0.053038
4	13718147	5.14203	0.0134409	5	0.053038
4	13718177	5.14203	0.0134409	5	0.053038
4	13718367	5.14203	0.0134409	5	0.053038
1	11737649	5.14122	0.0322581	12	0.0530289
1	11737915	5.14122	0.0322581	12	0.0530289
4	11796075	5.13626	0.0510753	19	0.0529729
4	11796404	5.13626	0.0510753	19	0.0529729
4	11796424	5.13626	0.0510753	19	0.0529729
4	13532603	5.12643	0.016129	6	0.0528619
5	7820883	5.12506	0.0215054	8	0.0528465
4	14222110	5.12365	0.0107527	4	0.0528306
4	14221935	5.12364	0.0107527	4	0.0528305
4	14222114	5.12364	0.0107527	4	0.0528305
2	2766666	5.12213	0.00537634	2	0.0528135
2	2781846	5.12213	0.00537634	2	0.0528135
2	2792975	5.12213	0.00537634	2	0.0528135
2	2795624	5.12213	0.00537634	2	0.0528135
2	14046454	5.12213	0.00537634	2	0.0528135
4	8606710	5.12213	0.00537634	2	0.0528135
2	9833205	5.11675	0.00537634	2	0.0527527
3	17397071	5.11675	0.00537634	2	0.0527527
3	17397089	5.11675	0.00537634	2	0.0527527
5	22463478	5.11675	0.00537634	2	0.0527527
1	22421092	5.1109	0.00537634	2	0.0526867
3	7208401	5.10093	0.0107527	4	0.0525742
1	22504289	5.09693	0.0376344	14	0.052529
2	1867304	5.09205	0.00806452	3	0.0524738
3	18478120	5.09104	0.206989	77	0.0524624
3	23189423	5.09032	0.0403226	15	0.0524543
3	23189441	5.09032	0.0403226	15	0.0524543
2	13539631	5.08649	0.0645161	24	0.0524111
2	13539677	5.08649	0.0645161	24	0.0524111
2	4211039	5.081	0.0107527	4	0.0523491
2	4211160	5.081	0.0107527	4	0.0523491
2	4211358	5.081	0.0107527	4	0.0523491
2	4211381	5.081	0.0107527	4	0.0523491
2	4211397	5.081	0.0107527	4	0.0523491
1	11052827	5.07975	0.0322581	12	0.052335
1	11589224	5.0757	0.00806452	3	0.0522893
1	4889982	5.07114	0.00537634	2	0.0522378
1	20564569	5.07114	0.00537634	2	0.0522378
1	20564729	5.07114	0.00537634	2	0.0522378
1	25992518	5.07114	0.00537634	2	0.0522378
1	26048183	5.07114	0.00537634	2	0.0522378
1	26800238	5.07114	0.00537634	2	0.0522378
2	2980210	5.07114	0.00537634	2	0.0522378
2	6989855	5.07114	0.00537634	2	0.0522378
2	7078928	5.07114	0.00537634	2	0.0522378
2	7078965	5.07114	0.00537634	2	0.0522378
2	7079011	5.07114	0.00537634	2	0.0522378
2	7079034	5.07114	0.00537634	2	0.0522378
2	7079086	5.07114	0.00537634	2	0.0522378
2	7079421	5.07114	0.00537634	2	0.0522378
2	7081742	5.07114	0.00537634	2	0.0522378
2	8581475	5.07114	0.00537634	2	0.0522378
2	18649574	5.07114	0.00537634	2	0.0522378
3	1602178	5.07114	0.00537634	2	0.0522378
3	2762455	5.07114	0.00537634	2	0.0522378
3	4304144	5.07114	0.00537634	2	0.0522378
3	17158401	5.07114	0.00537634	2	0.0522378
4	1377061	5.07114	0.00537634	2	0.0522378
4	1613423	5.07114	0.00537634	2	0.0522378
4	2588109	5.07114	0.00537634	2	0.0522378
4	11145918	5.07114	0.00537634	2	0.0522378
4	11276284	5.07114	0.00537634	2	0.0522378
5	2567581	5.07114	0.00537634	2	0.0522378
5	5098975	5.07114	0.00537634	2	0.0522378
5	6714686	5.07114	0.00537634	2	0.0522378
5	6715063	5.07114	0.00537634	2	0.0522378
5	6719817	5.07114	0.00537634	2	0.0522378
5	6751717	5.07114	0.00537634	2	0.0522378
5	6755602	5.07114	0.00537634	2	0.0522378
5	17199639	5.07114	0.00537634	2	0.0522378
5	18509571	5.07114	0.00537634	2	0.0522378
5	22671129	5.07114	0.00537634	2	0.0522378
5	24134972	5.07114	0.00537634	2	0.0522378
5	25210453	5.07114	0.00537634	2	0.0522378
5	26175281	5.07114	0.00537634	2	0.0522378
2	2772980	5.06226	0.00806452	3	0.0521376
2	2778519	5.06226	0.00806452	3	0.0521376
2	2778604	5.06226	0.00806452	3	0.0521376
2	2780044	5.06226	0.00806452	3	0.0521376
2	2783135	5.06226	0.00806452	3	0.0521376
2	2783279	5.06226	0.00806452	3	0.0521376
2	2789867	5.06226	0.00806452	3	0.0521376
2	2791035	5.06226	0.00806452	3	0.0521376
2	2791844	5.06226	0.00806452	3	0.0521376
2	2794612	5.06226	0.00806452	3	0.0521376
2	2802801	5.06226	0.00806452	3	0.0521376
2	2803196	5.06226	0.00806452	3	0.0521376
2	2803709	5.06226	0.00806452	3	0.0521376
2	2804005	5.06226	0.00806452	3	0.0521376
2	2804321	5.06226	0.00806452	3	0.0521376
2	2806768	5.06226	0.00806452	3	0.0521376
2	2808839	5.06226	0.00806452	3	0.0521376
2	2809048	5.06226	0.00806452	3	0.0521376
2	2841438	5.06226	0.00806452	3	0.0521376
2	2841800	5.06226	0.00806452	3	0.0521376
2	4205001	5.06141	0.00806452	3	0.052128
2	4205535	5.06141	0.00806452	3	0.052128
2	4207444	5.06141	0.00806452	3	0.052128
2	4208478	5.06141	0.00806452	3	0.052128
2	4209003	5.06141	0.00806452	3	0.052128
2	4209009	5.06141	0.00806452	3	0.052128
1	21387597	5.0597	0.00537634	2	0.0521086
4	17710977	5.0597	0.00537634	2	0.0521086
4	17710976	5.0597	0.00537634	2	0.0521086
1	12870972	5.05965	0.016129	6	0.0521081
4	7712205	5.0555	0.00806452	3	0.0520612
5	9063115	5.05038	0.0241935	9	0.0520034
2	11758743	5.04622	0.00806452	3	0.0519564
3	14708436	5.0447	0.0215054	8	0.0519393
1	17253414	5.04416	0.0188172	7	0.0519332
1	6378908	5.04285	0.00537634	2	0.0519184
1	12442301	5.04285	0.00537634	2	0.0519184
2	12626013	5.04285	0.00537634	2	0.0519184
4	8483464	5.04285	0.00537634	2	0.0519184
3	8812692	5.04277	0.00806452	3	0.0519176
1	16486290	5.04141	0.00806452	3	0.0519022
2	9655012	5.04141	0.00806452	3	0.0519022
5	9910022	5.04141	0.00806452	3	0.0519022
1	17508372	5.03956	0.00537634	2	0.0518813
1	17509376	5.03956	0.00537634	2	0.0518813
1	17509610	5.03956	0.00537634	2	0.0518813
5	16652894	5.03956	0.00537634	2	0.0518813
3	21532999	4.99759	0.0107527	4	0.0514075
3	21561674	4.99759	0.0107527	4	0.0514075
3	21575783	4.99759	0.0107527	4	0.0514075
5	15641970	4.99759	0.0107527	4	0.0514075
5	3402799	4.99596	0.0188172	7	0.051389
1	15543635	4.99094	0.0134409	5	0.0513324
3	19790275	4.98944	0.0188172	7	0.0513154
3	19791160	4.98944	0.0188172	7	0.0513154
3	19791534	4.98944	0.0188172	7	0.0513154
3	19794126	4.98944	0.0188172	7	0.0513154
3	19796503	4.98944	0.0188172	7	0.0513154
1	15546693	4.98935	0.00806452	3	0.0513143
1	12237123	4.9889	0.00537634	2	0.0513093
1	12447606	4.9889	0.00537634	2	0.0513093
1	16896353	4.98715	0.00806452	3	0.0512896
4	9998061	4.98073	0.00806452	3	0.051217
4	9998194	4.98073	0.00806452	3	0.051217
5	5003628	4.97907	0.0107527	4	0.0511983
5	5003631	4.97907	0.0107527	4	0.0511983
5	5003703	4.97907	0.0107527	4	0.0511983
5	5003715	4.97907	0.0107527	4	0.0511983
1	19981846	4.97559	0.0107527	4	0.051159
1	19981987	4.97559	0.0107527	4	0.051159
1	19982291	4.97559	0.0107527	4	0.051159
1	19982412	4.97559	0.0107527	4	0.051159
1	19983357	4.97559	0.0107527	4	0.051159
1	19985213	4.97559	0.0107527	4	0.051159
1	19985970	4.97559	0.0107527	4	0.051159
1	19986958	4.97559	0.0107527	4	0.051159
4	8928287	4.9731	0.0188172	7	0.0511308
5	236896	4.96721	0.0107527	4	0.0510644
5	9063750	4.96451	0.0295699	11	0.0510339
1	22744347	4.96174	0.00806452	3	0.0510026
1	25261250	4.96117	0.0107527	4	0.0509962
1	16264414	4.95114	0.0215054	8	0.0508829
1	27133158	4.95093	0.00537634	2	0.0508805
3	10321016	4.95093	0.00537634	2	0.0508805
3	10322333	4.95093	0.00537634	2	0.0508805
3	10324311	4.95093	0.00537634	2	0.0508805
3	10327059	4.95093	0.00537634	2	0.0508805
3	10328289	4.95093	0.00537634	2	0.0508805
1	11275592	4.94899	0.00537634	2	0.0508587
1	22302386	4.94899	0.00537634	2	0.0508587
3	17623634	4.94899	0.00537634	2	0.0508587
1	22892751	4.94632	0.00806452	3	0.0508285
1	7850814	4.94255	0.016129	6	0.0507858
4	11760276	4.9421	0.104839	39	0.0507808
5	16688326	4.92904	0.00806452	3	0.0506333
2	4493334	4.92733	0.00806452	3	0.0506139
2	4493808	4.92733	0.00806452	3	0.0506139
2	4493911	4.92733	0.00806452	3	0.0506139
2	4661291	4.92733	0.00806452	3	0.0506139
3	14263373	4.92714	0.0483871	18	0.0506118
1	17814030	4.92321	0.00806452	3	0.0505674
1	17816323	4.92321	0.00806452	3	0.0505674
1	17816326	4.92321	0.00806452	3	0.0505674
1	17817424	4.92321	0.00806452	3	0.0505674
1	17818383	4.92321	0.00806452	3	0.0505674
1	22500341	4.91381	0.00806452	3	0.0504614
5	15393668	4.91205	0.061828	23	0.0504414
2	16703095	4.90831	0.0456989	17	0.0503992
2	16703103	4.90831	0.0456989	17	0.0503992
5	7785304	4.9018	0.0806452	30	0.0503257
2	2280100	4.90165	0.00806452	3	0.050324
2	2280343	4.90165	0.00806452	3	0.050324
2	2280652	4.90165	0.00806452	3	0.050324
2	2280755	4.90165	0.00806452	3	0.050324
2	2281482	4.90165	0.00806452	3	0.050324
2	13361802	4.90165	0.00806452	3	0.050324
4	17465017	4.90165	0.00806452	3	0.050324
4	17465080	4.90165	0.00806452	3	0.050324
4	17465511	4.90165	0.00806452	3	0.050324
4	17465616	4.90165	0.00806452	3	0.050324
4	17465622	4.90165	0.00806452	3	0.050324
4	17465793	4.90165	0.00806452	3	0.050324
4	17466048	4.90165	0.00806452	3	0.050324
3	20220483	4.89808	0.0188172	7	0.0502837
2	2812642	4.89633	0.016129	6	0.0502639
2	2812866	4.89633	0.016129	6	0.0502639
2	2814206	4.89633	0.016129	6	0.0502639
2	2814488	4.89633	0.016129	6	0.0502639
2	2816930	4.89633	0.016129	6	0.0502639
5	13173089	4.89428	0.0107527	4	0.0502408
1	16843813	4.88245	0.00537634	2	0.0501072
1	5618087	4.88029	0.0107527	4	0.0500827
1	5618172	4.88029	0.0107527	4	0.0500827
1	5618249	4.88029	0.0107527	4	0.0500827
1	5618339	4.88029	0.0107527	4	0.0500827
1	5618399	4.88029	0.0107527	4	0.0500827
1	5618407	4.88029	0.0107527	4	0.0500827
1	5618409	4.88029	0.0107527	4	0.0500827
1	5618410	4.88029	0.0107527	4	0.0500827
1	5618413	4.88029	0.0107527	4	0.0500827
5	13140945	4.87966	0.0241935	9	0.0500756
5	13145457	4.87966	0.0241935	9	0.0500756
5	13145616	4.87966	0.0241935	9	0.0500756
5	13145911	4.87966	0.0241935	9	0.0500756
1	29871952	4.87958	0.0806452	30	0.0500747
4	6681878	4.87446	0.0295699	11	0.0500169
2	16249987	4.87138	0.0215054	8	0.0499821
5	17584757	4.86874	0.00537634	2	0.0499523
5	13124883	4.86863	0.00806452	3	0.0499511
5	13327173	4.86863	0.00806452	3	0.0499511
2	4280236	4.86719	0.0107527	4	0.0499347
1	17278166	4.86391	0.00806452	3	0.0498977
2	9902286	4.86391	0.00806452	3	0.0498977
5	16608697	4.85786	0.00806452	3	0.0498294
5	16608993	4.85786	0.00806452	3	0.0498294
5	16609057	4.85786	0.00806452	3	0.0498294
5	16609058	4.85786	0.00806452	3	0.0498294
5	16609091	4.85786	0.00806452	3	0.0498294
2	19421516	4.85722	0.0188172	7	0.0498222
2	19422953	4.85722	0.0188172	7	0.0498222
2	19435772	4.85722	0.0188172	7	0.0498222
2	19437410	4.85722	0.0188172	7	0.0498222
5	7742174	4.85691	0.0107527	4	0.0498186
1	22518288	4.85673	0.0107527	4	0.0498167
3	15335346	4.85051	0.0107527	4	0.0497464
1	17828949	4.843	0.0725806	27	0.0496616
1	13679676	4.8414	0.00537634	2	0.0496435
1	8310619	4.83807	0.0107527	4	0.0496059
5	13167505	4.83636	0.0241935	9	0.0495865
3	15022537	4.83307	0.0456989	17	0.0495493
5	10760672	4.83194	0.0134409	5	0.0495366
5	10760778	4.83194	0.0134409	5	0.0495366
5	7823838	4.83031	0.00537634	2	0.0495182
2	15989581	4.81383	0.0134409	5	0.0493321
4	17471017	4.81302	0.0188172	7	0.049323
4	17471022	4.81302	0.0188172	7	0.049323
3	23189328	4.8123	0.0376344	14	0.0493147
4	10030046	4.81069	0.193548	72	0.0492966
1	22490961	4.81051	0.0134409	5	0.0492946
1	22492752	4.81051	0.0134409	5	0.0492946
1	22493060	4.81051	0.0134409	5	0.0492946
1	22507881	4.81051	0.0134409	5	0.0492946
1	22508432	4.81051	0.0134409	5	0.0492946
4	6540651	4.80923	0.016129	6	0.04928
4	6541829	4.80923	0.016129	6	0.04928
4	6542584	4.80923	0.016129	6	0.04928
5	600138	4.80737	0.0188172	7	0.0492591
5	600535	4.80737	0.0188172	7	0.0492591
2	18590597	4.80659	0.0241935	9	0.0492503
3	15062840	4.79759	0.016129	6	0.0491486
1	22490881	4.79466	0.00806452	3	0.0491155
1	22496294	4.79466	0.00806452	3	0.0491155
1	22517501	4.79466	0.00806452	3	0.0491155
1	22518657	4.79466	0.00806452	3	0.0491155
1	22518719	4.79466	0.00806452	3	0.0491155
1	22518819	4.79466	0.00806452	3	0.0491155
1	22518849	4.79466	0.00806452	3	0.0491155
1	22518852	4.79466	0.00806452	3	0.0491155
1	22518930	4.79466	0.00806452	3	0.0491155
1	22519231	4.79466	0.00806452	3	0.0491155
1	22519293	4.79466	0.00806452	3	0.0491155
5	13468784	4.78659	0.0134409	5	0.0490243
3	23196296	4.78153	0.0215054	8	0.0489672
3	23196359	4.78153	0.0215054	8	0.0489672
3	23196546	4.78153	0.0215054	8	0.0489672
3	23196640	4.78153	0.0215054	8	0.0489672
1	23657282	4.78121	0.424731	158	0.0489636
5	5694540	4.77086	0.0698925	26	0.0488466
2	15501448	4.76936	0.00806452	3	0.0488297
1	12973535	4.75935	0.0107527	4	0.0487166
1	16446692	4.75771	0.00806452	3	0.0486981
5	13166110	4.75472	0.0134409	5	0.0486643
4	16009000	4.7536	0.0268817	10	0.0486517
1	18431790	4.74975	0.016129	6	0.0486082
2	16697705	4.74825	0.0268817	10	0.0485913
2	16701535	4.74825	0.0268817	10	0.0485913
5	13201227	4.74806	0.00806452	3	0.0485891
4	16764445	4.74679	0.0456989	17	0.0485747
4	16764816	4.74679	0.0456989	17	0.0485747
4	16767193	4.74679	0.0456989	17	0.0485747
3	23198983	4.74661	0.0134409	5	0.0485727
3	23199133	4.74661	0.0134409	5	0.0485727
3	23199189	4.74661	0.0134409	5	0.0485727
3	23199122	4.7466	0.0134409	5	0.0485726
3	23199134	4.7466	0.0134409	5	0.0485726
3	18396548	4.74055	0.00806452	3	0.0485043
4	12696838	4.73806	0.0134409	5	0.0484761
5	2307148	4.73453	0.016129	6	0.0484362
2	16128990	4.73441	0.0188172	7	0.0484349
2	16130217	4.73441	0.0188172	7	0.0484349
2	16134281	4.73441	0.0188172	7	0.0484349
2	16136587	4.73441	0.0188172	7	0.0484349
2	16138378	4.73441	0.0188172	7	0.0484349
2	16138500	4.73441	0.0188172	7	0.0484349
2	16138521	4.73441	0.0188172	7	0.0484349
2	16138956	4.73441	0.0188172	7	0.0484349
2	16140951	4.73441	0.0188172	7	0.0484349
2	16141283	4.73441	0.0188172	7	0.0484349
2	16141379	4.73441	0.0188172	7	0.0484349
2	16142179	4.73441	0.0188172	7	0.0484349
3	11556291	4.73147	0.016129	6	0.0484017
2	1602451	4.72886	0.00806452	3	0.0483722
1	12164416	4.72322	0.016129	6	0.0483084
4	9739056	4.72193	0.00806452	3	0.0482939
1	16115746	4.72132	0.0887097	33	0.048287
1	11915548	4.71686	0.00806452	3	0.0482366
1	11915647	4.71686	0.00806452	3	0.0482366
1	11917334	4.71686	0.00806452	3	0.0482366
1	11918310	4.71686	0.00806452	3	0.0482366
1	11918700	4.71686	0.00806452	3	0.0482366
1	11918887	4.71686	0.00806452	3	0.0482366
1	11920464	4.71686	0.00806452	3	0.0482366
1	11924054	4.71686	0.00806452	3	0.0482366
1	11924917	4.71686	0.00806452	3	0.0482366
1	11925311	4.71686	0.00806452	3	0.0482366
4	9766568	4.71331	0.260753	97	0.0481965
3	11475665	4.70737	0.0241935	9	0.0481294
1	22524380	4.70651	0.0107527	4	0.0481197
1	22524405	4.70651	0.0107527	4	0.0481197
1	22524412	4.70651	0.0107527	4	0.0481197
1	22524419	4.70651	0.0107527	4	0.0481197
3	21691033	4.70412	0.0295699	11	0.0480927
4	15399218	4.69074	0.00806452	3	0.0479414
4	6675390	4.68912	0.00537634	2	0.0479231
3	12655055	4.68278	0.00537634	2	0.0478515
3	12657094	4.68278	0.00537634	2	0.0478515
3	12659580	4.68278	0.00537634	2	0.0478515
4	175009	4.68278	0.00537634	2	0.0478515
4	2846429	4.68278	0.00537634	2	0.0478515
4	5279328	4.68278	0.00537634	2	0.0478515
4	5280715	4.68278	0.00537634	2	0.0478515
4	5280738	4.68278	0.00537634	2	0.0478515
4	5280745	4.68278	0.00537634	2	0.0478515
4	5281338	4.68278	0.00537634	2	0.0478515
4	5282683	4.68278	0.00537634	2	0.0478515
4	5282899	4.68278	0.00537634	2	0.0478515
4	5283346	4.68278	0.00537634	2	0.0478515
4	5283743	4.68278	0.00537634	2	0.0478515
4	5283834	4.68278	0.00537634	2	0.0478515
4	5285056	4.68278	0.00537634	2	0.0478515
4	5285133	4.68278	0.00537634	2	0.0478515
4	5285429	4.68278	0.00537634	2	0.0478515
4	5285628	4.68278	0.00537634	2	0.0478515
4	5285663	4.68278	0.00537634	2	0.0478515
4	5285942	4.68278	0.00537634	2	0.0478515
4	5288821	4.68278	0.00537634	2	0.0478515
4	5290774	4.68278	0.00537634	2	0.0478515
5	10018848	4.68278	0.00537634	2	0.0478515
5	10019328	4.68278	0.00537634	2	0.0478515
5	10021498	4.68278	0.00537634	2	0.0478515
5	10021732	4.68278	0.00537634	2	0.0478515
5	10022981	4.68278	0.00537634	2	0.0478515
5	10024158	4.68278	0.00537634	2	0.0478515
3	12651059	4.68277	0.00537634	2	0.0478514
3	12658967	4.68277	0.00537634	2	0.0478514
3	12659326	4.68277	0.00537634	2	0.0478514
4	2845572	4.68277	0.00537634	2	0.0478514
4	5279301	4.68277	0.00537634	2	0.0478514
4	5280186	4.68277	0.00537634	2	0.0478514
4	5280197	4.68277	0.00537634	2	0.0478514
4	5280711	4.68277	0.00537634	2	0.0478514
4	5280726	4.68277	0.00537634	2	0.0478514
4	5280758	4.68277	0.00537634	2	0.0478514
4	5282530	4.68277	0.00537634	2	0.0478514
4	5283433	4.68277	0.00537634	2	0.0478514
4	5283483	4.68277	0.00537634	2	0.0478514
4	5283762	4.68277	0.00537634	2	0.0478514
4	5284229	4.68277	0.00537634	2	0.0478514
4	5284623	4.68277	0.00537634	2	0.0478514
4	5285819	4.68277	0.00537634	2	0.0478514
4	5286846	4.68277	0.00537634	2	0.0478514
4	5290277	4.68277	0.00537634	2	0.0478514
4	5291754	4.68277	0.00537634	2	0.0478514
4	10958691	4.68277	0.00537634	2	0.0478514
5	10019133	4.68277	0.00537634	2	0.0478514
5	10019346	4.68277	0.00537634	2	0.0478514
5	10019636	4.68277	0.00537634	2	0.0478514
2	14105770	4.67499	0.0107527	4	0.0477635
5	7820815	4.67445	0.016129	6	0.0477575
5	7820826	4.67445	0.016129	6	0.0477575
5	7820853	4.67445	0.016129	6	0.0477575
4	16038826	4.67342	0.0376344	14	0.0477458
1	11052853	4.67339	0.0349462	13	0.0477455
1	11052854	4.67339	0.0349462	13	0.0477455
4	29505	4.67315	0.0725806	27	0.0477428
3	16490092	4.6667	0.0107527	4	0.0476699
2	19027789	4.66275	0.0645161	24	0.0476253
1	28384944	4.66136	0.0967742	36	0.0476096
1	18800598	4.65363	0.33871	126	0.0475222
4	10020096	4.65315	0.389785	145	0.0475168
4	10288926	4.65118	0.150538	56	0.0474945
4	10288934	4.65118	0.150538	56	0.0474945
4	10289003	4.65118	0.150538	56	0.0474945
5	8083708	4.65035	0.0188172	7	0.0474851
3	11148146	4.64671	0.061828	23	0.047444
1	12710857	4.64308	0.0107527	4	0.047403
3	9522338	4.63781	0.215054	80	0.0473434
1	19974054	4.63601	0.00806452	3	0.0473231
1	19974121	4.63601	0.00806452	3	0.0473231
1	17830835	4.63578	0.0672043	25	0.0473205
3	7210074	4.63483	0.0107527	4	0.0473098
3	9764389	4.63261	0.016129	6	0.0472847
3	9765792	4.63261	0.016129	6	0.0472847
3	9522431	4.62991	0.212366	79	0.0472543
3	19792306	4.62187	0.0215054	8	0.0471634
1	16946208	4.62016	0.0215054	8	0.0471441
3	16546742	4.61583	0.0268817	10	0.0470952
3	16547169	4.61583	0.0268817	10	0.0470952
3	16549355	4.61583	0.0268817	10	0.0470952
3	16549483	4.61583	0.0268817	10	0.0470952
3	16549885	4.61583	0.0268817	10	0.0470952
3	16550078	4.61583	0.0268817	10	0.0470952
3	16551782	4.61583	0.0268817	10	0.0470952
3	16551787	4.61583	0.0268817	10	0.0470952
4	16743449	4.6154	0.0430108	16	0.0470903
4	1506605	4.61421	0.016129	6	0.0470768
4	1507220	4.61421	0.016129	6	0.0470768
4	11782896	4.60533	0.0591398	22	0.0469765
4	11785257	4.60533	0.0591398	22	0.0469765
1	29440833	4.60444	0.00537634	2	0.0469664
5	17865391	4.60444	0.00537634	2	0.0469664
4	14631285	4.60384	0.0241935	9	0.0469596
1	15944413	4.60309	0.00806452	3	0.0469512
3	21679198	4.60093	0.0241935	9	0.0469268
3	21679523	4.60093	0.0241935	9	0.0469268
1	2143479	4.60081	0.0430108	16	0.0469254
5	17247287	4.59706	0.00806452	3	0.046883
3	7456769	4.59637	0.00806452	3	0.0468753
3	21719480	4.58485	0.0295699	11	0.0467451
1	11018840	4.582	0.00806452	3	0.0467129
1	11019447	4.582	0.00806452	3	0.0467129
1	11021040	4.582	0.00806452	3	0.0467129
1	11021067	4.582	0.00806452	3	0.0467129
1	11021425	4.582	0.00806452	3	0.0467129
1	11023657	4.582	0.00806452	3	0.0467129
2	16748615	4.582	0.00806452	3	0.0467129
2	16760418	4.582	0.00806452	3	0.0467129
5	10828937	4.582	0.00806452	3	0.0467129
5	10829839	4.582	0.00806452	3	0.0467129
5	10830628	4.582	0.00806452	3	0.0467129
5	10830972	4.582	0.00806452	3	0.0467129
5	10831986	4.582	0.00806452	3	0.0467129
5	10834005	4.582	0.00806452	3	0.0467129
5	10836456	4.582	0.00806452	3	0.0467129
5	10841041	4.582	0.00806452	3	0.0467129
5	10843067	4.582	0.00806452	3	0.0467129
5	10844841	4.582	0.00806452	3	0.0467129
5	10845069	4.582	0.00806452	3	0.0467129
1	11012270	4.58199	0.00806452	3	0.0467128
1	11019079	4.58199	0.00806452	3	0.0467128
1	11020741	4.58199	0.00806452	3	0.0467128
1	11021065	4.58199	0.00806452	3	0.0467128
1	11021671	4.58199	0.00806452	3	0.0467128
1	11023049	4.58199	0.00806452	3	0.0467128
2	16752223	4.58199	0.00806452	3	0.0467128
2	16752245	4.58199	0.00806452	3	0.0467128
2	16759146	4.58199	0.00806452	3	0.0467128
5	10828744	4.58199	0.00806452	3	0.0467128
5	10830592	4.58199	0.00806452	3	0.0467128
5	10838271	4.58199	0.00806452	3	0.0467128
5	10840612	4.58199	0.00806452	3	0.0467128
5	10840964	4.58199	0.00806452	3	0.0467128
4	16767383	4.58144	0.0483871	18	0.0467065
3	15803122	4.57937	0.00537634	2	0.0466831
3	15803272	4.57937	0.00537634	2	0.0466831
3	15804914	4.57937	0.00537634	2	0.0466831
5	15449850	4.5793	0.016129	6	0.0466824
5	15449853	4.5793	0.016129	6	0.0466824
5	15449921	4.5793	0.016129	6	0.0466824
4	15906059	4.57226	0.0483871	18	0.0466028
1	22426522	4.56492	0.00806452	3	0.0465199
2	13534432	4.56251	0.0295699	11	0.0464926
2	13534795	4.56251	0.0295699	11	0.0464926
2	13535152	4.56251	0.0295699	11	0.0464926
2	13541599	4.56251	0.0295699	11	0.0464926
1	25058218	4.56	0.0188172	7	0.0464643
3	11477329	4.55942	0.0268817	10	0.0464577
5	15393456	4.55782	0.0564516	21	0.0464396
2	3107309	4.55453	0.0134409	5	0.0464025
2	277002	4.55137	0.0134409	5	0.0463667
1	3599426	4.54526	0.00537634	2	0.0462977
1	3606556	4.54526	0.00537634	2	0.0462977
1	3609243	4.54526	0.00537634	2	0.0462977
1	11367808	4.54526	0.00537634	2	0.0462977
1	11389499	4.54526	0.00537634	2	0.0462977
1	11391867	4.54526	0.00537634	2	0.0462977
1	11401969	4.54526	0.00537634	2	0.0462977
1	11441192	4.54526	0.00537634	2	0.0462977
1	12188885	4.54526	0.00537634	2	0.0462977
1	12190685	4.54526	0.00537634	2	0.0462977
1	12191408	4.54526	0.00537634	2	0.0462977
1	12194388	4.54526	0.00537634	2	0.0462977
1	13331907	4.54526	0.00537634	2	0.0462977
1	13332990	4.54526	0.00537634	2	0.0462977
1	13333124	4.54526	0.00537634	2	0.0462977
1	13333874	4.54526	0.00537634	2	0.0462977
2	16233569	4.54526	0.00537634	2	0.0462977
4	16551517	4.54526	0.00537634	2	0.0462977
4	16555969	4.54526	0.00537634	2	0.0462977
4	16556003	4.54526	0.00537634	2	0.0462977
4	16556087	4.54526	0.00537634	2	0.0462977
4	16559175	4.54526	0.00537634	2	0.0462977
4	16564765	4.54526	0.00537634	2	0.0462977
1	3596000	4.54525	0.00537634	2	0.0462976
1	11366877	4.54525	0.00537634	2	0.0462976
1	11383840	4.54525	0.00537634	2	0.0462976
1	11389490	4.54525	0.00537634	2	0.0462976
1	11390299	4.54525	0.00537634	2	0.0462976
1	11390344	4.54525	0.00537634	2	0.0462976
1	11403935	4.54525	0.00537634	2	0.0462976
1	11440232	4.54525	0.00537634	2	0.0462976
1	13329342	4.54525	0.00537634	2	0.0462976
1	13331186	4.54525	0.00537634	2	0.0462976
1	13332707	4.54525	0.00537634	2	0.0462976
1	13332759	4.54525	0.00537634	2	0.0462976
2	6941209	4.54525	0.00537634	2	0.0462976
2	16217639	4.54525	0.00537634	2	0.0462976
2	16221645	4.54525	0.00537634	2	0.0462976
2	16233611	4.54525	0.00537634	2	0.0462976
4	16556084	4.54525	0.00537634	2	0.0462976
4	16558063	4.54525	0.00537634	2	0.0462976
4	16561745	4.54525	0.00537634	2	0.0462976
4	16567179	4.54525	0.00537634	2	0.0462976
5	9552960	4.54525	0.00537634	2	0.0462976
5	9553069	4.54525	0.00537634	2	0.0462976
5	11008142	4.54525	0.00537634	2	0.0462976
4	16755639	4.54381	0.0483871	18	0.0462813
4	16755640	4.54381	0.0483871	18	0.0462813
4	16757339	4.54381	0.0483871	18	0.0462813
1	19949479	4.53998	0.00537634	2	0.0462381
1	19949500	4.53998	0.00537634	2	0.0462381
3	16913539	4.53998	0.00537634	2	0.0462381
4	7149735	4.53998	0.00537634	2	0.0462381
4	7479477	4.53998	0.00537634	2	0.0462381
4	7479505	4.53998	0.00537634	2	0.0462381
4	7480774	4.53998	0.00537634	2	0.0462381
5	8112347	4.53998	0.00537634	2	0.0462381
1	905110	4.53958	0.00537634	2	0.0462335
1	909773	4.53958	0.00537634	2	0.0462335
1	911317	4.53958	0.00537634	2	0.0462335
1	912450	4.53958	0.00537634	2	0.0462335
1	912738	4.53958	0.00537634	2	0.0462335
1	2940927	4.53958	0.00537634	2	0.0462335
1	2941879	4.53958	0.00537634	2	0.0462335
5	8560055	4.53958	0.00537634	2	0.0462335
5	16334135	4.53958	0.00537634	2	0.0462335
3	16236070	4.5368	0.00806452	3	0.0462022
3	7690722	4.5343	0.00537634	2	0.0461739
2	1442809	4.53418	0.00806452	3	0.0461726
5	2296816	4.53032	0.0537634	20	0.0461289
1	17690401	4.52919	0.00806452	3	0.0461162
1	9476916	4.52148	0.0268817	10	0.046029
1	9479032	4.52148	0.0268817	10	0.046029
1	9480444	4.52148	0.0268817	10	0.046029
1	21488426	4.51905	0.00537634	2	0.0460016
1	21488552	4.51905	0.00537634	2	0.0460016
1	21491854	4.51905	0.00537634	2	0.0460016
1	21492674	4.51905	0.00537634	2	0.0460016
1	21493410	4.51905	0.00537634	2	0.0460016
1	21493683	4.51905	0.00537634	2	0.0460016
2	19186767	4.51905	0.00537634	2	0.0460016
2	19284309	4.51905	0.00537634	2	0.0460016
2	19290511	4.51905	0.00537634	2	0.0460016
2	19292435	4.51905	0.00537634	2	0.0460016
2	19306399	4.51905	0.00537634	2	0.0460016
5	17221120	4.51905	0.00537634	2	0.0460016
5	17244356	4.51905	0.00537634	2	0.0460016
5	20900721	4.51905	0.00537634	2	0.0460016
1	6334251	4.51782	0.00537634	2	0.0459876
1	7792687	4.51782	0.00537634	2	0.0459876
1	19949245	4.51782	0.00537634	2	0.0459876
1	20963001	4.51782	0.00537634	2	0.0459876
1	30363209	4.51782	0.00537634	2	0.0459876
2	8993942	4.51782	0.00537634	2	0.0459876
3	2676884	4.51782	0.00537634	2	0.0459876
3	14681041	4.51782	0.00537634	2	0.0459876
3	15563103	4.51782	0.00537634	2	0.0459876
3	18938446	4.51782	0.00537634	2	0.0459876
3	21455857	4.51782	0.00537634	2	0.0459876
3	21456473	4.51782	0.00537634	2	0.0459876
3	21456500	4.51782	0.00537634	2	0.0459876
3	22102079	4.51782	0.00537634	2	0.0459876
3	22103086	4.51782	0.00537634	2	0.0459876
3	22103567	4.51782	0.00537634	2	0.0459876
3	22103764	4.51782	0.00537634	2	0.0459876
4	2328638	4.51782	0.00537634	2	0.0459876
4	11145422	4.51782	0.00537634	2	0.0459876
5	7780930	4.51782	0.00537634	2	0.0459876
5	9064989	4.51782	0.00537634	2	0.0459876
5	12266564	4.51782	0.00537634	2	0.0459876
5	13685981	4.51782	0.00537634	2	0.0459876
5	21804804	4.51782	0.00537634	2	0.0459876
2	9587429	4.51612	0.0188172	7	0.0459685
2	9591492	4.51612	0.0188172	7	0.0459685
2	9591525	4.51612	0.0188172	7	0.0459685
2	9591539	4.51612	0.0188172	7	0.0459685
2	9591863	4.51612	0.0188172	7	0.0459685
2	9592616	4.51612	0.0188172	7	0.0459685
2	9592717	4.51612	0.0188172	7	0.0459685
2	9592812	4.51612	0.0188172	7	0.0459685
2	9592912	4.51612	0.0188172	7	0.0459685
2	9592927	4.51612	0.0188172	7	0.0459685
2	9593247	4.51612	0.0188172	7	0.0459685
2	9593645	4.51612	0.0188172	7	0.0459685
2	9593729	4.51612	0.0188172	7	0.0459685
2	9593730	4.51612	0.0188172	7	0.0459685
2	9593863	4.51612	0.0188172	7	0.0459685
2	14035117	4.50826	0.016129	6	0.0458797
2	14035534	4.50826	0.016129	6	0.0458797
2	14037598	4.50826	0.016129	6	0.0458797
2	14040220	4.50826	0.016129	6	0.0458797
2	14042934	4.50826	0.016129	6	0.0458797
1	20421747	4.50815	0.0913979	34	0.0458783
1	20421748	4.50815	0.0913979	34	0.0458783
1	20424652	4.50815	0.0913979	34	0.0458783
1	20424795	4.50815	0.0913979	34	0.0458783
1	7837502	4.50653	0.0134409	5	0.0458601
3	21859610	4.50014	0.0188172	7	0.0457879
3	21860464	4.50014	0.0188172	7	0.0457879
3	21860063	4.50014	0.0188172	7	0.0457878
3	21863014	4.50014	0.0188172	7	0.0457878
3	23241439	4.49868	0.0107527	4	0.0457714
5	15427352	4.49491	0.00806452	3	0.0457288
1	17581933	4.49456	0.327957	122	0.0457249
1	22717203	4.49448	0.201613	75	0.0457239
4	10157118	4.49392	0.016129	6	0.0457176
3	4118640	4.49364	0.0107527	4	0.0457144
3	4156821	4.49364	0.0107527	4	0.0457144
4	11770032	4.49283	0.0510753	19	0.0457053
4	11771863	4.49283	0.0510753	19	0.0457053
5	22254364	4.49046	0.016129	6	0.0456785
3	22909382	4.4904	0.126344	47	0.0456778
1	13064109	4.48898	0.0134409	5	0.0456618
4	5967333	4.48456	0.0107527	4	0.0456119
3	15111733	4.4799	0.00806452	3	0.0455592
1	11722479	4.47298	0.0537634	20	0.045481
1	22266181	4.47151	0.0215054	8	0.0454644
1	16885692	4.47008	0.0134409	5	0.0454482
1	16885939	4.47008	0.0134409	5	0.0454482
1	16885971	4.47008	0.0134409	5	0.0454482
1	16885987	4.47008	0.0134409	5	0.0454482
1	16886306	4.47008	0.0134409	5	0.0454482
1	16886430	4.47008	0.0134409	5	0.0454482
1	16886784	4.47008	0.0134409	5	0.0454482
1	16886828	4.47008	0.0134409	5	0.0454482
1	16887893	4.47008	0.0134409	5	0.0454482
4	7108874	4.46686	0.0134409	5	0.0454118
1	22427836	4.46358	0.00806452	3	0.0453747
4	9766408	4.4616	0.255376	95	0.0453524
4	11797411	4.45974	0.0456989	17	0.0453314
4	11798469	4.45974	0.0456989	17	0.0453314
4	11802384	4.45974	0.0456989	17	0.0453314
4	11803712	4.45974	0.0456989	17	0.0453314
1	22070606	4.45747	0.00806452	3	0.0453058
1	22070726	4.45747	0.00806452	3	0.0453058
1	22070880	4.45747	0.00806452	3	0.0453058
1	22074119	4.45747	0.00806452	3	0.0453058
1	11384440	4.45685	0.0215054	8	0.0452987
1	2158317	4.45567	0.00537634	2	0.0452853
4	6128685	4.45567	0.00537634	2	0.0452853
5	340528	4.45567	0.00537634	2	0.0452853
1	13690894	4.45507	0.0967742	36	0.0452786
3	23190589	4.45507	0.00806452	3	0.0452786
3	1413178	4.45398	0.00537634	2	0.0452663
3	12737820	4.45398	0.00537634	2	0.0452663
5	10919500	4.45398	0.00537634	2	0.0452663
5	10921368	4.45398	0.00537634	2	0.0452663
5	9883142	4.45292	0.00806452	3	0.0452543
5	9883360	4.45292	0.00806452	3	0.0452543
5	9883448	4.45292	0.00806452	3	0.0452543
5	9883508	4.45292	0.00806452	3	0.0452543
1	12950883	4.45283	0.0107527	4	0.0452533
1	12951491	4.45283	0.0107527	4	0.0452533
1	12951509	4.45283	0.0107527	4	0.0452533
1	12952242	4.45283	0.0107527	4	0.0452533
1	12952294	4.45283	0.0107527	4	0.0452533
1	12953609	4.45283	0.0107527	4	0.0452533
1	12954330	4.45283	0.0107527	4	0.0452533
1	24094114	4.45172	0.00806452	3	0.0452408
1	24097341	4.45172	0.00806452	3	0.0452408
1	4646500	4.44962	0.0188172	7	0.045217
1	4649834	4.44961	0.0188172	7	0.0452169
4	11760345	4.44747	0.0322581	12	0.0451928
1	9629826	4.44607	0.0295699	11	0.0451769
1	9629893	4.44607	0.0295699	11	0.0451769
4	10221763	4.44598	0.0591398	22	0.0451759
1	19916469	4.44467	0.00537634	2	0.0451611
1	19917737	4.44467	0.00537634	2	0.0451611
1	19918531	4.44467	0.00537634	2	0.0451611
1	19919074	4.44467	0.00537634	2	0.0451611
1	19920087	4.44467	0.00537634	2	0.0451611
1	19922871	4.44467	0.00537634	2	0.0451611
1	19924115	4.44467	0.00537634	2	0.0451611
1	19925929	4.44467	0.00537634	2	0.0451611
1	19926550	4.44467	0.00537634	2	0.0451611
1	19928320	4.44467	0.00537634	2	0.0451611
1	24178524	4.44467	0.00537634	2	0.0451611
1	24178881	4.44467	0.00537634	2	0.0451611
3	8820066	4.44467	0.00537634	2	0.0451611
4	2627952	4.44467	0.00537634	2	0.0451611
4	2631741	4.44467	0.00537634	2	0.0451611
4	6356418	4.44467	0.00537634	2	0.0451611
2	13586974	4.4444	0.0806452	30	0.0451581
5	3405823	4.43643	0.0107527	4	0.045068
1	24434129	4.4314	0.0215054	8	0.0450111
1	24439726	4.4314	0.0215054	8	0.0450111
1	16269005	4.4284	0.00537634	2	0.0449772
1	16269043	4.4284	0.00537634	2	0.0449772
1	16269065	4.4284	0.00537634	2	0.0449772
1	16269087	4.4284	0.00537634	2	0.0449772
1	22499966	4.42676	0.00537634	2	0.0449587
3	14405670	4.4242	0.0215054	8	0.0449298
4	11768018	4.42285	0.319892	119	0.0449145
2	9139493	4.42137	0.00537634	2	0.0448978
2	9144978	4.42137	0.00537634	2	0.0448978
4	7299137	4.41897	0.0564516	21	0.0448706
3	6531654	4.41031	0.0134409	5	0.0447729
5	14887685	4.40786	0.00806452	3	0.0447451
3	16079152	4.4011	0.0645161	24	0.0446687
3	16079208	4.4011	0.0645161	24	0.0446687
3	16079375	4.4011	0.0645161	24	0.0446687
3	8891948	4.40063	0.00806452	3	0.0446634
3	8892455	4.40063	0.00806452	3	0.0446634
3	8896671	4.40063	0.00806452	3	0.0446634
4	5391379	4.4002	0.016129	6	0.0446586
2	18944833	4.39937	0.00806452	3	0.0446492
2	18947245	4.39937	0.00806452	3	0.0446492
5	15430017	4.39937	0.00806452	3	0.0446492
5	15430144	4.39937	0.00806452	3	0.0446492
5	15393616	4.39817	0.0537634	20	0.0446357
1	17488998	4.39801	0.274194	102	0.0446338
2	13610855	4.39222	0.0725806	27	0.0445684
2	18497955	4.38964	0.0188172	7	0.0445393
4	9434269	4.38745	0.293011	109	0.0445145
2	19029233	4.38587	0.0134409	5	0.0444967
5	22455160	4.38483	0.016129	6	0.044485
1	23687089	4.38457	0.0134409	5	0.044482
1	23687102	4.38457	0.0134409	5	0.044482
1	23687116	4.38457	0.0134409	5	0.044482
2	8804271	4.38209	0.016129	6	0.0444539
2	8805094	4.38209	0.016129	6	0.0444539
4	15957046	4.38201	0.00806452	3	0.0444531
1	1221331	4.38157	0.0215054	8	0.0444481
3	19857031	4.37981	0.00806452	3	0.0444282
5	15448758	4.37925	0.0107527	4	0.0444218
1	12736240	4.3786	0.0188172	7	0.0444145
1	12736321	4.3786	0.0188172	7	0.0444145
1	12736479	4.3786	0.0188172	7	0.0444145
1	12736727	4.3786	0.0188172	7	0.0444145
1	12737016	4.3786	0.0188172	7	0.0444145
1	12737166	4.3786	0.0188172	7	0.0444145
1	12737184	4.3786	0.0188172	7	0.0444145
1	12740141	4.3786	0.0188172	7	0.0444145
1	12740746	4.3786	0.0188172	7	0.0444145
1	12741960	4.3786	0.0188172	7	0.0444145
1	12742206	4.3786	0.0188172	7	0.0444145
1	12742444	4.3786	0.0188172	7	0.0444145
1	12742585	4.3786	0.0188172	7	0.0444145
1	12743389	4.3786	0.0188172	7	0.0444145
1	19502594	4.37798	0.0134409	5	0.0444075
1	19505657	4.37798	0.0134409	5	0.0444075
1	19506324	4.37798	0.0134409	5	0.0444075
1	19506865	4.37798	0.0134409	5	0.0444075
1	19511663	4.37798	0.0134409	5	0.0444075
2	291504	4.37713	0.0134409	5	0.0443979
2	11325902	4.3771	0.0295699	11	0.0443975
2	13587100	4.37651	0.0833333	31	0.0443909
5	16435038	4.36695	0.0215054	8	0.0442829
1	19526667	4.36693	0.00806452	3	0.0442827
5	16392617	4.3646	0.016129	6	0.0442563
5	3402509	4.36442	0.0134409	5	0.0442542
5	3403657	4.36442	0.0134409	5	0.0442542
4	16044262	4.36318	0.0215054	8	0.0442404
1	13058746	4.36115	0.00537634	2	0.0442173
3	17104289	4.35735	0.0107527	4	0.0441744
5	7920610	4.35731	0.00806452	3	0.044174
2	13542547	4.35729	0.0322581	12	0.0441737
2	13543136	4.35729	0.0322581	12	0.0441737
2	13544148	4.35729	0.0322581	12	0.0441737
1	25239267	4.35705	0.0134409	5	0.0441711
1	25239690	4.35705	0.0134409	5	0.0441711
1	25241336	4.35705	0.0134409	5	0.0441711
1	28384415	4.35384	0.077957	29	0.0441347
1	12568901	4.35208	0.0268817	10	0.0441149
4	5684427	4.3507	0.00806452	3	0.0440993
3	2449828	4.34942	0.0188172	7	0.0440848
3	2450310	4.34942	0.0188172	7	0.0440848
3	2461666	4.34942	0.0188172	7	0.0440848
3	2466219	4.34942	0.0188172	7	0.0440848
4	9160097	4.34924	0.0134409	5	0.0440828
1	15549969	4.34877	0.00537634	2	0.0440774
3	15027833	4.34877	0.00537634	2	0.0440774
5	16182237	4.34726	0.0107527	4	0.0440604
5	16638061	4.34664	0.0107527	4	0.0440534
5	16638066	4.34664	0.0107527	4	0.0440534
5	16638074	4.34664	0.0107527	4	0.0440534
5	15283444	4.34262	0.293011	109	0.044008
5	7795055	4.34216	0.0483871	18	0.0440028
5	7794284	4.33796	0.0483871	18	0.0439553
5	7794571	4.33796	0.0483871	18	0.0439553
5	7757905	4.33692	0.0456989	17	0.0439436
4	11879313	4.3352	0.150538	56	0.0439241
3	9522350	4.33372	0.215054	80	0.0439074
1	16315611	4.33247	0.00806452	3	0.0438933
2	11761749	4.33041	0.0376344	14	0.04387
2	11761764	4.33041	0.0376344	14	0.04387
2	11761792	4.33041	0.0376344	14	0.04387
2	11761918	4.33041	0.0376344	14	0.04387
2	18475913	4.32997	0.0107527	4	0.043865
2	18475969	4.32997	0.0107527	4	0.043865
2	18475973	4.32997	0.0107527	4	0.043865
2	18476109	4.32997	0.0107527	4	0.043865
3	16552110	4.3291	0.0295699	11	0.0438552
3	9785902	4.32798	0.0403226	15	0.0438426
3	9786458	4.32798	0.0403226	15	0.0438426
3	9786589	4.32798	0.0403226	15	0.0438426
4	11761421	4.32581	0.107527	40	0.0438181
1	17296008	4.32486	0.00537634	2	0.0438073
2	315015	4.32486	0.00537634	2	0.0438073
3	17575982	4.32486	0.00537634	2	0.0438073
4	2419183	4.32486	0.00537634	2	0.0438073
5	1935849	4.32486	0.00537634	2	0.0438073
5	11558806	4.3247	0.00806452	3	0.0438055
2	19027702	4.32447	0.0645161	24	0.0438029
2	14102007	4.32154	0.0134409	5	0.0437698
5	14701567	4.32062	0.0107527	4	0.0437594
1	5603591	4.31854	0.00537634	2	0.0437359
1	5604082	4.31854	0.00537634	2	0.0437359
1	5607879	4.31854	0.00537634	2	0.0437359
1	5607909	4.31854	0.00537634	2	0.0437359
1	5608087	4.31854	0.00537634	2	0.0437359
1	5611200	4.31854	0.00537634	2	0.0437359
1	5613248	4.31854	0.00537634	2	0.0437359
1	5613869	4.31854	0.00537634	2	0.0437359
1	5614405	4.31854	0.00537634	2	0.0437359
1	5614550	4.31854	0.00537634	2	0.0437359
1	5615446	4.31854	0.00537634	2	0.0437359
1	5615950	4.31854	0.00537634	2	0.0437359
1	5618284	4.31854	0.00537634	2	0.0437359
1	5620859	4.31854	0.00537634	2	0.0437359
1	5623543	4.31854	0.00537634	2	0.0437359
1	5637314	4.31854	0.00537634	2	0.0437359
1	5638504	4.31854	0.00537634	2	0.0437359
1	5638506	4.31854	0.00537634	2	0.0437359
1	7655140	4.31854	0.00537634	2	0.0437359
1	7655894	4.31854	0.00537634	2	0.0437359
1	7656201	4.31854	0.00537634	2	0.0437359
1	7660896	4.31854	0.00537634	2	0.0437359
1	7713790	4.31854	0.00537634	2	0.0437359
1	7773189	4.31854	0.00537634	2	0.0437359
1	7773896	4.31854	0.00537634	2	0.0437359
1	7774068	4.31854	0.00537634	2	0.0437359
1	7781199	4.31854	0.00537634	2	0.0437359
1	7781200	4.31854	0.00537634	2	0.0437359
1	7788356	4.31854	0.00537634	2	0.0437359
1	7788357	4.31854	0.00537634	2	0.0437359
1	7801774	4.31854	0.00537634	2	0.0437359
1	7804358	4.31854	0.00537634	2	0.0437359
1	7805503	4.31854	0.00537634	2	0.0437359
1	7810222	4.31854	0.00537634	2	0.0437359
1	7811239	4.31854	0.00537634	2	0.0437359
1	7811548	4.31854	0.00537634	2	0.0437359
1	7811978	4.31854	0.00537634	2	0.0437359
1	7812790	4.31854	0.00537634	2	0.0437359
1	7813377	4.31854	0.00537634	2	0.0437359
1	7813776	4.31854	0.00537634	2	0.0437359
1	7852329	4.31854	0.00537634	2	0.0437359
1	7852835	4.31854	0.00537634	2	0.0437359
1	7855192	4.31854	0.00537634	2	0.0437359
1	7899063	4.31854	0.00537634	2	0.0437359
1	7899748	4.31854	0.00537634	2	0.0437359
1	7900210	4.31854	0.00537634	2	0.0437359
1	7901266	4.31854	0.00537634	2	0.0437359
1	7901362	4.31854	0.00537634	2	0.0437359
1	7901806	4.31854	0.00537634	2	0.0437359
1	7902509	4.31854	0.00537634	2	0.0437359
1	7902745	4.31854	0.00537634	2	0.0437359
1	7910163	4.31854	0.00537634	2	0.0437359
1	7911226	4.31854	0.00537634	2	0.0437359
1	7911418	4.31854	0.00537634	2	0.0437359
1	7911440	4.31854	0.00537634	2	0.0437359
1	7911560	4.31854	0.00537634	2	0.0437359
1	7911564	4.31854	0.00537634	2	0.0437359
1	7911581	4.31854	0.00537634	2	0.0437359
1	7911821	4.31854	0.00537634	2	0.0437359
1	7911824	4.31854	0.00537634	2	0.0437359
1	7911849	4.31854	0.00537634	2	0.0437359
1	7912094	4.31854	0.00537634	2	0.0437359
1	7912128	4.31854	0.00537634	2	0.0437359
1	7912635	4.31854	0.00537634	2	0.0437359
1	7912693	4.31854	0.00537634	2	0.0437359
1	7913430	4.31854	0.00537634	2	0.0437359
1	7916504	4.31854	0.00537634	2	0.0437359
1	7917230	4.31854	0.00537634	2	0.0437359
1	7923563	4.31854	0.00537634	2	0.0437359
1	7925403	4.31854	0.00537634	2	0.0437359
1	7929912	4.31854	0.00537634	2	0.0437359
1	7930968	4.31854	0.00537634	2	0.0437359
1	7933110	4.31854	0.00537634	2	0.0437359
1	7933297	4.31854	0.00537634	2	0.0437359
1	7934303	4.31854	0.00537634	2	0.0437359
1	7935296	4.31854	0.00537634	2	0.0437359
1	7935807	4.31854	0.00537634	2	0.0437359
1	7936631	4.31854	0.00537634	2	0.0437359
1	7990824	4.31854	0.00537634	2	0.0437359
1	7991266	4.31854	0.00537634	2	0.0437359
1	7991927	4.31854	0.00537634	2	0.0437359
1	7992336	4.31854	0.00537634	2	0.0437359
1	7997580	4.31854	0.00537634	2	0.0437359
1	8621062	4.31854	0.00537634	2	0.0437359
1	8621145	4.31854	0.00537634	2	0.0437359
1	8623470	4.31854	0.00537634	2	0.0437359
1	22280909	4.31854	0.00537634	2	0.0437359
1	22281048	4.31854	0.00537634	2	0.0437359
1	22281265	4.31854	0.00537634	2	0.0437359
1	22281850	4.31854	0.00537634	2	0.0437359
1	22519353	4.31854	0.00537634	2	0.0437359
1	22521072	4.31854	0.00537634	2	0.0437359
1	22522636	4.31854	0.00537634	2	0.0437359
1	22873987	4.31854	0.00537634	2	0.0437359
1	22874060	4.31854	0.00537634	2	0.0437359
1	22874086	4.31854	0.00537634	2	0.0437359
1	22874087	4.31854	0.00537634	2	0.0437359
1	22874098	4.31854	0.00537634	2	0.0437359
1	22874833	4.31854	0.00537634	2	0.0437359
1	22875207	4.31854	0.00537634	2	0.0437359
1	22875283	4.31854	0.00537634	2	0.0437359
1	22875326	4.31854	0.00537634	2	0.0437359
1	22876786	4.31854	0.00537634	2	0.0437359
1	22876911	4.31854	0.00537634	2	0.0437359
1	22877605	4.31854	0.00537634	2	0.0437359
1	22878233	4.31854	0.00537634	2	0.0437359
1	22878232	4.31854	0.00537634	2	0.0437359
1	23300576	4.31854	0.00537634	2	0.0437359
1	30191775	4.31854	0.00537634	2	0.0437359
1	30202661	4.31854	0.00537634	2	0.0437359
1	30202692	4.31854	0.00537634	2	0.0437359
1	30211806	4.31854	0.00537634	2	0.0437359
1	30213159	4.31854	0.00537634	2	0.0437359
1	30215236	4.31854	0.00537634	2	0.0437359
1	30217744	4.31854	0.00537634	2	0.0437359
1	30222531	4.31854	0.00537634	2	0.0437359
1	30223407	4.31854	0.00537634	2	0.0437359
1	30224735	4.31854	0.00537634	2	0.0437359
1	30224811	4.31854	0.00537634	2	0.0437359
1	30225272	4.31854	0.00537634	2	0.0437359
1	30226395	4.31854	0.00537634	2	0.0437359
1	30228618	4.31854	0.00537634	2	0.0437359
1	30230360	4.31854	0.00537634	2	0.0437359
1	30234778	4.31854	0.00537634	2	0.0437359
1	30235205	4.31854	0.00537634	2	0.0437359
1	30235304	4.31854	0.00537634	2	0.0437359
1	30256240	4.31854	0.00537634	2	0.0437359
1	30301565	4.31854	0.00537634	2	0.0437359
1	30312529	4.31854	0.00537634	2	0.0437359
1	30314526	4.31854	0.00537634	2	0.0437359
1	30318722	4.31854	0.00537634	2	0.0437359
1	30319292	4.31854	0.00537634	2	0.0437359
1	30320090	4.31854	0.00537634	2	0.0437359
1	30320378	4.31854	0.00537634	2	0.0437359
1	30320771	4.31854	0.00537634	2	0.0437359
1	30322874	4.31854	0.00537634	2	0.0437359
1	30322892	4.31854	0.00537634	2	0.0437359
1	30322891	4.31854	0.00537634	2	0.0437359
1	30323018	4.31854	0.00537634	2	0.0437359
1	30327398	4.31854	0.00537634	2	0.0437359
1	30330930	4.31854	0.00537634	2	0.0437359
1	30331214	4.31854	0.00537634	2	0.0437359
1	30332010	4.31854	0.00537634	2	0.0437359
1	30341110	4.31854	0.00537634	2	0.0437359
1	30343877	4.31854	0.00537634	2	0.0437359
1	30356837	4.31854	0.00537634	2	0.0437359
1	30359615	4.31854	0.00537634	2	0.0437359
2	7137550	4.31854	0.00537634	2	0.0437359
2	8627046	4.31854	0.00537634	2	0.0437359
2	15869525	4.31854	0.00537634	2	0.0437359
2	15877470	4.31854	0.00537634	2	0.0437359
2	15879872	4.31854	0.00537634	2	0.0437359
2	15880423	4.31854	0.00537634	2	0.0437359
2	15880807	4.31854	0.00537634	2	0.0437359
2	15881792	4.31854	0.00537634	2	0.0437359
2	15882075	4.31854	0.00537634	2	0.0437359
2	15882132	4.31854	0.00537634	2	0.0437359
2	15884576	4.31854	0.00537634	2	0.0437359
2	15885620	4.31854	0.00537634	2	0.0437359
2	15889902	4.31854	0.00537634	2	0.0437359
2	15894604	4.31854	0.00537634	2	0.0437359
2	15898781	4.31854	0.00537634	2	0.0437359
2	15899130	4.31854	0.00537634	2	0.0437359
2	15900336	4.31854	0.00537634	2	0.0437359
2	15900983	4.31854	0.00537634	2	0.0437359
2	15901707	4.31854	0.00537634	2	0.0437359
2	15902977	4.31854	0.00537634	2	0.0437359
2	15905579	4.31854	0.00537634	2	0.0437359
2	15914026	4.31854	0.00537634	2	0.0437359
2	17704174	4.31854	0.00537634	2	0.0437359
2	17707101	4.31854	0.00537634	2	0.0437359
2	18196766	4.31854	0.00537634	2	0.0437359
2	18197947	4.31854	0.00537634	2	0.0437359
2	18208742	4.31854	0.00537634	2	0.0437359
2	18213065	4.31854	0.00537634	2	0.0437359
2	18213729	4.31854	0.00537634	2	0.0437359
2	18215863	4.31854	0.00537634	2	0.0437359
2	18215973	4.31854	0.00537634	2	0.0437359
2	18216292	4.31854	0.00537634	2	0.0437359
2	18232570	4.31854	0.00537634	2	0.0437359
2	18247588	4.31854	0.00537634	2	0.0437359
2	18612983	4.31854	0.00537634	2	0.0437359
2	18614852	4.31854	0.00537634	2	0.0437359
2	18615293	4.31854	0.00537634	2	0.0437359
2	18617343	4.31854	0.00537634	2	0.0437359
2	18618681	4.31854	0.00537634	2	0.0437359
2	18620158	4.31854	0.00537634	2	0.0437359
2	18620878	4.31854	0.00537634	2	0.0437359
2	18625813	4.31854	0.00537634	2	0.0437359
2	18631932	4.31854	0.00537634	2	0.0437359
2	18634692	4.31854	0.00537634	2	0.0437359
2	18636499	4.31854	0.00537634	2	0.0437359
2	18637782	4.31854	0.00537634	2	0.0437359
2	18647863	4.31854	0.00537634	2	0.0437359
2	18649685	4.31854	0.00537634	2	0.0437359
2	18649707	4.31854	0.00537634	2	0.0437359
2	18669684	4.31854	0.00537634	2	0.0437359
2	18672535	4.31854	0.00537634	2	0.0437359
2	18674595	4.31854	0.00537634	2	0.0437359
2	18676406	4.31854	0.00537634	2	0.0437359
2	18676803	4.31854	0.00537634	2	0.0437359
2	18685672	4.31854	0.00537634	2	0.0437359
2	18696463	4.31854	0.00537634	2	0.0437359
2	18697821	4.31854	0.00537634	2	0.0437359
2	18699228	4.31854	0.00537634	2	0.0437359
2	18701032	4.31854	0.00537634	2	0.0437359
2	18701301	4.31854	0.00537634	2	0.0437359
2	18707397	4.31854	0.00537634	2	0.0437359
2	18707726	4.31854	0.00537634	2	0.0437359
2	18711469	4.31854	0.00537634	2	0.0437359
2	18713097	4.31854	0.00537634	2	0.0437359
2	18715409	4.31854	0.00537634	2	0.0437359
2	18716353	4.31854	0.00537634	2	0.0437359
2	18716354	4.31854	0.00537634	2	0.0437359
2	18716576	4.31854	0.00537634	2	0.0437359
2	18717125	4.31854	0.00537634	2	0.0437359
2	18718960	4.31854	0.00537634	2	0.0437359
2	18721201	4.31854	0.00537634	2	0.0437359
2	18721797	4.31854	0.00537634	2	0.0437359
2	18722093	4.31854	0.00537634	2	0.0437359
2	18722097	4.31854	0.00537634	2	0.0437359
2	18722998	4.31854	0.00537634	2	0.0437359
2	18723956	4.31854	0.00537634	2	0.0437359
2	18727062	4.31854	0.00537634	2	0.0437359
2	18727800	4.31854	0.00537634	2	0.0437359
2	18734753	4.31854	0.00537634	2	0.0437359
2	18737718	4.31854	0.00537634	2	0.0437359
2	18737889	4.31854	0.00537634	2	0.0437359
2	18739554	4.31854	0.00537634	2	0.0437359
2	18742268	4.31854	0.00537634	2	0.0437359
2	18743533	4.31854	0.00537634	2	0.0437359
2	18744731	4.31854	0.00537634	2	0.0437359
2	18745209	4.31854	0.00537634	2	0.0437359
2	18749799	4.31854	0.00537634	2	0.0437359
2	18750416	4.31854	0.00537634	2	0.0437359
2	18765605	4.31854	0.00537634	2	0.0437359
2	18774955	4.31854	0.00537634	2	0.0437359
2	18777943	4.31854	0.00537634	2	0.0437359
2	19244508	4.31854	0.00537634	2	0.0437359
2	19244777	4.31854	0.00537634	2	0.0437359
2	19245246	4.31854	0.00537634	2	0.0437359
2	19245265	4.31854	0.00537634	2	0.0437359
2	19245716	4.31854	0.00537634	2	0.0437359
2	19250036	4.31854	0.00537634	2	0.0437359
2	19255189	4.31854	0.00537634	2	0.0437359
2	19255332	4.31854	0.00537634	2	0.0437359
2	19260661	4.31854	0.00537634	2	0.0437359
2	19263377	4.31854	0.00537634	2	0.0437359
2	19263436	4.31854	0.00537634	2	0.0437359
2	19263592	4.31854	0.00537634	2	0.0437359
2	19263638	4.31854	0.00537634	2	0.0437359
2	19265531	4.31854	0.00537634	2	0.0437359
2	19266317	4.31854	0.00537634	2	0.0437359
2	19267839	4.31854	0.00537634	2	0.0437359
3	13075355	4.31854	0.00537634	2	0.0437359
3	13075383	4.31854	0.00537634	2	0.0437359
3	16072728	4.31854	0.00537634	2	0.0437359
3	16540531	4.31854	0.00537634	2	0.0437359
3	20841276	4.31854	0.00537634	2	0.0437359
3	20844341	4.31854	0.00537634	2	0.0437359
3	20846802	4.31854	0.00537634	2	0.0437359
4	10997544	4.31854	0.00537634	2	0.0437359
4	13656694	4.31854	0.00537634	2	0.0437359
4	13656821	4.31854	0.00537634	2	0.0437359
4	13656849	4.31854	0.00537634	2	0.0437359
4	13656925	4.31854	0.00537634	2	0.0437359
4	13657495	4.31854	0.00537634	2	0.0437359
4	13659709	4.31854	0.00537634	2	0.0437359
4	13662028	4.31854	0.00537634	2	0.0437359
4	13663008	4.31854	0.00537634	2	0.0437359
4	13665584	4.31854	0.00537634	2	0.0437359
4	13666153	4.31854	0.00537634	2	0.0437359
4	13671996	4.31854	0.00537634	2	0.0437359
4	13673416	4.31854	0.00537634	2	0.0437359
4	13675512	4.31854	0.00537634	2	0.0437359
4	13676527	4.31854	0.00537634	2	0.0437359
4	13677914	4.31854	0.00537634	2	0.0437359
4	13682653	4.31854	0.00537634	2	0.0437359
4	13687219	4.31854	0.00537634	2	0.0437359
4	13687543	4.31854	0.00537634	2	0.0437359
4	13702050	4.31854	0.00537634	2	0.0437359
4	13703457	4.31854	0.00537634	2	0.0437359
4	13705211	4.31854	0.00537634	2	0.0437359
4	13706275	4.31854	0.00537634	2	0.0437359
4	13706775	4.31854	0.00537634	2	0.0437359
4	13707992	4.31854	0.00537634	2	0.0437359
4	13708452	4.31854	0.00537634	2	0.0437359
4	13710192	4.31854	0.00537634	2	0.0437359
4	13710193	4.31854	0.00537634	2	0.0437359
4	13710453	4.31854	0.00537634	2	0.0437359
4	13711541	4.31854	0.00537634	2	0.0437359
4	13715777	4.31854	0.00537634	2	0.0437359
4	13715778	4.31854	0.00537634	2	0.0437359
4	13719607	4.31854	0.00537634	2	0.0437359
4	13720811	4.31854	0.00537634	2	0.0437359
4	13723784	4.31854	0.00537634	2	0.0437359
4	13731005	4.31854	0.00537634	2	0.0437359
4	13731349	4.31854	0.00537634	2	0.0437359
4	13732945	4.31854	0.00537634	2	0.0437359
4	13735393	4.31854	0.00537634	2	0.0437359
4	13736594	4.31854	0.00537634	2	0.0437359
4	13736716	4.31854	0.00537634	2	0.0437359
4	13738695	4.31854	0.00537634	2	0.0437359
4	13739633	4.31854	0.00537634	2	0.0437359
4	13740302	4.31854	0.00537634	2	0.0437359
4	13741693	4.31854	0.00537634	2	0.0437359
4	13748665	4.31854	0.00537634	2	0.0437359
4	13752647	4.31854	0.00537634	2	0.0437359
4	13756021	4.31854	0.00537634	2	0.0437359
4	13758902	4.31854	0.00537634	2	0.0437359
4	13759086	4.31854	0.00537634	2	0.0437359
4	13759336	4.31854	0.00537634	2	0.0437359
4	13762804	4.31854	0.00537634	2	0.0437359
4	13765017	4.31854	0.00537634	2	0.0437359
4	13770385	4.31854	0.00537634	2	0.0437359
4	13770688	4.31854	0.00537634	2	0.0437359
4	13772936	4.31854	0.00537634	2	0.0437359
4	13773218	4.31854	0.00537634	2	0.0437359
4	13773219	4.31854	0.00537634	2	0.0437359
4	13773776	4.31854	0.00537634	2	0.0437359
4	13812939	4.31854	0.00537634	2	0.0437359
4	13813695	4.31854	0.00537634	2	0.0437359
4	14897025	4.31854	0.00537634	2	0.0437359
4	14898765	4.31854	0.00537634	2	0.0437359
4	14900362	4.31854	0.00537634	2	0.0437359
4	14900652	4.31854	0.00537634	2	0.0437359
4	14907671	4.31854	0.00537634	2	0.0437359
4	14909652	4.31854	0.00537634	2	0.0437359
4	14911096	4.31854	0.00537634	2	0.0437359
4	14912138	4.31854	0.00537634	2	0.0437359
4	14914393	4.31854	0.00537634	2	0.0437359
4	14914422	4.31854	0.00537634	2	0.0437359
4	14921227	4.31854	0.00537634	2	0.0437359
4	14924777	4.31854	0.00537634	2	0.0437359
4	14925016	4.31854	0.00537634	2	0.0437359
4	14926160	4.31854	0.00537634	2	0.0437359
4	14929493	4.31854	0.00537634	2	0.0437359
4	14933279	4.31854	0.00537634	2	0.0437359
4	14934814	4.31854	0.00537634	2	0.0437359
4	14937813	4.31854	0.00537634	2	0.0437359
4	14938853	4.31854	0.00537634	2	0.0437359
4	14940993	4.31854	0.00537634	2	0.0437359
4	14945552	4.31854	0.00537634	2	0.0437359
4	14948602	4.31854	0.00537634	2	0.0437359
4	14949852	4.31854	0.00537634	2	0.0437359
4	14950138	4.31854	0.00537634	2	0.0437359
4	15754295	4.31854	0.00537634	2	0.0437359
4	15755879	4.31854	0.00537634	2	0.0437359
4	15757646	4.31854	0.00537634	2	0.0437359
4	15758050	4.31854	0.00537634	2	0.0437359
4	15758088	4.31854	0.00537634	2	0.0437359
4	15759129	4.31854	0.00537634	2	0.0437359
4	15759619	4.31854	0.00537634	2	0.0437359
4	15761503	4.31854	0.00537634	2	0.0437359
4	15764283	4.31854	0.00537634	2	0.0437359
4	15764284	4.31854	0.00537634	2	0.0437359
4	15764484	4.31854	0.00537634	2	0.0437359
4	15766257	4.31854	0.00537634	2	0.0437359
4	15767139	4.31854	0.00537634	2	0.0437359
4	15767741	4.31854	0.00537634	2	0.0437359
4	15769403	4.31854	0.00537634	2	0.0437359
4	15769870	4.31854	0.00537634	2	0.0437359
4	15770209	4.31854	0.00537634	2	0.0437359
4	15773636	4.31854	0.00537634	2	0.0437359
4	15776831	4.31854	0.00537634	2	0.0437359
4	15779973	4.31854	0.00537634	2	0.0437359
4	15780718	4.31854	0.00537634	2	0.0437359
4	15782121	4.31854	0.00537634	2	0.0437359
4	15783842	4.31854	0.00537634	2	0.0437359
5	7613619	4.31854	0.00537634	2	0.0437359
5	7631045	4.31854	0.00537634	2	0.0437359
5	7635231	4.31854	0.00537634	2	0.0437359
5	7638982	4.31854	0.00537634	2	0.0437359
5	7639679	4.31854	0.00537634	2	0.0437359
5	7641457	4.31854	0.00537634	2	0.0437359
5	7641566	4.31854	0.00537634	2	0.0437359
5	7643913	4.31854	0.00537634	2	0.0437359
5	7644206	4.31854	0.00537634	2	0.0437359
5	7644362	4.31854	0.00537634	2	0.0437359
5	7645210	4.31854	0.00537634	2	0.0437359
5	7645863	4.31854	0.00537634	2	0.0437359
5	7648717	4.31854	0.00537634	2	0.0437359
5	7648727	4.31854	0.00537634	2	0.0437359
[truncated: 2,020 more rows]

## Sheet: O3 Munich 127 accessions
chr	pos	log_p_value	maf	mac	GVE
3	19800096	8.05988	0.0629921	8	0.233494
2	13727955	7.58352	0.173228	22	0.220265
5	20992152	7.51633	0.0314961	4	0.218382
5	20992293	7.51633	0.0314961	4	0.218382
5	20992183	7.51632	0.0314961	4	0.218382
5	20992197	7.51632	0.0314961	4	0.218382
3	6671669	7.13297	0.0393701	5	0.207566
3	6671935	7.13297	0.0393701	5	0.207566
3	6672063	7.13297	0.0393701	5	0.207566
3	6672065	7.13297	0.0393701	5	0.207566
3	6672067	7.13297	0.0393701	5	0.207566
3	6672157	7.13297	0.0393701	5	0.207566
3	6672160	7.13297	0.0393701	5	0.207566
3	6672164	7.13297	0.0393701	5	0.207566
3	6672166	7.13297	0.0393701	5	0.207566
3	6672184	7.13297	0.0393701	5	0.207566
3	6672212	7.13297	0.0393701	5	0.207566
3	6672304	7.13297	0.0393701	5	0.207566
3	6672343	7.13297	0.0393701	5	0.207566
3	6672375	7.13297	0.0393701	5	0.207566
3	6672768	7.13297	0.0393701	5	0.207566
3	6672927	7.13297	0.0393701	5	0.207566
3	6672954	7.13297	0.0393701	5	0.207566
3	6672982	7.13297	0.0393701	5	0.207566
3	6672983	7.13297	0.0393701	5	0.207566
3	6672999	7.13297	0.0393701	5	0.207566
3	6673054	7.13297	0.0393701	5	0.207566
3	6673183	7.13297	0.0393701	5	0.207566
3	6673253	7.13297	0.0393701	5	0.207566
3	6673270	7.13297	0.0393701	5	0.207566
3	6673279	7.13297	0.0393701	5	0.207566
3	6673369	7.13297	0.0393701	5	0.207566
3	6673486	7.13297	0.0393701	5	0.207566
3	6673489	7.13297	0.0393701	5	0.207566
3	6673507	7.13297	0.0393701	5	0.207566
3	6673509	7.13297	0.0393701	5	0.207566
3	6673531	7.13297	0.0393701	5	0.207566
3	6673536	7.13297	0.0393701	5	0.207566
3	6673647	7.13297	0.0393701	5	0.207566
3	6673710	7.13297	0.0393701	5	0.207566
3	6673747	7.13297	0.0393701	5	0.207566
3	6674028	7.13297	0.0393701	5	0.207566
3	6674045	7.13297	0.0393701	5	0.207566
3	6674104	7.13297	0.0393701	5	0.207566
3	6674172	7.13297	0.0393701	5	0.207566
3	6674249	7.13297	0.0393701	5	0.207566
3	6674755	7.13297	0.0393701	5	0.207566
3	6674785	7.13297	0.0393701	5	0.207566
3	6674866	7.13297	0.0393701	5	0.207566
3	6674893	7.13297	0.0393701	5	0.207566
3	6675170	7.13297	0.0393701	5	0.207566
3	6675207	7.13297	0.0393701	5	0.207566
3	6675219	7.13297	0.0393701	5	0.207566
1	11960764	6.89145	0.0472441	6	0.200685
5	12755306	6.83996	0.0314961	4	0.199211
5	12755439	6.83996	0.0314961	4	0.199211
2	12048306	6.76669	0.141732	18	0.19711
2	12048344	6.76669	0.141732	18	0.19711
2	12048375	6.76669	0.141732	18	0.19711
5	13174160	6.66752	0.0314961	4	0.194258
1	19899623	6.65932	0.0314961	4	0.194022
1	3776486	6.53945	0.314961	40	0.190563
1	751913	6.49816	0.0393701	5	0.189368
2	14001886	6.45526	0.0629921	8	0.188126
2	13731399	6.4447	0.102362	13	0.18782
2	13731407	6.4447	0.102362	13	0.18782
2	13731421	6.4447	0.102362	13	0.18782
2	13731429	6.4447	0.102362	13	0.18782
3	16630703	6.4101	0.0393701	5	0.186816
1	25125978	6.3822	0.0944882	12	0.186006
5	20992322	6.27267	0.0472441	6	0.18282
5	20992265	6.27267	0.0472441	6	0.18282
2	11956737	6.19286	0.220472	28	0.180491
2	18143088	6.14894	0.188976	24	0.179207
5	16652126	6.1107	0.0393701	5	0.178088
5	16652087	6.11069	0.0393701	5	0.178088
5	16652161	6.11069	0.0393701	5	0.178088
5	20282244	6.07562	0.0393701	5	0.177061
4	567296	6.04	0.0314961	4	0.176016
4	506473	6.03917	0.0314961	4	0.175992
2	9645252	5.99536	0.0393701	5	0.174705
2	9645393	5.99536	0.0393701	5	0.174705
2	9645885	5.99536	0.0393701	5	0.174705
2	9646029	5.99536	0.0393701	5	0.174705
2	9646774	5.99536	0.0393701	5	0.174705
4	11039081	5.98971	0.0393701	5	0.174539
2	18142902	5.96853	0.19685	25	0.173917
2	18142931	5.96853	0.19685	25	0.173917
2	18142962	5.96853	0.19685	25	0.173917
2	18142988	5.96853	0.19685	25	0.173917
2	13728012	5.84376	0.165354	21	0.170241
2	13729567	5.84376	0.165354	21	0.170241
2	13728677	5.84376	0.165354	21	0.170241
2	18143506	5.83512	0.0708661	9	0.169986
1	11357449	5.79132	0.0708661	9	0.168693
1	3776807	5.77548	0.110236	14	0.168224
1	3776845	5.77548	0.110236	14	0.168224
1	3776849	5.77548	0.110236	14	0.168224
1	3776850	5.77548	0.110236	14	0.168224
1	3776860	5.77548	0.110236	14	0.168224
2	10617743	5.77305	0.0393701	5	0.168153
1	22518150	5.73117	0.0551181	7	0.166914
5	16121561	5.72966	0.0629921	8	0.166869
2	18184182	5.69191	0.0314961	4	0.165751
2	18184834	5.69191	0.0314961	4	0.165751
2	18184514	5.6919	0.0314961	4	0.165751
5	7829182	5.68337	0.0314961	4	0.165498
2	9642761	5.67398	0.0551181	7	0.165219
1	1133467	5.66857	0.0629921	8	0.165059
2	9640696	5.63233	0.0551181	7	0.163983
5	1428239	5.61617	0.023622	3	0.163504
1	25126005	5.60898	0.0551181	7	0.16329
3	1910997	5.60169	0.125984	16	0.163073
2	9614520	5.59308	0.0314961	4	0.162817
2	9614784	5.59308	0.0314961	4	0.162817
2	9618946	5.59308	0.0314961	4	0.162817
2	9618976	5.59308	0.0314961	4	0.162817
2	9619080	5.59308	0.0314961	4	0.162817
2	9619322	5.59308	0.0314961	4	0.162817
2	9620220	5.59308	0.0314961	4	0.162817
2	9621150	5.59308	0.0314961	4	0.162817
2	9621383	5.59308	0.0314961	4	0.162817
2	9621434	5.59308	0.0314961	4	0.162817
2	9621664	5.59308	0.0314961	4	0.162817
2	9621687	5.59308	0.0314961	4	0.162817
2	9622106	5.59308	0.0314961	4	0.162817
2	9623378	5.59308	0.0314961	4	0.162817
2	9626642	5.59308	0.0314961	4	0.162817
2	9626827	5.59308	0.0314961	4	0.162817
2	9627551	5.59308	0.0314961	4	0.162817
2	9627994	5.59308	0.0314961	4	0.162817
2	9629165	5.59308	0.0314961	4	0.162817
2	9630037	5.59308	0.0314961	4	0.162817
3	15002130	5.59308	0.0314961	4	0.162817
3	15002627	5.59308	0.0314961	4	0.162817
3	15002729	5.59308	0.0314961	4	0.162817
3	15003780	5.59308	0.0314961	4	0.162817
3	15006123	5.59308	0.0314961	4	0.162817
3	15006520	5.59308	0.0314961	4	0.162817
3	15006553	5.59308	0.0314961	4	0.162817
3	15006761	5.59308	0.0314961	4	0.162817
3	15006997	5.59308	0.0314961	4	0.162817
3	15007305	5.59308	0.0314961	4	0.162817
3	15008088	5.59308	0.0314961	4	0.162817
3	15008201	5.59308	0.0314961	4	0.162817
3	15008616	5.59308	0.0314961	4	0.162817
3	15009212	5.59308	0.0314961	4	0.162817
3	15009355	5.59308	0.0314961	4	0.162817
3	15009471	5.59308	0.0314961	4	0.162817
3	15010725	5.59308	0.0314961	4	0.162817
3	15011058	5.59308	0.0314961	4	0.162817
3	15011444	5.59308	0.0314961	4	0.162817
3	15011754	5.59308	0.0314961	4	0.162817
3	15012673	5.59308	0.0314961	4	0.162817
3	15012790	5.59308	0.0314961	4	0.162817
3	15014330	5.59308	0.0314961	4	0.162817
3	15014799	5.59308	0.0314961	4	0.162817
3	19783070	5.59308	0.0314961	4	0.162817
3	19797452	5.59308	0.0314961	4	0.162817
3	19801130	5.59308	0.0314961	4	0.162817
3	19802759	5.59308	0.0314961	4	0.162817
3	19803527	5.59308	0.0314961	4	0.162817
3	19803528	5.59308	0.0314961	4	0.162817
3	19804600	5.59308	0.0314961	4	0.162817
3	19804782	5.59308	0.0314961	4	0.162817
3	19804912	5.59308	0.0314961	4	0.162817
1	18133039	5.58367	0.0551181	7	0.162538
2	11168852	5.57391	0.0629921	8	0.162248
2	9675532	5.51692	0.0314961	4	0.160552
2	9675552	5.51692	0.0314961	4	0.160552
5	14888807	5.46608	0.0393701	5	0.159036
5	5187	5.46407	0.0787402	10	0.158976
4	608884	5.45446	0.0787402	10	0.15869
5	13113080	5.41624	0.102362	13	0.157549
1	3774087	5.39921	0.0708661	9	0.15704
1	3774139	5.39921	0.0708661	9	0.15704
1	3774088	5.3988	0.0708661	9	0.157028
3	19792306	5.36561	0.0472441	6	0.156036
2	13751242	5.36113	0.0787402	10	0.155902
5	16677782	5.35126	0.0472441	6	0.155606
3	16960299	5.29649	0.0551181	7	0.153967
4	1177322	5.29354	0.023622	3	0.153878
5	10606595	5.2913	0.0629921	8	0.153811
1	26141598	5.28797	0.023622	3	0.153711
1	26141608	5.28797	0.023622	3	0.153711
1	26141707	5.28797	0.023622	3	0.153711
1	26141739	5.28797	0.023622	3	0.153711
1	26142135	5.28797	0.023622	3	0.153711
1	26141596	5.28796	0.023622	3	0.153711
1	26141604	5.28796	0.023622	3	0.153711
1	26141620	5.28796	0.023622	3	0.153711
1	26141727	5.28796	0.023622	3	0.153711
1	26142092	5.28796	0.023622	3	0.153711
5	20992101	5.26338	0.0472441	6	0.152974
1	14167560	5.26168	0.0708661	9	0.152923
3	12642006	5.2389	0.0866142	11	0.152239
5	16056656	5.12185	0.0314961	4	0.148721
3	7471940	5.09935	0.228346	29	0.148044
4	5424792	5.07417	0.0393701	5	0.147285
1	3776796	5.05825	0.141732	18	0.146805
2	13731624	5.03211	0.102362	13	0.146016
2	13731889	5.03211	0.102362	13	0.146016
3	11655907	5.03056	0.0314961	4	0.14597
3	11655936	5.03056	0.0314961	4	0.14597
3	11656336	5.03056	0.0314961	4	0.14597
3	674617	5.01817	0.141732	18	0.145596
4	2271409	4.98775	0.0708661	9	0.144677
5	15601629	4.97877	0.149606	19	0.144406
3	7602836	4.97618	0.0472441	6	0.144327
3	7602904	4.97618	0.0472441	6	0.144327
2	13728553	4.96646	0.173228	22	0.144034
2	16645443	4.95998	0.0393701	5	0.143838
3	15362851	4.94431	0.023622	3	0.143364
3	15364647	4.94431	0.023622	3	0.143364
1	24306631	4.94365	0.0629921	8	0.143344
1	4047602	4.92882	0.0551181	7	0.142895
1	4048375	4.92882	0.0551181	7	0.142895
4	4075145	4.90278	0.023622	3	0.142107
3	21456870	4.9001	0.0472441	6	0.142026
3	21457133	4.9001	0.0472441	6	0.142026
3	15350673	4.89948	0.110236	14	0.142007
3	15350009	4.89948	0.110236	14	0.142007
3	15350579	4.89948	0.110236	14	0.142007
3	15350721	4.89948	0.110236	14	0.142007
3	15092093	4.89474	0.0944882	12	0.141864
4	11038272	4.8847	0.0314961	4	0.14156
4	11038273	4.8847	0.0314961	4	0.14156
3	1341733	4.87217	0.0314961	4	0.14118
3	10244695	4.87068	0.149606	19	0.141135
5	16019743	4.86631	0.0393701	5	0.141002
2	14012374	4.86444	0.023622	3	0.140946
3	10252527	4.84902	0.0708661	9	0.140478
1	16036612	4.84445	0.023622	3	0.14034
1	20003203	4.84285	0.0944882	12	0.140291
1	29148061	4.84041	0.110236	14	0.140217
2	13719957	4.83805	0.11811	15	0.140146
1	18464861	4.83419	0.023622	3	0.140029
1	18464898	4.83419	0.023622	3	0.140029
1	18464951	4.83419	0.023622	3	0.140029
1	18465088	4.83419	0.023622	3	0.140029
1	18465095	4.83419	0.023622	3	0.140029
1	18465138	4.83419	0.023622	3	0.140029
5	7671680	4.83419	0.023622	3	0.140029
5	12757543	4.83419	0.023622	3	0.140029
5	16117462	4.83419	0.023622	3	0.140029
5	16417518	4.83419	0.023622	3	0.140029
5	16560409	4.83419	0.023622	3	0.140029
5	8199813	4.8302	0.0314961	4	0.139908
2	18143134	4.82639	0.181102	23	0.139792
2	18143137	4.82639	0.181102	23	0.139792
2	18143148	4.82639	0.181102	23	0.139792
2	18143160	4.82639	0.181102	23	0.139792
2	18143269	4.82639	0.181102	23	0.139792
2	18143293	4.82639	0.181102	23	0.139792
2	18143479	4.82639	0.181102	23	0.139792
2	18143730	4.82639	0.181102	23	0.139792
2	18143749	4.82639	0.181102	23	0.139792
2	18143864	4.82639	0.181102	23	0.139792
3	18367521	4.82597	0.0314961	4	0.139779
2	9635943	4.81583	0.0472441	6	0.139472
2	9638715	4.81583	0.0472441	6	0.139472
2	9638913	4.81583	0.0472441	6	0.139472
2	9639005	4.81583	0.0472441	6	0.139472
2	9639265	4.81583	0.0472441	6	0.139472
2	9639586	4.81583	0.0472441	6	0.139472
2	9640153	4.81583	0.0472441	6	0.139472
2	9640244	4.81583	0.0472441	6	0.139472
2	9640688	4.81583	0.0472441	6	0.139472
2	9640894	4.81583	0.0472441	6	0.139472
2	9642609	4.81583	0.0472441	6	0.139472
2	9643595	4.81583	0.0472441	6	0.139472
2	9644171	4.81583	0.0472441	6	0.139472
2	9644312	4.81583	0.0472441	6	0.139472
1	23192639	4.8146	0.023622	3	0.139434
4	668642	4.8146	0.023622	3	0.139434
4	668645	4.8146	0.023622	3	0.139434
1	10997955	4.81317	0.125984	16	0.139391
1	10997979	4.81317	0.125984	16	0.139391
1	10998038	4.81317	0.125984	16	0.139391
1	5374640	4.80894	0.102362	13	0.139263
4	7281635	4.80466	0.0314961	4	0.139132
4	7281767	4.80466	0.0314961	4	0.139132
4	7286735	4.80466	0.0314961	4	0.139132
4	7287910	4.80466	0.0314961	4	0.139132
4	7290648	4.80466	0.0314961	4	0.139132
4	7291003	4.80466	0.0314961	4	0.139132
4	7292566	4.80466	0.0314961	4	0.139132
4	7294992	4.80466	0.0314961	4	0.139132
4	7295019	4.80466	0.0314961	4	0.139132
4	7295163	4.80466	0.0314961	4	0.139132
2	18141268	4.7873	0.165354	21	0.138606
2	18142216	4.7873	0.165354	21	0.138606
2	18142288	4.7873	0.165354	21	0.138606
2	18142421	4.7873	0.165354	21	0.138606
2	18141467	4.7873	0.165354	21	0.138605
2	18141764	4.7873	0.165354	21	0.138605
2	18141776	4.7873	0.165354	21	0.138605
1	20839177	4.78154	0.0314961	4	0.138431
2	6818131	4.76845	0.023622	3	0.138033
2	6818637	4.76845	0.023622	3	0.138033
2	1494539	4.76787	0.259843	33	0.138016
2	1494541	4.76787	0.259843	33	0.138016
2	1494546	4.76787	0.259843	33	0.138016
2	1494582	4.76787	0.259843	33	0.138016
2	1494590	4.76787	0.259843	33	0.138016
2	1494600	4.76787	0.259843	33	0.138016
2	1494611	4.76787	0.259843	33	0.138016
2	1494612	4.76787	0.259843	33	0.138016
2	1494613	4.76787	0.259843	33	0.138016
3	15052241	4.74467	0.0472441	6	0.13731
3	6675798	4.74096	0.0314961	4	0.137198
4	7295414	4.73603	0.0472441	6	0.137048
5	9868670	4.72629	0.0393701	5	0.136752
2	11461364	4.70279	0.0314961	4	0.136037
1	6587390	4.69841	0.023622	3	0.135903
1	6587727	4.69841	0.023622	3	0.135903
1	6606574	4.69841	0.023622	3	0.135903
1	6612479	4.69841	0.023622	3	0.135903
1	6615983	4.69841	0.023622	3	0.135903
3	13064191	4.68993	0.0393701	5	0.135645
3	13064433	4.68993	0.0393701	5	0.135645
5	9843554	4.68501	0.023622	3	0.135495
3	12143988	4.67462	0.102362	13	0.135179
4	572757	4.67326	0.0393701	5	0.135138
4	575493	4.67326	0.0393701	5	0.135138
1	11069174	4.67273	0.023622	3	0.135122
1	11069279	4.67273	0.023622	3	0.135122
5	17767093	4.67273	0.023622	3	0.135122
5	16740939	4.64508	0.0472441	6	0.134279
1	5941170	4.63692	0.015748	2	0.134031
1	7386934	4.63692	0.015748	2	0.134031
1	17296008	4.63692	0.015748	2	0.134031
1	17343998	4.63692	0.015748	2	0.134031
1	17641734	4.63692	0.015748	2	0.134031
2	315015	4.63692	0.015748	2	0.134031
3	1318456	4.63692	0.015748	2	0.134031
3	17575982	4.63692	0.015748	2	0.134031
4	2419183	4.63692	0.015748	2	0.134031
4	8707966	4.63692	0.015748	2	0.134031
4	8707968	4.63692	0.015748	2	0.134031
4	8707971	4.63692	0.015748	2	0.134031
4	8707974	4.63692	0.015748	2	0.134031
4	8707978	4.63692	0.015748	2	0.134031
4	8707998	4.63692	0.015748	2	0.134031
4	8708135	4.63692	0.015748	2	0.134031
4	8708145	4.63692	0.015748	2	0.134031
4	8708165	4.63692	0.015748	2	0.134031
4	8708266	4.63692	0.015748	2	0.134031
4	8708276	4.63692	0.015748	2	0.134031
4	8708281	4.63692	0.015748	2	0.134031
4	8708284	4.63692	0.015748	2	0.134031
4	8708300	4.63692	0.015748	2	0.134031
4	8708305	4.63692	0.015748	2	0.134031
4	8708311	4.63692	0.015748	2	0.134031
4	8708323	4.63692	0.015748	2	0.134031
4	8708353	4.63692	0.015748	2	0.134031
4	8708365	4.63692	0.015748	2	0.134031
4	8708371	4.63692	0.015748	2	0.134031
4	8708392	4.63692	0.015748	2	0.134031
4	8708393	4.63692	0.015748	2	0.134031
4	8708406	4.63692	0.015748	2	0.134031
4	8708439	4.63692	0.015748	2	0.134031
4	8708478	4.63692	0.015748	2	0.134031
4	8708481	4.63692	0.015748	2	0.134031
4	8708514	4.63692	0.015748	2	0.134031
4	8708624	4.63692	0.015748	2	0.134031
4	8708782	4.63692	0.015748	2	0.134031
4	8708783	4.63692	0.015748	2	0.134031
4	8708796	4.63692	0.015748	2	0.134031
4	8708814	4.63692	0.015748	2	0.134031
4	8708892	4.63692	0.015748	2	0.134031
4	8709003	4.63692	0.015748	2	0.134031
4	8709021	4.63692	0.015748	2	0.134031
4	8709118	4.63692	0.015748	2	0.134031
4	8709156	4.63692	0.015748	2	0.134031
4	8709186	4.63692	0.015748	2	0.134031
4	8709187	4.63692	0.015748	2	0.134031
4	8709196	4.63692	0.015748	2	0.134031
4	12907737	4.63692	0.015748	2	0.134031
5	1935849	4.63692	0.015748	2	0.134031
5	5121911	4.63692	0.015748	2	0.134031
5	5121927	4.63692	0.015748	2	0.134031
5	5121930	4.63692	0.015748	2	0.134031
5	5121955	4.63692	0.015748	2	0.134031
5	7777878	4.63692	0.015748	2	0.134031
5	9756464	4.63692	0.015748	2	0.134031
5	10818646	4.63692	0.015748	2	0.134031
5	20983473	4.63692	0.015748	2	0.134031
1	10997269	4.63236	0.133858	17	0.133892
1	10997300	4.63236	0.133858	17	0.133892
1	10997415	4.63236	0.133858	17	0.133892
1	10997658	4.63236	0.133858	17	0.133892
1	10997662	4.63236	0.133858	17	0.133892
1	10997663	4.63236	0.133858	17	0.133892
1	10997684	4.63236	0.133858	17	0.133892
1	10997715	4.63236	0.133858	17	0.133892
1	10997859	4.63236	0.133858	17	0.133892
1	10997895	4.63236	0.133858	17	0.133892
1	10997896	4.63236	0.133858	17	0.133892
1	10997923	4.63236	0.133858	17	0.133892
1	10997938	4.63236	0.133858	17	0.133892
1	22527438	4.63127	0.0472441	6	0.133859
2	18144136	4.62601	0.181102	23	0.133698
2	18144154	4.62601	0.181102	23	0.133698
2	18144156	4.62601	0.181102	23	0.133698
1	10993546	4.62015	0.11811	15	0.133519
1	10997326	4.62015	0.11811	15	0.133519
1	10997848	4.62015	0.11811	15	0.133519
1	10998055	4.62015	0.11811	15	0.133519
1	10998080	4.62015	0.11811	15	0.133519
5	14864353	4.61057	0.023622	3	0.133227
2	3570455	4.60618	0.165354	21	0.133093
2	3570535	4.60618	0.165354	21	0.133093
2	3570802	4.60618	0.165354	21	0.133093
5	13186420	4.60431	0.0629921	8	0.133036
2	8553265	4.60385	0.0472441	6	0.133022
5	7825571	4.60268	0.0472441	6	0.132987
1	10821715	4.59687	0.0393701	5	0.132809
5	7820883	4.57588	0.0393701	5	0.132169
1	11357401	4.57331	0.0314961	4	0.13209
1	11358066	4.57331	0.0314961	4	0.13209
5	7612945	4.56864	0.0314961	4	0.131948
5	7614178	4.56864	0.0314961	4	0.131948
1	10880589	4.56458	0.291339	37	0.131824
1	10880626	4.56458	0.291339	37	0.131824
2	18600379	4.5592	0.0314961	4	0.13166
5	25484189	4.55731	0.0551181	7	0.131602
5	25484194	4.55731	0.0551181	7	0.131602
2	9969493	4.55422	0.023622	3	0.131508
5	10754401	4.55422	0.023622	3	0.131508
5	10754458	4.55422	0.023622	3	0.131508
5	10754684	4.55422	0.023622	3	0.131508
5	10754822	4.55422	0.023622	3	0.131508
5	10755378	4.55422	0.023622	3	0.131508
1	29148971	4.54435	0.165354	21	0.131206
5	18289252	4.51528	0.0393701	5	0.130318
3	12576145	4.51241	0.0629921	8	0.13023
2	18183791	4.51025	0.0393701	5	0.130164
2	18183796	4.51025	0.0393701	5	0.130164
3	15093232	4.50922	0.0629921	8	0.130133
3	15093688	4.50922	0.0629921	8	0.130133
3	5950148	4.50916	0.0944882	12	0.130131
3	5950348	4.50916	0.0944882	12	0.130131
3	5950412	4.50916	0.0944882	12	0.130131
3	5950419	4.50916	0.0944882	12	0.130131
3	22888355	4.50287	0.110236	14	0.129938
3	14919139	4.49748	0.0314961	4	0.129774
3	14928748	4.49748	0.0314961	4	0.129774
3	14929095	4.49748	0.0314961	4	0.129774
4	5928248	4.49241	0.0314961	4	0.129619
2	18138814	4.48805	0.188976	24	0.129485
1	29147735	4.47812	0.0944882	12	0.129181
5	13112871	4.47432	0.0393701	5	0.129065
5	13113496	4.47432	0.0393701	5	0.129065
5	13113699	4.47432	0.0393701	5	0.129065
5	13115267	4.47432	0.0393701	5	0.129065
2	16790043	4.47329	0.023622	3	0.129034
2	16790170	4.47329	0.023622	3	0.129034
2	16798796	4.47329	0.023622	3	0.129034
1	19899543	4.47263	0.0472441	6	0.129013
1	19899653	4.47263	0.0472441	6	0.129013
1	19899654	4.47263	0.0472441	6	0.129013
1	19899770	4.47263	0.0472441	6	0.129013
1	19899831	4.47263	0.0472441	6	0.129013
1	19899867	4.47263	0.0472441	6	0.129013
3	15013369	4.46815	0.0472441	6	0.128876
5	16156570	4.46552	0.0472441	6	0.128796
2	7321473	4.4563	0.023622	3	0.128514
2	10931063	4.44565	0.0314961	4	0.128188
1	5629107	4.43548	0.0551181	7	0.127876
1	23701060	4.42958	0.0472441	6	0.127695
1	23706504	4.42958	0.0472441	6	0.127695
1	23707661	4.42958	0.0472441	6	0.127695
1	23708606	4.42958	0.0472441	6	0.127695
1	23709090	4.42958	0.0472441	6	0.127695
1	23709100	4.42958	0.0472441	6	0.127695
1	23709141	4.42958	0.0472441	6	0.127695
1	23714176	4.42958	0.0472441	6	0.127695
1	23714498	4.42958	0.0472441	6	0.127695
1	7344551	4.42799	0.023622	3	0.127647
5	16282166	4.42598	0.0551181	7	0.127585
5	7795123	4.41528	0.0708661	9	0.127258
3	15103867	4.40624	0.023622	3	0.12698
3	15105287	4.40624	0.023622	3	0.12698
3	15105967	4.40624	0.023622	3	0.12698
3	15106097	4.40624	0.023622	3	0.12698
3	15107230	4.40624	0.023622	3	0.12698
3	15107331	4.40624	0.023622	3	0.12698
3	15107784	4.40624	0.023622	3	0.12698
3	12971294	4.40568	0.0314961	4	0.126963
3	12972519	4.40568	0.0314961	4	0.126963
3	12974102	4.40568	0.0314961	4	0.126963
3	12975890	4.40568	0.0314961	4	0.126963
3	12972335	4.40568	0.0314961	4	0.126963
3	12972790	4.40568	0.0314961	4	0.126963
3	12973469	4.40568	0.0314961	4	0.126963
3	12974162	4.40568	0.0314961	4	0.126963
3	12974712	4.40568	0.0314961	4	0.126963
3	12974966	4.40568	0.0314961	4	0.126963
3	12975605	4.40568	0.0314961	4	0.126963
2	9333783	4.40109	0.0629921	8	0.126823
3	15360984	4.39423	0.0787402	10	0.126612
2	15443208	4.38702	0.023622	3	0.126391
1	3911123	4.38582	0.015748	2	0.126354
1	3911129	4.38582	0.015748	2	0.126354
1	3911141	4.38582	0.015748	2	0.126354
1	3911201	4.38582	0.015748	2	0.126354
1	3911364	4.38582	0.015748	2	0.126354
1	3911371	4.38582	0.015748	2	0.126354
1	3911472	4.38582	0.015748	2	0.126354
1	4267467	4.38582	0.015748	2	0.126354
1	7337101	4.38582	0.015748	2	0.126354
1	7337295	4.38582	0.015748	2	0.126354
1	8850859	4.38582	0.015748	2	0.126354
1	9071761	4.38582	0.015748	2	0.126354
1	11498946	4.38582	0.015748	2	0.126354
1	13101476	4.38582	0.015748	2	0.126354
1	19300352	4.38582	0.015748	2	0.126354
1	20848933	4.38582	0.015748	2	0.126354
1	21922573	4.38582	0.015748	2	0.126354
1	21922654	4.38582	0.015748	2	0.126354
1	22587762	4.38582	0.015748	2	0.126354
1	23138670	4.38582	0.015748	2	0.126354
1	23138836	4.38582	0.015748	2	0.126354
1	23139699	4.38582	0.015748	2	0.126354
1	23139832	4.38582	0.015748	2	0.126354
1	23140006	4.38582	0.015748	2	0.126354
1	23140059	4.38582	0.015748	2	0.126354
1	23140100	4.38582	0.015748	2	0.126354
1	23140103	4.38582	0.015748	2	0.126354
1	23140106	4.38582	0.015748	2	0.126354
1	23140116	4.38582	0.015748	2	0.126354
1	23140169	4.38582	0.015748	2	0.126354
1	23140177	4.38582	0.015748	2	0.126354
1	23140230	4.38582	0.015748	2	0.126354
1	23141003	4.38582	0.015748	2	0.126354
1	23378697	4.38582	0.015748	2	0.126354
1	25050948	4.38582	0.015748	2	0.126354
1	25051457	4.38582	0.015748	2	0.126354
1	26129831	4.38582	0.015748	2	0.126354
1	27988120	4.38582	0.015748	2	0.126354
1	27988125	4.38582	0.015748	2	0.126354
1	28326061	4.38582	0.015748	2	0.126354
1	28326085	4.38582	0.015748	2	0.126354
1	29227761	4.38582	0.015748	2	0.126354
2	814479	4.38582	0.015748	2	0.126354
2	1017951	4.38582	0.015748	2	0.126354
2	1017953	4.38582	0.015748	2	0.126354
2	1017966	4.38582	0.015748	2	0.126354
2	1017974	4.38582	0.015748	2	0.126354
2	1017980	4.38582	0.015748	2	0.126354
2	1018082	4.38582	0.015748	2	0.126354
2	1018553	4.38582	0.015748	2	0.126354
2	1018554	4.38582	0.015748	2	0.126354
2	1018603	4.38582	0.015748	2	0.126354
2	1018658	4.38582	0.015748	2	0.126354
2	1018701	4.38582	0.015748	2	0.126354
2	1019579	4.38582	0.015748	2	0.126354
2	1019581	4.38582	0.015748	2	0.126354
2	1019599	4.38582	0.015748	2	0.126354
2	1019700	4.38582	0.015748	2	0.126354
2	1019705	4.38582	0.015748	2	0.126354
2	1019720	4.38582	0.015748	2	0.126354
2	1019728	4.38582	0.015748	2	0.126354
2	1019730	4.38582	0.015748	2	0.126354
2	1019732	4.38582	0.015748	2	0.126354
2	1019747	4.38582	0.015748	2	0.126354
2	1019784	4.38582	0.015748	2	0.126354
2	2180055	4.38582	0.015748	2	0.126354
2	2602857	4.38582	0.015748	2	0.126354
2	2807059	4.38582	0.015748	2	0.126354
2	4060630	4.38582	0.015748	2	0.126354
2	6618056	4.38582	0.015748	2	0.126354
2	8624843	4.38582	0.015748	2	0.126354
2	10220163	4.38582	0.015748	2	0.126354
2	11400576	4.38582	0.015748	2	0.126354
2	12056605	4.38582	0.015748	2	0.126354
2	12057958	4.38582	0.015748	2	0.126354
2	12058204	4.38582	0.015748	2	0.126354
2	12061208	4.38582	0.015748	2	0.126354
2	12064241	4.38582	0.015748	2	0.126354
2	13711066	4.38582	0.015748	2	0.126354
2	13711069	4.38582	0.015748	2	0.126354
2	13711145	4.38582	0.015748	2	0.126354
2	13711163	4.38582	0.015748	2	0.126354
2	13711549	4.38582	0.015748	2	0.126354
2	13711550	4.38582	0.015748	2	0.126354
2	13713103	4.38582	0.015748	2	0.126354
2	13713240	4.38582	0.015748	2	0.126354
2	13713354	4.38582	0.015748	2	0.126354
2	13713416	4.38582	0.015748	2	0.126354
2	13713458	4.38582	0.015748	2	0.126354
2	13713464	4.38582	0.015748	2	0.126354
2	13713465	4.38582	0.015748	2	0.126354
2	13713466	4.38582	0.015748	2	0.126354
2	13713494	4.38582	0.015748	2	0.126354
2	13713500	4.38582	0.015748	2	0.126354
2	13713794	4.38582	0.015748	2	0.126354
2	13713800	4.38582	0.015748	2	0.126354
2	15988107	4.38582	0.015748	2	0.126354
2	17194029	4.38582	0.015748	2	0.126354
2	17361410	4.38582	0.015748	2	0.126354
2	17771959	4.38582	0.015748	2	0.126354
2	17771961	4.38582	0.015748	2	0.126354
2	17772016	4.38582	0.015748	2	0.126354
2	18358425	4.38582	0.015748	2	0.126354
2	18358426	4.38582	0.015748	2	0.126354
2	19081294	4.38582	0.015748	2	0.126354
2	19082778	4.38582	0.015748	2	0.126354
2	19082787	4.38582	0.015748	2	0.126354
2	19082814	4.38582	0.015748	2	0.126354
2	19082868	4.38582	0.015748	2	0.126354
3	121686	4.38582	0.015748	2	0.126354
3	1546240	4.38582	0.015748	2	0.126354
3	1854894	4.38582	0.015748	2	0.126354
3	2714265	4.38582	0.015748	2	0.126354
3	4059271	4.38582	0.015748	2	0.126354
3	5950301	4.38582	0.015748	2	0.126354
3	5950328	4.38582	0.015748	2	0.126354
3	5950403	4.38582	0.015748	2	0.126354
3	5950475	4.38582	0.015748	2	0.126354
3	6342842	4.38582	0.015748	2	0.126354
3	6342909	4.38582	0.015748	2	0.126354
3	6343053	4.38582	0.015748	2	0.126354
3	6343230	4.38582	0.015748	2	0.126354
3	6343244	4.38582	0.015748	2	0.126354
3	6343252	4.38582	0.015748	2	0.126354
3	6343260	4.38582	0.015748	2	0.126354
3	9321416	4.38582	0.015748	2	0.126354
3	11222827	4.38582	0.015748	2	0.126354
3	12386579	4.38582	0.015748	2	0.126354
3	15162294	4.38582	0.015748	2	0.126354
3	15211458	4.38582	0.015748	2	0.126354
3	15555569	4.38582	0.015748	2	0.126354
3	15687528	4.38582	0.015748	2	0.126354
3	16688346	4.38582	0.015748	2	0.126354
3	16840535	4.38582	0.015748	2	0.126354
3	16840974	4.38582	0.015748	2	0.126354
3	16841261	4.38582	0.015748	2	0.126354
3	16841260	4.38582	0.015748	2	0.126354
3	16841561	4.38582	0.015748	2	0.126354
3	16841625	4.38582	0.015748	2	0.126354
3	16842115	4.38582	0.015748	2	0.126354
3	16842863	4.38582	0.015748	2	0.126354
3	16843318	4.38582	0.015748	2	0.126354
3	17304790	4.38582	0.015748	2	0.126354
3	17304937	4.38582	0.015748	2	0.126354
3	17304981	4.38582	0.015748	2	0.126354
3	17304988	4.38582	0.015748	2	0.126354
3	17305077	4.38582	0.015748	2	0.126354
3	17305190	4.38582	0.015748	2	0.126354
3	17305193	4.38582	0.015748	2	0.126354
3	17305219	4.38582	0.015748	2	0.126354
3	17305252	4.38582	0.015748	2	0.126354
3	17305341	4.38582	0.015748	2	0.126354
3	17305360	4.38582	0.015748	2	0.126354
3	17305378	4.38582	0.015748	2	0.126354
3	17305380	4.38582	0.015748	2	0.126354
3	17305408	4.38582	0.015748	2	0.126354
3	17305426	4.38582	0.015748	2	0.126354
3	17305441	4.38582	0.015748	2	0.126354
3	18087120	4.38582	0.015748	2	0.126354
3	19244921	4.38582	0.015748	2	0.126354
3	23413194	4.38582	0.015748	2	0.126354
4	668385	4.38582	0.015748	2	0.126354
4	668386	4.38582	0.015748	2	0.126354
4	668405	4.38582	0.015748	2	0.126354
4	668413	4.38582	0.015748	2	0.126354
4	668434	4.38582	0.015748	2	0.126354
4	668452	4.38582	0.015748	2	0.126354
4	668460	4.38582	0.015748	2	0.126354
4	668482	4.38582	0.015748	2	0.126354
4	668487	4.38582	0.015748	2	0.126354
4	668488	4.38582	0.015748	2	0.126354
4	668491	4.38582	0.015748	2	0.126354
4	668551	4.38582	0.015748	2	0.126354
4	668564	4.38582	0.015748	2	0.126354
4	668568	4.38582	0.015748	2	0.126354
4	668580	4.38582	0.015748	2	0.126354
4	668620	4.38582	0.015748	2	0.126354
4	668627	4.38582	0.015748	2	0.126354
4	1559990	4.38582	0.015748	2	0.126354
4	2063513	4.38582	0.015748	2	0.126354
4	2341480	4.38582	0.015748	2	0.126354
4	4819568	4.38582	0.015748	2	0.126354
4	7054810	4.38582	0.015748	2	0.126354
4	7054865	4.38582	0.015748	2	0.126354
4	7054980	4.38582	0.015748	2	0.126354
4	7055058	4.38582	0.015748	2	0.126354
4	7055163	4.38582	0.015748	2	0.126354
4	8001788	4.38582	0.015748	2	0.126354
4	8027676	4.38582	0.015748	2	0.126354
4	8127996	4.38582	0.015748	2	0.126354
4	9792083	4.38582	0.015748	2	0.126354
4	10002319	4.38582	0.015748	2	0.126354
4	10394955	4.38582	0.015748	2	0.126354
4	10394956	4.38582	0.015748	2	0.126354
4	10866129	4.38582	0.015748	2	0.126354
4	11705104	4.38582	0.015748	2	0.126354
4	18022319	4.38582	0.015748	2	0.126354
4	18192924	4.38582	0.015748	2	0.126354
5	174242	4.38582	0.015748	2	0.126354
5	5140012	4.38582	0.015748	2	0.126354
5	6424237	4.38582	0.015748	2	0.126354
5	10678304	4.38582	0.015748	2	0.126354
5	10682972	4.38582	0.015748	2	0.126354
5	12930681	4.38582	0.015748	2	0.126354
5	13113588	4.38582	0.015748	2	0.126354
5	13113908	4.38582	0.015748	2	0.126354
5	13114560	4.38582	0.015748	2	0.126354
5	13114628	4.38582	0.015748	2	0.126354
5	13114945	4.38582	0.015748	2	0.126354
5	13115405	4.38582	0.015748	2	0.126354
5	13115415	4.38582	0.015748	2	0.126354
5	14015394	4.38582	0.015748	2	0.126354
5	16639674	4.38582	0.015748	2	0.126354
5	16639706	4.38582	0.015748	2	0.126354
5	16639745	4.38582	0.015748	2	0.126354
5	16639794	4.38582	0.015748	2	0.126354
5	16639797	4.38582	0.015748	2	0.126354
5	16639804	4.38582	0.015748	2	0.126354
5	16639809	4.38582	0.015748	2	0.126354
5	16639815	4.38582	0.015748	2	0.126354
5	16639835	4.38582	0.015748	2	0.126354
5	16639969	4.38582	0.015748	2	0.126354
5	16639987	4.38582	0.015748	2	0.126354
5	16640044	4.38582	0.015748	2	0.126354
5	16640056	4.38582	0.015748	2	0.126354
5	16640173	4.38582	0.015748	2	0.126354
5	16640209	4.38582	0.015748	2	0.126354
5	16640239	4.38582	0.015748	2	0.126354
5	16640266	4.38582	0.015748	2	0.126354
5	16640281	4.38582	0.015748	2	0.126354
5	16640302	4.38582	0.015748	2	0.126354
5	16640332	4.38582	0.015748	2	0.126354
5	16640440	4.38582	0.015748	2	0.126354
5	16640467	4.38582	0.015748	2	0.126354
5	16640497	4.38582	0.015748	2	0.126354
5	16640521	4.38582	0.015748	2	0.126354
5	16640542	4.38582	0.015748	2	0.126354
5	16641021	4.38582	0.015748	2	0.126354
5	16641173	4.38582	0.015748	2	0.126354
5	16641175	4.38582	0.015748	2	0.126354
5	16641203	4.38582	0.015748	2	0.126354
5	16641212	4.38582	0.015748	2	0.126354
5	16641240	4.38582	0.015748	2	0.126354
5	16645689	4.38582	0.015748	2	0.126354
5	16645764	4.38582	0.015748	2	0.126354
5	16645804	4.38582	0.015748	2	0.126354
5	16645842	4.38582	0.015748	2	0.126354
5	16646074	4.38582	0.015748	2	0.126354
5	16646174	4.38582	0.015748	2	0.126354
5	16646333	4.38582	0.015748	2	0.126354
5	16647652	4.38582	0.015748	2	0.126354
5	16663007	4.38582	0.015748	2	0.126354
5	16663155	4.38582	0.015748	2	0.126354
5	16663211	4.38582	0.015748	2	0.126354
5	16663269	4.38582	0.015748	2	0.126354
5	16663330	4.38582	0.015748	2	0.126354
5	18283897	4.38582	0.015748	2	0.126354
5	18361077	4.38582	0.015748	2	0.126354
5	22466709	4.38582	0.015748	2	0.126354
5	23060657	4.38582	0.015748	2	0.126354
5	23167123	4.38582	0.015748	2	0.126354
5	24736422	4.38582	0.015748	2	0.126354
5	16273489	4.38152	0.023622	3	0.126223
5	16275312	4.38152	0.023622	3	0.126223
5	16275635	4.38152	0.023622	3	0.126223
5	16276333	4.38152	0.023622	3	0.126223
4	608521	4.37722	0.0393701	5	0.126091
3	10242554	4.3686	0.0551181	7	0.125827
3	10244341	4.3686	0.0551181	7	0.125827
3	10245652	4.3686	0.0551181	7	0.125827
3	10245997	4.3686	0.0551181	7	0.125827
3	10246016	4.3686	0.0551181	7	0.125827
3	10246114	4.3686	0.0551181	7	0.125827
3	10246126	4.3686	0.0551181	7	0.125827
3	10246127	4.3686	0.0551181	7	0.125827
3	10246188	4.3686	0.0551181	7	0.125827
3	10246222	4.3686	0.0551181	7	0.125827
3	10246234	4.3686	0.0551181	7	0.125827
3	10246285	4.3686	0.0551181	7	0.125827
3	10246297	4.3686	0.0551181	7	0.125827
3	10246303	4.3686	0.0551181	7	0.125827
3	10246611	4.3686	0.0551181	7	0.125827
3	10246612	4.3686	0.0551181	7	0.125827
3	10246826	4.3686	0.0551181	7	0.125827
3	10246874	4.3686	0.0551181	7	0.125827
3	10246890	4.3686	0.0551181	7	0.125827
3	10246916	4.3686	0.0551181	7	0.125827
3	10246947	4.3686	0.0551181	7	0.125827
3	10247041	4.3686	0.0551181	7	0.125827
3	10247109	4.3686	0.0551181	7	0.125827
3	10247111	4.3686	0.0551181	7	0.125827
3	10247221	4.3686	0.0551181	7	0.125827
3	10247258	4.3686	0.0551181	7	0.125827
3	10247282	4.3686	0.0551181	7	0.125827
3	10247294	4.3686	0.0551181	7	0.125827
3	10247606	4.3686	0.0551181	7	0.125827
3	10247619	4.3686	0.0551181	7	0.125827
3	10247637	4.3686	0.0551181	7	0.125827
3	10247643	4.3686	0.0551181	7	0.125827
3	10247656	4.3686	0.0551181	7	0.125827
3	10247692	4.3686	0.0551181	7	0.125827
3	10247767	4.3686	0.0551181	7	0.125827
3	10247804	4.3686	0.0551181	7	0.125827
3	10247823	4.3686	0.0551181	7	0.125827
3	10247832	4.3686	0.0551181	7	0.125827
3	10247837	4.3686	0.0551181	7	0.125827
3	10248198	4.3686	0.0551181	7	0.125827
3	10248209	4.3686	0.0551181	7	0.125827
3	10248353	4.3686	0.0551181	7	0.125827
3	10248440	4.3686	0.0551181	7	0.125827
3	10248468	4.3686	0.0551181	7	0.125827
3	10248496	4.3686	0.0551181	7	0.125827
3	10248535	4.3686	0.0551181	7	0.125827
3	10248536	4.3686	0.0551181	7	0.125827
3	10248544	4.3686	0.0551181	7	0.125827
3	10248606	4.3686	0.0551181	7	0.125827
3	10248607	4.3686	0.0551181	7	0.125827
3	10248700	4.3686	0.0551181	7	0.125827
3	10248763	4.3686	0.0551181	7	0.125827
3	10248783	4.3686	0.0551181	7	0.125827
3	10248977	4.3686	0.0551181	7	0.125827
3	10249051	4.3686	0.0551181	7	0.125827
3	10249053	4.3686	0.0551181	7	0.125827
3	10249059	4.3686	0.0551181	7	0.125827
3	10249060	4.3686	0.0551181	7	0.125827
3	10249063	4.3686	0.0551181	7	0.125827
3	10249086	4.3686	0.0551181	7	0.125827
3	10249119	4.3686	0.0551181	7	0.125827
3	10249126	4.3686	0.0551181	7	0.125827
3	10249133	4.3686	0.0551181	7	0.125827
3	10249139	4.3686	0.0551181	7	0.125827
3	10249154	4.3686	0.0551181	7	0.125827
3	10249237	4.3686	0.0551181	7	0.125827
3	10249247	4.3686	0.0551181	7	0.125827
3	10249253	4.3686	0.0551181	7	0.125827
3	10249264	4.3686	0.0551181	7	0.125827
3	10249265	4.3686	0.0551181	7	0.125827
3	10249276	4.3686	0.0551181	7	0.125827
3	10249278	4.3686	0.0551181	7	0.125827
3	10249305	4.3686	0.0551181	7	0.125827
3	10249311	4.3686	0.0551181	7	0.125827
3	10249326	4.3686	0.0551181	7	0.125827
3	10249344	4.3686	0.0551181	7	0.125827
3	10249505	4.3686	0.0551181	7	0.125827
3	10249640	4.3686	0.0551181	7	0.125827
3	10249643	4.3686	0.0551181	7	0.125827
3	10250133	4.3686	0.0551181	7	0.125827
3	10250208	4.3686	0.0551181	7	0.125827
3	10250212	4.3686	0.0551181	7	0.125827
3	10250583	4.3686	0.0551181	7	0.125827
3	10250631	4.3686	0.0551181	7	0.125827
3	10250698	4.3686	0.0551181	7	0.125827
3	10250781	4.3686	0.0551181	7	0.125827
3	10250788	4.3686	0.0551181	7	0.125827
3	10250791	4.3686	0.0551181	7	0.125827
3	10251000	4.3686	0.0551181	7	0.125827
3	10251142	4.3686	0.0551181	7	0.125827
3	10251187	4.3686	0.0551181	7	0.125827
3	10251289	4.3686	0.0551181	7	0.125827
3	10251456	4.3686	0.0551181	7	0.125827
3	10251521	4.3686	0.0551181	7	0.125827
3	10251608	4.3686	0.0551181	7	0.125827
3	10251639	4.3686	0.0551181	7	0.125827
3	10251753	4.3686	0.0551181	7	0.125827
3	10251786	4.3686	0.0551181	7	0.125827
3	10251843	4.3686	0.0551181	7	0.125827
3	10251857	4.3686	0.0551181	7	0.125827
3	10251875	4.3686	0.0551181	7	0.125827
3	10251985	4.3686	0.0551181	7	0.125827
3	10252031	4.3686	0.0551181	7	0.125827
3	10252054	4.3686	0.0551181	7	0.125827
3	10252094	4.3686	0.0551181	7	0.125827
3	10252343	4.3686	0.0551181	7	0.125827
3	10252491	4.3686	0.0551181	7	0.125827
1	26304710	4.3658	0.0708661	9	0.125741
1	26305300	4.3658	0.0708661	9	0.125741
3	16954992	4.35656	0.0393701	5	0.125457
3	16955613	4.35656	0.0393701	5	0.125457
3	16955631	4.35656	0.0393701	5	0.125457
3	16957313	4.35656	0.0393701	5	0.125457
3	16957808	4.35656	0.0393701	5	0.125457
3	16957938	4.35656	0.0393701	5	0.125457
3	16958058	4.35656	0.0393701	5	0.125457
3	16958819	4.35656	0.0393701	5	0.125457
3	16959033	4.35656	0.0393701	5	0.125457
3	16959125	4.35656	0.0393701	5	0.125457
3	16959702	4.35656	0.0393701	5	0.125457
3	16959918	4.35656	0.0393701	5	0.125457
3	16960898	4.35656	0.0393701	5	0.125457
3	16961038	4.35656	0.0393701	5	0.125457
3	16961073	4.35656	0.0393701	5	0.125457
3	16961079	4.35656	0.0393701	5	0.125457
3	16961951	4.35656	0.0393701	5	0.125457
2	18135222	4.34785	0.181102	23	0.12519
5	15396754	4.34777	0.0551181	7	0.125187
5	7851039	4.34361	0.0866142	11	0.12506
5	15934328	4.34271	0.0629921	8	0.125032
1	23093706	4.34265	0.023622	3	0.12503
1	29220430	4.34028	0.023622	3	0.124957
1	29220526	4.34028	0.023622	3	0.124957
1	29220542	4.34028	0.023622	3	0.124957
1	29220549	4.34028	0.023622	3	0.124957
1	29220573	4.34028	0.023622	3	0.124957
1	29220578	4.34028	0.023622	3	0.124957
1	29220684	4.34028	0.023622	3	0.124957
1	29220694	4.34028	0.023622	3	0.124957
1	29220707	4.34028	0.023622	3	0.124957
1	29220714	4.34028	0.023622	3	0.124957
1	29220736	4.34028	0.023622	3	0.124957
2	6625874	4.34028	0.023622	3	0.124957
2	6626068	4.34028	0.023622	3	0.124957
3	1924516	4.34028	0.023622	3	0.124957
3	19952510	4.34028	0.023622	3	0.124957
3	19956075	4.34028	0.023622	3	0.124957
2	11056526	4.33892	0.0472441	6	0.124916
2	6178340	4.33352	0.11811	15	0.12475
2	6627066	4.33181	0.0314961	4	0.124698
2	6627392	4.33181	0.0314961	4	0.124698
2	18132442	4.32609	0.0629921	8	0.124522
3	17284635	4.32057	0.433071	55	0.124352
2	2418333	4.31921	0.023622	3	0.124311
2	3568875	4.31712	0.165354	21	0.124246
2	11151061	4.3164	0.0472441	6	0.124224
5	7621717	4.3164	0.0472441	6	0.124224
1	26281813	4.31308	0.015748	2	0.124122
2	341092	4.31308	0.015748	2	0.124122
2	341356	4.31308	0.015748	2	0.124122
2	341533	4.31308	0.015748	2	0.124122
2	6016113	4.31308	0.015748	2	0.124122
2	6018359	4.31308	0.015748	2	0.124122
2	6019815	4.31308	0.015748	2	0.124122
2	7282236	4.31308	0.015748	2	0.124122
2	7282342	4.31308	0.015748	2	0.124122
2	7283251	4.31308	0.015748	2	0.124122
3	11879979	4.31308	0.015748	2	0.124122
3	11880459	4.31308	0.015748	2	0.124122
3	11880811	4.31308	0.015748	2	0.124122
3	12639697	4.31308	0.015748	2	0.124122
3	12639704	4.31308	0.015748	2	0.124122
3	12639786	4.31308	0.015748	2	0.124122
3	12640068	4.31308	0.015748	2	0.124122
3	12640173	4.31308	0.015748	2	0.124122
3	12640190	4.31308	0.015748	2	0.124122
3	12640709	4.31308	0.015748	2	0.124122
3	12640754	4.31308	0.015748	2	0.124122
3	12640908	4.31308	0.015748	2	0.124122
3	12640927	4.31308	0.015748	2	0.124122
3	12640990	4.31308	0.015748	2	0.124122
3	12641084	4.31308	0.015748	2	0.124122
3	12641581	4.31308	0.015748	2	0.124122
4	1411168	4.31308	0.015748	2	0.124122
4	17784015	4.31308	0.015748	2	0.124122
5	1502454	4.31308	0.015748	2	0.124122
5	7870959	4.31308	0.015748	2	0.124122
5	16288380	4.31308	0.015748	2	0.124122
5	20990617	4.31308	0.015748	2	0.124122
5	20990844	4.31308	0.015748	2	0.124122
5	20991055	4.31308	0.015748	2	0.124122
5	20991480	4.31308	0.015748	2	0.124122
5	20991487	4.31308	0.015748	2	0.124122
5	20991527	4.31308	0.015748	2	0.124122
5	20991575	4.31308	0.015748	2	0.124122
5	20991591	4.31308	0.015748	2	0.124122
5	20991592	4.31308	0.015748	2	0.124122
5	20991672	4.31308	0.015748	2	0.124122
5	20991679	4.31308	0.015748	2	0.124122
5	20991720	4.31308	0.015748	2	0.124122
5	20991873	4.31308	0.015748	2	0.124122
5	20993862	4.31308	0.015748	2	0.124122
5	20994045	4.31308	0.015748	2	0.124122
4	10525213	4.31273	0.0314961	4	0.124112
5	9058782	4.31228	0.0551181	7	0.124098
5	9058784	4.31228	0.0551181	7	0.124098
5	9058790	4.31228	0.0551181	7	0.124098
5	9058791	4.31228	0.0551181	7	0.124098
5	9058829	4.31228	0.0551181	7	0.124098
5	9058830	4.31228	0.0551181	7	0.124098
5	9058879	4.31228	0.0551181	7	0.124098
5	9058881	4.31228	0.0551181	7	0.124098
5	11810114	4.31128	0.0551181	7	0.124067
2	1494629	4.30848	0.267717	34	0.123981
2	1494641	4.30848	0.267717	34	0.123981
2	1494643	4.30848	0.267717	34	0.123981
2	1494653	4.30848	0.267717	34	0.123981
2	1494673	4.30848	0.267717	34	0.123981
1	22256488	4.30688	0.0314961	4	0.123932
1	5373621	4.30594	0.228346	29	0.123903
5	17199639	4.29941	0.023622	3	0.123702
5	9827657	4.29807	0.0787402	10	0.123661
1	11011724	4.29701	0.125984	16	0.123629
1	11011621	4.29701	0.125984	16	0.123629
3	19791160	4.2949	0.0393701	5	0.123564
3	19791534	4.2949	0.0393701	5	0.123564
3	19794126	4.2949	0.0393701	5	0.123564
3	19795716	4.2949	0.0393701	5	0.123564
3	19796503	4.2949	0.0393701	5	0.123564
3	19790275	4.29489	0.0393701	5	0.123564
3	7765502	4.28989	0.0708661	9	0.12341
5	12371406	4.2871	0.023622	3	0.123324
5	12370346	4.28709	0.023622	3	0.123324
5	12372642	4.28709	0.023622	3	0.123324
5	12758866	4.28709	0.023622	3	0.123324
2	9382796	4.2856	0.0314961	4	0.123278
5	22372251	4.28516	0.110236	14	0.123265
2	16727084	4.28287	0.11811	15	0.123194
1	11030151	4.28048	0.0944882	12	0.123121
1	6826654	4.27647	0.165354	21	0.122998
1	21957483	4.27561	0.0393701	5	0.122971
5	1277239	4.27332	0.023622	3	0.122901
5	1270516	4.27332	0.023622	3	0.122901
5	1271671	4.27332	0.023622	3	0.122901
5	1271835	4.27332	0.023622	3	0.122901
2	9684232	4.27127	0.0629921	8	0.122838
2	9685527	4.27127	0.0629921	8	0.122838
2	9688584	4.27127	0.0629921	8	0.122838
2	9688585	4.27127	0.0629921	8	0.122838
2	9689378	4.27127	0.0629921	8	0.122838
2	9693564	4.27127	0.0629921	8	0.122838
4	8086944	4.26856	0.0472441	6	0.122754
2	13725202	4.2653	0.0866142	11	0.122654
2	13725718	4.2653	0.0866142	11	0.122654
2	13726032	4.2653	0.0866142	11	0.122654
2	13726813	4.2653	0.0866142	11	0.122654
2	13726896	4.2653	0.0866142	11	0.122654
2	13727689	4.2653	0.0866142	11	0.122654
2	13728028	4.2653	0.0866142	11	0.122654
2	13728585	4.2653	0.0866142	11	0.122654
2	13728729	4.2653	0.0866142	11	0.122654
2	13729005	4.2653	0.0866142	11	0.122654
2	13729110	4.2653	0.0866142	11	0.122654
2	13729229	4.2653	0.0866142	11	0.122654
2	13729250	4.2653	0.0866142	11	0.122654
2	13729341	4.2653	0.0866142	11	0.122654
2	13729569	4.2653	0.0866142	11	0.122654
2	13730012	4.2653	0.0866142	11	0.122654
2	13730496	4.2653	0.0866142	11	0.122654
2	13730843	4.2653	0.0866142	11	0.122654
2	13732568	4.2653	0.0866142	11	0.122654
2	13734069	4.2653	0.0866142	11	0.122654
2	13737121	4.2653	0.0866142	11	0.122654
2	13742217	4.2653	0.0866142	11	0.122654
2	13743069	4.2653	0.0866142	11	0.122654
2	13754691	4.2653	0.0866142	11	0.122654
2	13757805	4.2653	0.0866142	11	0.122654
2	13764295	4.2653	0.0866142	11	0.122654
2	13765507	4.2653	0.0866142	11	0.122654
5	12129888	4.26254	0.0787402	10	0.122569
5	12129970	4.26254	0.0787402	10	0.122569
5	7811550	4.26217	0.0472441	6	0.122558
5	7811706	4.26217	0.0472441	6	0.122558
5	15616805	4.26033	0.0472441	6	0.122502
3	15362055	4.26023	0.15748	20	0.122498
1	24119471	4.25655	0.0787402	10	0.122385
1	21228228	4.24644	0.0551181	7	0.122074
5	9858619	4.24239	0.023622	3	0.12195
5	9858775	4.24239	0.023622	3	0.12195
5	9861170	4.24239	0.023622	3	0.12195
5	9861906	4.24239	0.023622	3	0.12195
5	9862816	4.24239	0.023622	3	0.12195
5	9862989	4.24239	0.023622	3	0.12195
3	22050023	4.24002	0.0314961	4	0.121877
4	7590288	4.237	0.330709	42	0.121784
3	16114333	4.23665	0.165354	21	0.121773
2	11959170	4.23616	0.204724	26	0.121758
2	11958975	4.23615	0.204724	26	0.121758
2	9972037	4.23571	0.023622	3	0.121744
2	9974248	4.23571	0.023622	3	0.121744
2	9974312	4.23571	0.023622	3	0.121744
2	9974376	4.23571	0.023622	3	0.121744
2	9975023	4.23571	0.023622	3	0.121744
2	9975092	4.23571	0.023622	3	0.121744
2	9975137	4.23571	0.023622	3	0.121744
2	9975154	4.23571	0.023622	3	0.121744
2	9975165	4.23571	0.023622	3	0.121744
2	9975167	4.23571	0.023622	3	0.121744
2	9975360	4.23571	0.023622	3	0.121744
2	9975378	4.23571	0.023622	3	0.121744
2	9975458	4.23571	0.023622	3	0.121744
2	9975466	4.23571	0.023622	3	0.121744
2	9975487	4.23571	0.023622	3	0.121744
2	9975683	4.23571	0.023622	3	0.121744
2	9975734	4.23571	0.023622	3	0.121744
2	9975772	4.23571	0.023622	3	0.121744
2	9975789	4.23571	0.023622	3	0.121744
2	9976496	4.23571	0.023622	3	0.121744
2	9974315	4.23571	0.023622	3	0.121744
2	9974402	4.23571	0.023622	3	0.121744
2	9975059	4.23571	0.023622	3	0.121744
2	9975103	4.23571	0.023622	3	0.121744
2	9975136	4.23571	0.023622	3	0.121744
2	9975164	4.23571	0.023622	3	0.121744
2	9975166	4.23571	0.023622	3	0.121744
2	9975377	4.23571	0.023622	3	0.121744
2	9975391	4.23571	0.023622	3	0.121744
2	9975446	4.23571	0.023622	3	0.121744
2	9975468	4.23571	0.023622	3	0.121744
2	9975497	4.23571	0.023622	3	0.121744
2	9975572	4.23571	0.023622	3	0.121744
2	9975573	4.23571	0.023622	3	0.121744
2	9975658	4.23571	0.023622	3	0.121744
2	9975752	4.23571	0.023622	3	0.121744
2	9975782	4.23571	0.023622	3	0.121744
2	9975800	4.23571	0.023622	3	0.121744
5	11410726	4.23457	0.0314961	4	0.121709
5	11410890	4.23457	0.0314961	4	0.121709
5	11411186	4.23457	0.0314961	4	0.121709
5	11411187	4.23457	0.0314961	4	0.121709
5	11411603	4.23457	0.0314961	4	0.121709
4	2273165	4.23266	0.0708661	9	0.121651
2	9644124	4.23249	0.0551181	7	0.121645
5	6435471	4.22603	0.102362	13	0.121446
3	22167215	4.22567	0.023622	3	0.121435
5	13228902	4.22567	0.023622	3	0.121435
3	22163347	4.22566	0.023622	3	0.121435
3	22165066	4.22566	0.023622	3	0.121435
5	9054801	4.22566	0.023622	3	0.121435
5	13111935	4.22566	0.023622	3	0.121435
5	13173089	4.22566	0.023622	3	0.121435
5	13227429	4.22566	0.023622	3	0.121435
5	13228841	4.22566	0.023622	3	0.121435
5	13228862	4.22566	0.023622	3	0.121435
5	13230652	4.22566	0.023622	3	0.121435
4	7588652	4.22234	0.448819	57	0.121333
4	7588666	4.22234	0.448819	57	0.121333
4	7588697	4.22234	0.448819	57	0.121333
4	7588715	4.22234	0.448819	57	0.121333
4	7588718	4.22234	0.448819	57	0.121333
4	7588724	4.22234	0.448819	57	0.121333
4	7588733	4.22234	0.448819	57	0.121333
4	7588751	4.22234	0.448819	57	0.121333
4	7588754	4.22234	0.448819	57	0.121333
3	17614494	4.22061	0.023622	3	0.121279
5	11586807	4.21974	0.0314961	4	0.121253
5	12051848	4.21974	0.0314961	4	0.121253
4	10026751	4.2149	0.0944882	12	0.121104
3	10252365	4.20913	0.0393701	5	0.120926
2	12016089	4.20662	0.0944882	12	0.120849
5	7795055	4.20587	0.0866142	11	0.120826
1	6334251	4.20268	0.015748	2	0.120728
1	7792687	4.20268	0.015748	2	0.120728
1	12301651	4.20268	0.015748	2	0.120728
1	12508368	4.20268	0.015748	2	0.120728
1	12995945	4.20268	0.015748	2	0.120728
1	19526667	4.20268	0.015748	2	0.120728
1	19948640	4.20268	0.015748	2	0.120728
1	19948708	4.20268	0.015748	2	0.120728
1	19948721	4.20268	0.015748	2	0.120728
1	19948726	4.20268	0.015748	2	0.120728
1	19948892	4.20268	0.015748	2	0.120728
1	19948906	4.20268	0.015748	2	0.120728
1	19948931	4.20268	0.015748	2	0.120728
1	19948986	4.20268	0.015748	2	0.120728
1	19948994	4.20268	0.015748	2	0.120728
1	19949002	4.20268	0.015748	2	0.120728
1	19949124	4.20268	0.015748	2	0.120728
1	19949163	4.20268	0.015748	2	0.120728
1	19949245	4.20268	0.015748	2	0.120728
1	20963001	4.20268	0.015748	2	0.120728
1	22021174	4.20268	0.015748	2	0.120728
1	22021192	4.20268	0.015748	2	0.120728
1	22021195	4.20268	0.015748	2	0.120728
1	22021205	4.20268	0.015748	2	0.120728
1	22021210	4.20268	0.015748	2	0.120728
1	22256415	4.20268	0.015748	2	0.120728
1	22558831	4.20268	0.015748	2	0.120728
1	23879293	4.20268	0.015748	2	0.120728
1	23879960	4.20268	0.015748	2	0.120728
1	23880779	4.20268	0.015748	2	0.120728
1	23880832	4.20268	0.015748	2	0.120728
1	23881356	4.20268	0.015748	2	0.120728
1	23884939	4.20268	0.015748	2	0.120728
1	23885066	4.20268	0.015748	2	0.120728
1	23885601	4.20268	0.015748	2	0.120728
1	25500242	4.20268	0.015748	2	0.120728
1	26319506	4.20268	0.015748	2	0.120728
1	29809292	4.20268	0.015748	2	0.120728
1	29809349	4.20268	0.015748	2	0.120728
1	30351268	4.20268	0.015748	2	0.120728
1	30351288	4.20268	0.015748	2	0.120728
1	30351376	4.20268	0.015748	2	0.120728
1	30363209	4.20268	0.015748	2	0.120728
2	787197	4.20268	0.015748	2	0.120728
2	8993942	4.20268	0.015748	2	0.120728
2	10255078	4.20268	0.015748	2	0.120728
3	2676884	4.20268	0.015748	2	0.120728
3	6144951	4.20268	0.015748	2	0.120728
3	6144958	4.20268	0.015748	2	0.120728
3	6144972	4.20268	0.015748	2	0.120728
3	7682566	4.20268	0.015748	2	0.120728
3	10170080	4.20268	0.015748	2	0.120728
3	10170089	4.20268	0.015748	2	0.120728
3	10806514	4.20268	0.015748	2	0.120728
3	14681041	4.20268	0.015748	2	0.120728
3	15563103	4.20268	0.015748	2	0.120728
3	15767771	4.20268	0.015748	2	0.120728
3	15768077	4.20268	0.015748	2	0.120728
3	15769170	4.20268	0.015748	2	0.120728
3	18938446	4.20268	0.015748	2	0.120728
3	21455857	4.20268	0.015748	2	0.120728
3	21456473	4.20268	0.015748	2	0.120728
3	21456500	4.20268	0.015748	2	0.120728
3	22103567	4.20268	0.015748	2	0.120728
3	22103764	4.20268	0.015748	2	0.120728
3	22759486	4.20268	0.015748	2	0.120728
3	22759789	4.20268	0.015748	2	0.120728
4	1438983	4.20268	0.015748	2	0.120728
4	1439143	4.20268	0.015748	2	0.120728
4	2184711	4.20268	0.015748	2	0.120728
4	2328638	4.20268	0.015748	2	0.120728
4	3798764	4.20268	0.015748	2	0.120728
4	7555566	4.20268	0.015748	2	0.120728
4	10500960	4.20268	0.015748	2	0.120728
4	10500961	4.20268	0.015748	2	0.120728
4	10500964	4.20268	0.015748	2	0.120728
4	10500968	4.20268	0.015748	2	0.120728
4	10501054	4.20268	0.015748	2	0.120728
4	10501065	4.20268	0.015748	2	0.120728
4	10501088	4.20268	0.015748	2	0.120728
4	10928161	4.20268	0.015748	2	0.120728
4	11145422	4.20268	0.015748	2	0.120728
5	2699485	4.20268	0.015748	2	0.120728
5	7780930	4.20268	0.015748	2	0.120728
5	7915783	4.20268	0.015748	2	0.120728
5	9064989	4.20268	0.015748	2	0.120728
5	9701952	4.20268	0.015748	2	0.120728
5	9702152	4.20268	0.015748	2	0.120728
5	11558806	4.20268	0.015748	2	0.120728
5	12266564	4.20268	0.015748	2	0.120728
5	12337045	4.20268	0.015748	2	0.120728
5	12337233	4.20268	0.015748	2	0.120728
5	12337532	4.20268	0.015748	2	0.120728
5	12337543	4.20268	0.015748	2	0.120728
5	12338161	4.20268	0.015748	2	0.120728
5	12756902	4.20268	0.015748	2	0.120728
5	12758850	4.20268	0.015748	2	0.120728
5	12758867	4.20268	0.015748	2	0.120728
5	12763022	4.20268	0.015748	2	0.120728
5	13337998	4.20268	0.015748	2	0.120728
5	13608103	4.20268	0.015748	2	0.120728
5	13683928	4.20268	0.015748	2	0.120728
5	13685268	4.20268	0.015748	2	0.120728
5	13685981	4.20268	0.015748	2	0.120728
5	18153947	4.20268	0.015748	2	0.120728
5	18154160	4.20268	0.015748	2	0.120728
5	19405893	4.20268	0.015748	2	0.120728
5	21804804	4.20268	0.015748	2	0.120728
5	22608515	4.20268	0.015748	2	0.120728
5	26800195	4.20268	0.015748	2	0.120728
3	9078834	4.196	0.0393701	5	0.120522
5	1421279	4.19455	0.0787402	10	0.120477
3	15111368	4.18943	0.0708661	9	0.12032
2	3900939	4.18586	0.19685	25	0.12021
2	3900978	4.18586	0.19685	25	0.12021
2	3902100	4.18586	0.19685	25	0.12021
3	10255225	4.18466	0.141732	18	0.120173
4	2266866	4.18159	0.165354	21	0.120078
1	930411	4.18151	0.448819	57	0.120076
5	7820076	4.17798	0.0314961	4	0.119967
5	7821074	4.17798	0.0314961	4	0.119967
5	7821446	4.17798	0.0314961	4	0.119967
5	7821470	4.17798	0.0314961	4	0.119967
5	7821495	4.17798	0.0314961	4	0.119967
3	15356465	4.17611	0.0472441	6	0.119909
4	416768	4.17253	0.0393701	5	0.119799
2	18382687	4.17235	0.023622	3	0.119794
2	11988328	4.172	0.110236	14	0.119783
2	9550660	4.16935	0.0393701	5	0.119701
2	18143952	4.16903	0.188976	24	0.119691
5	13101120	4.16843	0.0393701	5	0.119673
5	20286242	4.16423	0.0551181	7	0.119543
1	12598091	4.15673	0.023622	3	0.119313
1	12598104	4.15673	0.023622	3	0.119313
1	12598130	4.15673	0.023622	3	0.119313
2	9656448	4.15539	0.0472441	6	0.119271
3	12797997	4.15369	0.0472441	6	0.119219
1	4057289	4.15314	0.102362	13	0.119202
1	14171322	4.15298	0.0551181	7	0.119197
4	5635269	4.15292	0.0551181	7	0.119195
2	9354469	4.14837	0.0472441	6	0.119055
2	9363125	4.14837	0.0472441	6	0.119055
2	9444628	4.14837	0.0472441	6	0.119055
4	9803167	4.14387	0.023622	3	0.118916
5	19439175	4.14387	0.023622	3	0.118916
3	17284516	4.13951	0.393701	50	0.118782
1	19137171	4.13587	0.023622	3	0.11867
1	19143053	4.13587	0.023622	3	0.11867
1	19143583	4.13587	0.023622	3	0.11867
1	19144426	4.13587	0.023622	3	0.11867
2	18144213	4.13375	0.023622	3	0.118604
2	18144258	4.13375	0.023622	3	0.118604
2	18144264	4.13375	0.023622	3	0.118604
2	18138943	4.13321	0.19685	25	0.118587
2	18139440	4.13321	0.19685	25	0.118587
2	18140445	4.13321	0.19685	25	0.118587
2	12026185	4.13028	0.0708661	9	0.118497
2	12033264	4.13028	0.0708661	9	0.118497
2	12034359	4.13028	0.0708661	9	0.118497
2	12035427	4.13028	0.0708661	9	0.118497
2	12041290	4.13028	0.0708661	9	0.118497
2	12042164	4.13028	0.0708661	9	0.118497
2	12045114	4.13028	0.0708661	9	0.118497
2	12046121	4.13028	0.0708661	9	0.118497
2	12051356	4.13028	0.0708661	9	0.118497
2	12061780	4.13028	0.0708661	9	0.118497
2	12068789	4.13028	0.0708661	9	0.118497
2	12075327	4.13028	0.0708661	9	0.118497
2	12014394	4.13027	0.0708661	9	0.118497
2	12018293	4.13027	0.0708661	9	0.118497
2	12033339	4.13027	0.0708661	9	0.118497
2	12035291	4.13027	0.0708661	9	0.118497
2	12046379	4.13027	0.0708661	9	0.118497
2	12049764	4.13027	0.0708661	9	0.118497
2	12063822	4.13027	0.0708661	9	0.118497
4	9409349	4.1297	0.0787402	10	0.118479
3	13572406	4.12664	0.110236	14	0.118385
2	11958129	4.12009	0.212598	27	0.118183
2	11958151	4.12009	0.212598	27	0.118183
2	11958154	4.12009	0.212598	27	0.118183
2	11958155	4.12009	0.212598	27	0.118183
2	11958158	4.12009	0.212598	27	0.118183
2	11958504	4.12009	0.212598	27	0.118183
2	11958512	4.12009	0.212598	27	0.118183
2	11958613	4.12009	0.212598	27	0.118183
2	11958623	4.12009	0.212598	27	0.118183
2	11958689	4.12009	0.212598	27	0.118183
2	11958695	4.12009	0.212598	27	0.118183
2	11958728	4.12009	0.212598	27	0.118183
2	11958893	4.12009	0.212598	27	0.118183
2	11958949	4.12009	0.212598	27	0.118183
2	11959121	4.12009	0.212598	27	0.118183
2	11959186	4.12009	0.212598	27	0.118183
2	11959374	4.12009	0.212598	27	0.118183
2	11959383	4.12009	0.212598	27	0.118183
2	11959389	4.12009	0.212598	27	0.118183
2	11959447	4.12009	0.212598	27	0.118183
2	11959455	4.12009	0.212598	27	0.118183
2	11959473	4.12009	0.212598	27	0.118183
2	11959620	4.12009	0.212598	27	0.118183
2	11959639	4.12009	0.212598	27	0.118183
2	11959666	4.12009	0.212598	27	0.118183
2	11959668	4.12009	0.212598	27	0.118183
2	11959671	4.12009	0.212598	27	0.118183
3	7596093	4.11536	0.0551181	7	0.118037
2	18145473	4.11495	0.0708661	9	0.118024
2	18145676	4.11495	0.0708661	9	0.118024
2	3554069	4.11153	0.173228	22	0.117919
5	14778379	4.10939	0.23622	30	0.117853
5	16935754	4.10694	0.0551181	7	0.117777
3	6722608	4.10605	0.149606	19	0.11775
5	7814118	4.09753	0.0314961	4	0.117487
2	10951823	4.09688	0.0472441	6	0.117467
3	15361618	4.09651	0.149606	19	0.117456
3	15361921	4.09651	0.149606	19	0.117456
3	15362004	4.09651	0.149606	19	0.117456
3	15563959	4.09072	0.023622	3	0.117277
1	27257373	4.0844	0.0393701	5	0.117082
5	10053142	4.08362	0.0708661	9	0.117058
5	10053721	4.08362	0.0708661	9	0.117058
5	10054731	4.08362	0.0708661	9	0.117058
5	10055171	4.08362	0.0708661	9	0.117058
5	10055589	4.08362	0.0708661	9	0.117058
5	10055805	4.08362	0.0708661	9	0.117058
5	10057105	4.08362	0.0708661	9	0.117058
5	10058887	4.08362	0.0708661	9	0.117058
5	10058962	4.08362	0.0708661	9	0.117058
5	10059288	4.08362	0.0708661	9	0.117058
5	10059330	4.08362	0.0708661	9	0.117058
2	10742055	4.08348	0.023622	3	0.117053
2	17499832	4.08348	0.023622	3	0.117053
1	11356324	4.08102	0.0472441	6	0.116977
4	5624789	4.07824	0.0866142	11	0.116891
4	17471017	4.07367	0.0472441	6	0.116751
4	17471022	4.07367	0.0472441	6	0.116751
5	7829257	4.07194	0.023622	3	0.116697
5	7829298	4.07194	0.023622	3	0.116697
5	7829402	4.07194	0.023622	3	0.116697
5	7829915	4.07194	0.023622	3	0.116697
5	7830171	4.07194	0.023622	3	0.116697
5	7830405	4.07194	0.023622	3	0.116697
5	7832894	4.07194	0.023622	3	0.116697
5	7832903	4.07194	0.023622	3	0.116697
5	7832906	4.07194	0.023622	3	0.116697
5	7833690	4.07194	0.023622	3	0.116697
2	9643523	4.06965	0.0629921	8	0.116626
3	1620910	4.06769	0.0472441	6	0.116566
3	1620911	4.06768	0.0472441	6	0.116566
1	3590468	4.06466	0.0314961	4	0.116472
2	11523159	4.06466	0.0314961	4	0.116472
2	11524021	4.06466	0.0314961	4	0.116472
2	11526469	4.06466	0.0314961	4	0.116472
2	11526794	4.06466	0.0314961	4	0.116472
2	18934180	4.06466	0.0314961	4	0.116472
1	26141623	4.05748	0.0314961	4	0.116251
1	26141625	4.05748	0.0314961	4	0.116251
5	12562822	4.05449	0.283465	36	0.116158
4	5506892	4.05187	0.173228	22	0.116077
1	14194687	4.0464	0.023622	3	0.115908
1	7878122	4.04491	0.023622	3	0.115862
1	17570992	4.04491	0.023622	3	0.115862
2	18591025	4.04491	0.023622	3	0.115862
2	18600315	4.04491	0.023622	3	0.115862
3	9413420	4.04491	0.023622	3	0.115862
3	9413429	4.04491	0.023622	3	0.115862
3	15367301	4.04491	0.023622	3	0.115862
3	17019467	4.04491	0.023622	3	0.115862
4	2855330	4.04491	0.023622	3	0.115862
4	13460757	4.04491	0.023622	3	0.115862
4	13729883	4.04491	0.023622	3	0.115862
4	13729896	4.04491	0.023622	3	0.115862
4	13729905	4.04491	0.023622	3	0.115862
4	13729988	4.04491	0.023622	3	0.115862
4	13729989	4.04491	0.023622	3	0.115862
4	13729990	4.04491	0.023622	3	0.115862
4	13730010	4.04491	0.023622	3	0.115862
4	13730046	4.04491	0.023622	3	0.115862
4	13730051	4.04491	0.023622	3	0.115862
4	13733499	4.04491	0.023622	3	0.115862
4	15754221	4.04491	0.023622	3	0.115862
4	15756497	4.04491	0.023622	3	0.115862
4	15756512	4.04491	0.023622	3	0.115862
4	15756530	4.04491	0.023622	3	0.115862
4	15756531	4.04491	0.023622	3	0.115862
4	15756542	4.04491	0.023622	3	0.115862
4	15756589	4.04491	0.023622	3	0.115862
4	15756796	4.04491	0.023622	3	0.115862
4	15756857	4.04491	0.023622	3	0.115862
4	15759809	4.04491	0.023622	3	0.115862
5	7717909	4.04491	0.023622	3	0.115862
5	7819904	4.04491	0.023622	3	0.115862
5	7820006	4.04491	0.023622	3	0.115862
5	14001217	4.04491	0.023622	3	0.115862
5	14035887	4.04491	0.023622	3	0.115862
1	11052827	4.04349	0.0629921	8	0.115818
1	11052853	4.04349	0.0629921	8	0.115818
1	11052854	4.04349	0.0629921	8	0.115818
2	3561631	4.04324	0.173228	22	0.115811
2	3562649	4.04324	0.173228	22	0.115811
2	7658067	4.04114	0.165354	21	0.115746
1	22522456	4.04026	0.23622	30	0.115719
5	15601610	4.03821	0.0787402	10	0.115655
4	10026937	4.03707	0.110236	14	0.11562
2	1617984	4.03622	0.0314961	4	0.115594
3	16959490	4.03411	0.0787402	10	0.115529
5	12235415	4.03392	0.0314961	4	0.115523
5	13182347	4.033	0.0472441	6	0.115495
3	17284526	4.03263	0.188976	24	0.115483
3	15788000	4.03147	0.0314961	4	0.115447
3	16677451	4.03008	0.0708661	9	0.115404
4	9421217	4.02774	0.173228	22	0.115332
4	9421337	4.02774	0.173228	22	0.115332
1	4013294	4.02745	0.015748	2	0.115323
1	4020651	4.02745	0.015748	2	0.115323
1	17958526	4.02745	0.015748	2	0.115323
1	17961236	4.02745	0.015748	2	0.115323
1	18335665	4.02745	0.015748	2	0.115323
1	18337509	4.02745	0.015748	2	0.115323
1	18338181	4.02745	0.015748	2	0.115323
1	18338182	4.02745	0.015748	2	0.115323
1	18339587	4.02745	0.015748	2	0.115323
1	18340043	4.02745	0.015748	2	0.115323
1	23116047	4.02745	0.015748	2	0.115323
1	23123623	4.02745	0.015748	2	0.115323
1	23124101	4.02745	0.015748	2	0.115323
1	23128263	4.02745	0.015748	2	0.115323
1	29135322	4.02745	0.015748	2	0.115323
1	29140338	4.02745	0.015748	2	0.115323
3	2421487	4.02745	0.015748	2	0.115323
5	15922792	4.02745	0.015748	2	0.115323
5	15922922	4.02745	0.015748	2	0.115323
5	15923035	4.02745	0.015748	2	0.115323
5	15923173	4.02745	0.015748	2	0.115323
5	15923240	4.02745	0.015748	2	0.115323
1	7285551	4.02528	0.0708661	9	0.115256
1	7287681	4.02528	0.0708661	9	0.115256
1	5368994	4.02035	0.228346	29	0.115104
4	6638857	4.02033	0.0787402	10	0.115103
3	4744879	4.01908	0.023622	3	0.115064
3	4744915	4.01908	0.023622	3	0.115064
3	4744981	4.01908	0.023622	3	0.115064
3	4745028	4.01908	0.023622	3	0.115064
3	4745041	4.01908	0.023622	3	0.115064
3	4745050	4.01908	0.023622	3	0.115064
3	4745056	4.01908	0.023622	3	0.115064
3	4745198	4.01908	0.023622	3	0.115064
3	4745878	4.01908	0.023622	3	0.115064
3	4745889	4.01908	0.023622	3	0.115064
5	20992098	4.01481	0.0551181	7	0.114932
1	17846662	4.00998	0.023622	3	0.114783
1	29740874	4.00998	0.023622	3	0.114783
3	14896971	4.00998	0.023622	3	0.114783
3	19547755	4.00998	0.023622	3	0.114783
4	616668	4.00998	0.023622	3	0.114783
5	10855049	4.00998	0.023622	3	0.114783
5	11631802	4.00998	0.023622	3	0.114783
5	14305385	4.00784	0.0708661	9	0.114717
5	14305391	4.00784	0.0708661	9	0.114717
5	14305402	4.00784	0.0708661	9	0.114717
1	1447500	4.00362	0.0551181	7	0.114586
3	22741203	4.0004	0.228346	29	0.114487

## Sheet: NO2 Munich 216 accessions
chr	pos	log_p_value	maf	mac	GVE
2	4955595	7.02456	0.106481	23	0.124892
3	15425320	5.92464	0.0324074	7	0.104621
3	15426382	5.92464	0.0324074	7	0.104621
3	15426963	5.92464	0.0324074	7	0.104621
3	15426027	5.92463	0.0324074	7	0.104621
3	15426295	5.92463	0.0324074	7	0.104621
3	15427416	5.92463	0.0324074	7	0.104621
3	15427584	5.92463	0.0324074	7	0.104621
3	15366102	5.56524	0.0277778	6	0.0979268
3	15424415	5.52482	0.037037	8	0.0971719
3	15388663	5.42554	0.0324074	7	0.0953159
3	15389387	5.42554	0.0324074	7	0.0953159
3	15387645	5.42553	0.0324074	7	0.0953158
3	15387842	5.42553	0.0324074	7	0.0953158
3	15388099	5.42553	0.0324074	7	0.0953158
3	15388171	5.42553	0.0324074	7	0.0953158
3	15388371	5.42553	0.0324074	7	0.0953158
3	15390355	5.42553	0.0324074	7	0.0953158
3	15390458	5.42553	0.0324074	7	0.0953158
3	15390527	5.42553	0.0324074	7	0.0953158
3	15390951	5.42553	0.0324074	7	0.0953158
3	15424529	5.37663	0.0462963	10	0.0944008
1	6753489	5.34298	0.12037	26	0.0937709
1	6754129	5.34298	0.12037	26	0.0937709
1	6753258	5.34297	0.12037	26	0.0937706
1	6754140	5.34297	0.12037	26	0.0937706
1	6748340	5.23521	0.125	27	0.0917515
1	6748458	5.23521	0.125	27	0.0917515
1	6748944	5.23521	0.125	27	0.0917515
1	6750204	5.23521	0.125	27	0.0917515
1	6750310	5.23521	0.125	27	0.0917515
1	6750567	5.23521	0.125	27	0.0917515
1	6750869	5.23521	0.125	27	0.0917515
1	6752083	5.23521	0.125	27	0.0917515
1	6752148	5.23521	0.125	27	0.0917515
1	6752645	5.23521	0.125	27	0.0917515
1	6752649	5.23521	0.125	27	0.0917515
1	6752988	5.23521	0.125	27	0.0917515
1	6753007	5.23521	0.125	27	0.0917515
1	6753008	5.23521	0.125	27	0.0917515
1	6753037	5.23521	0.125	27	0.0917515
1	6753040	5.23521	0.125	27	0.0917515
1	6753048	5.23521	0.125	27	0.0917515
1	6753051	5.23521	0.125	27	0.0917515
1	6753217	5.23521	0.125	27	0.0917515
1	6753225	5.23521	0.125	27	0.0917515
1	6753236	5.23521	0.125	27	0.0917515
1	6753240	5.23521	0.125	27	0.0917515
1	6753251	5.23521	0.125	27	0.0917515
1	6753252	5.23521	0.125	27	0.0917515
1	6753256	5.23521	0.125	27	0.0917515
1	25729752	5.08193	0.0787037	17	0.0888749
1	25731329	5.08191	0.0787037	17	0.0888745
3	15344298	5.06177	0.0555556	12	0.0884961
1	25732039	5.04489	0.0740741	16	0.088179
4	539424	5.01829	0.180556	39	0.087679
4	2097667	4.88423	0.0925926	20	0.085157
1	16925775	4.86558	0.231481	50	0.0848058
5	18098639	4.86311	0.12037	26	0.0847595
1	17379720	4.83792	0.0740741	16	0.0842851
4	547725	4.82908	0.407407	88	0.0841185
1	6752199	4.79585	0.138889	30	0.0834923
4	532905	4.79397	0.486111	105	0.0834571
2	1142741	4.78907	0.342593	74	0.0833645
1	4473140	4.71028	0.449074	97	0.0818792
1	6746524	4.6967	0.134259	29	0.0816233
1	18314206	4.69365	0.226852	49	0.0815657
5	16159909	4.68294	0.0462963	10	0.0813635
4	945179	4.66776	0.0694445	15	0.0810772
4	945191	4.66776	0.0694445	15	0.0810772
4	945194	4.66776	0.0694445	15	0.0810772
4	945196	4.66774	0.0694445	15	0.0810768
3	15873543	4.65962	0.416667	90	0.0809237
1	2856681	4.65534	0.180556	39	0.080843
1	2856688	4.65534	0.180556	39	0.0808429
1	2856891	4.65534	0.180556	39	0.0808429
1	6744343	4.64726	0.12963	28	0.0806903
1	6745191	4.64726	0.12963	28	0.0806903
1	6745488	4.64726	0.12963	28	0.0806903
1	6746368	4.64726	0.12963	28	0.0806903
1	6746750	4.64726	0.12963	28	0.0806903
1	6746850	4.64726	0.12963	28	0.0806903
1	6747421	4.64726	0.12963	28	0.0806903
1	6747708	4.64726	0.12963	28	0.0806903
1	6745293	4.64725	0.12963	28	0.0806901
1	6745296	4.64725	0.12963	28	0.0806901
1	6745300	4.64725	0.12963	28	0.0806901
1	6745386	4.64725	0.12963	28	0.0806901
1	6745401	4.64725	0.12963	28	0.0806901
1	6746482	4.64725	0.12963	28	0.0806901
1	6746544	4.64725	0.12963	28	0.0806901
1	6746639	4.64725	0.12963	28	0.0806901
1	6746695	4.64725	0.12963	28	0.0806901
1	6746810	4.64725	0.12963	28	0.0806901
1	6747498	4.64725	0.12963	28	0.0806901
1	6747686	4.64725	0.12963	28	0.0806901
1	18316181	4.60212	0.0648148	14	0.0798383
1	18317282	4.60212	0.0648148	14	0.0798383
3	7384868	4.59545	0.138889	30	0.0797123
3	15394632	4.58412	0.0277778	6	0.0794984
3	15394708	4.58412	0.0277778	6	0.0794984
3	15394921	4.58412	0.0277778	6	0.0794984
3	15395342	4.58412	0.0277778	6	0.0794984
3	15395848	4.58412	0.0277778	6	0.0794984
3	15397052	4.58412	0.0277778	6	0.0794984
3	15397179	4.58412	0.0277778	6	0.0794984
3	15398491	4.58412	0.0277778	6	0.0794984
3	15398518	4.58412	0.0277778	6	0.0794984
3	15398711	4.58412	0.0277778	6	0.0794984
3	15394588	4.58411	0.0277778	6	0.0794983
3	15395678	4.58411	0.0277778	6	0.0794983
3	15395908	4.58411	0.0277778	6	0.0794983
3	15396727	4.58411	0.0277778	6	0.0794983
3	15397181	4.58411	0.0277778	6	0.0794983
3	15397816	4.58411	0.0277778	6	0.0794983
3	15398055	4.58411	0.0277778	6	0.0794983
3	15398261	4.58411	0.0277778	6	0.0794983
4	15513784	4.58322	0.388889	84	0.0794816
1	7740775	4.57568	0.0648148	14	0.0793391
5	18552329	4.55346	0.37037	80	0.0789195
5	16365640	4.53096	0.208333	45	0.0784943
1	18321791	4.50822	0.0740741	16	0.0780647
1	4893588	4.48185	0.0694445	15	0.0775663
2	7936563	4.4746	0.037037	8	0.0774294
1	10238119	4.45928	0.0277778	6	0.0771399
3	15411464	4.4487	0.0277778	6	0.0769398
1	29836906	4.44119	0.0833333	18	0.0767977
2	1057192	4.41796	0.0277778	6	0.0763585
4	6574555	4.40528	0.0740741	16	0.0761188
4	527930	4.37021	0.0925926	20	0.0754552
3	15343727	4.36999	0.0462963	10	0.0754511
3	15343763	4.36999	0.0462963	10	0.0754511
3	15343769	4.36588	0.0231481	5	0.0753735
3	15343775	4.36588	0.0231481	5	0.0753735
3	15343916	4.36588	0.0231481	5	0.0753735
3	15344151	4.36588	0.0231481	5	0.0753735
3	15344405	4.36588	0.0231481	5	0.0753735
3	15345002	4.36588	0.0231481	5	0.0753735
3	15345435	4.36588	0.0231481	5	0.0753735
3	15347376	4.36588	0.0231481	5	0.0753735
3	15347886	4.36588	0.0231481	5	0.0753735
3	15362141	4.36588	0.0231481	5	0.0753735
3	15363116	4.36588	0.0231481	5	0.0753735
3	15365586	4.36588	0.0231481	5	0.0753735
3	15371116	4.36588	0.0231481	5	0.0753735
3	15371592	4.36588	0.0231481	5	0.0753735
3	15371906	4.36588	0.0231481	5	0.0753735
3	15371945	4.36588	0.0231481	5	0.0753735
3	15374263	4.36588	0.0231481	5	0.0753735
3	15375093	4.36588	0.0231481	5	0.0753735
3	15375750	4.36588	0.0231481	5	0.0753735
3	15375832	4.36588	0.0231481	5	0.0753735
3	15376162	4.36588	0.0231481	5	0.0753735
3	15377336	4.36588	0.0231481	5	0.0753735
3	15379635	4.36588	0.0231481	5	0.0753735
3	15379684	4.36588	0.0231481	5	0.0753735
3	15382064	4.36588	0.0231481	5	0.0753735
3	15382167	4.36588	0.0231481	5	0.0753735
3	15382443	4.36588	0.0231481	5	0.0753735
3	15401581	4.36588	0.0231481	5	0.0753735
3	15402320	4.36588	0.0231481	5	0.0753735
3	15403652	4.36588	0.0231481	5	0.0753735
3	15403654	4.36588	0.0231481	5	0.0753735
3	15403824	4.36588	0.0231481	5	0.0753735
3	15403850	4.36588	0.0231481	5	0.0753735
3	15403875	4.36588	0.0231481	5	0.0753735
3	15406597	4.36588	0.0231481	5	0.0753735
3	15406834	4.36588	0.0231481	5	0.0753735
3	15410416	4.36588	0.0231481	5	0.0753735
3	15410701	4.36588	0.0231481	5	0.0753735
3	15331627	4.36585	0.0231481	5	0.0753729
3	15341823	4.36585	0.0231481	5	0.0753729
3	15343753	4.36585	0.0231481	5	0.0753729
3	15344510	4.36585	0.0231481	5	0.0753729
3	15344570	4.36585	0.0231481	5	0.0753729
3	15349370	4.36585	0.0231481	5	0.0753729
3	15363095	4.36585	0.0231481	5	0.0753729
3	15363106	4.36585	0.0231481	5	0.0753729
3	15366520	4.36585	0.0231481	5	0.0753729
3	15366655	4.36585	0.0231481	5	0.0753729
3	15366694	4.36585	0.0231481	5	0.0753729
3	15369657	4.36585	0.0231481	5	0.0753729
3	15374681	4.36585	0.0231481	5	0.0753729
3	15374683	4.36585	0.0231481	5	0.0753729
3	15376163	4.36585	0.0231481	5	0.0753729
3	15377532	4.36585	0.0231481	5	0.0753729
3	15379134	4.36585	0.0231481	5	0.0753729
3	15379733	4.36585	0.0231481	5	0.0753729
3	15379749	4.36585	0.0231481	5	0.0753729
3	15380784	4.36585	0.0231481	5	0.0753729
3	15381072	4.36585	0.0231481	5	0.0753729
3	15403022	4.36585	0.0231481	5	0.0753729
3	15403055	4.36585	0.0231481	5	0.0753729
3	15403857	4.36585	0.0231481	5	0.0753729
3	15405202	4.36585	0.0231481	5	0.0753729
3	15405883	4.36585	0.0231481	5	0.0753729
3	15408058	4.36585	0.0231481	5	0.0753729
3	15409539	4.36585	0.0231481	5	0.0753729
3	15409802	4.36585	0.0231481	5	0.0753729
3	15409899	4.36585	0.0231481	5	0.0753729
3	15410754	4.35308	0.0231481	5	0.0751312
3	15411355	4.35308	0.0231481	5	0.0751312
3	15411481	4.35308	0.0231481	5	0.0751312
3	15411508	4.35308	0.0231481	5	0.0751312
3	15411696	4.35308	0.0231481	5	0.0751312
3	15412061	4.35308	0.0231481	5	0.0751312
3	15412106	4.35308	0.0231481	5	0.0751312
3	15412196	4.35308	0.0231481	5	0.0751312
3	15412197	4.35308	0.0231481	5	0.0751312
3	15412498	4.35308	0.0231481	5	0.0751312
3	15419071	4.35308	0.0231481	5	0.0751312
3	15420348	4.35308	0.0231481	5	0.0751312
3	15420910	4.35308	0.0231481	5	0.0751312
3	15420965	4.35308	0.0231481	5	0.0751312
3	15421826	4.35308	0.0231481	5	0.0751312
3	15422330	4.35308	0.0231481	5	0.0751312
3	15429781	4.35308	0.0231481	5	0.0751312
3	15430372	4.35308	0.0231481	5	0.0751312
3	15430553	4.35308	0.0231481	5	0.0751312
3	15431153	4.35308	0.0231481	5	0.0751312
3	15432058	4.35308	0.0231481	5	0.0751312
3	15443540	4.35308	0.0231481	5	0.0751312
3	15446880	4.35308	0.0231481	5	0.0751312
3	15447159	4.35308	0.0231481	5	0.0751312
3	15448557	4.35308	0.0231481	5	0.0751312
3	15448778	4.35308	0.0231481	5	0.0751312
3	15449550	4.35308	0.0231481	5	0.0751312
3	15450149	4.35308	0.0231481	5	0.0751312
3	15450383	4.35308	0.0231481	5	0.0751312
3	15450543	4.35308	0.0231481	5	0.0751312
3	15450769	4.35308	0.0231481	5	0.0751312
3	15451422	4.35308	0.0231481	5	0.0751312
3	15457181	4.35308	0.0231481	5	0.0751312
3	15457847	4.35308	0.0231481	5	0.0751312
3	15472570	4.35308	0.0231481	5	0.0751312
3	15473206	4.35308	0.0231481	5	0.0751312
3	15473428	4.35308	0.0231481	5	0.0751312
3	15474425	4.35308	0.0231481	5	0.0751312
3	15474920	4.35308	0.0231481	5	0.0751312
3	15475497	4.35308	0.0231481	5	0.0751312
3	15475655	4.35308	0.0231481	5	0.0751312
3	15475801	4.35308	0.0231481	5	0.0751312
3	15476411	4.35308	0.0231481	5	0.0751312
3	15477028	4.35308	0.0231481	5	0.0751312
3	15478003	4.35308	0.0231481	5	0.0751312
3	15478043	4.35308	0.0231481	5	0.0751312
3	15478212	4.35308	0.0231481	5	0.0751312
3	15478516	4.35308	0.0231481	5	0.0751312
3	15479544	4.35308	0.0231481	5	0.0751312
3	15479602	4.35308	0.0231481	5	0.0751312
3	15479806	4.35308	0.0231481	5	0.0751312
3	15479818	4.35308	0.0231481	5	0.0751312
3	15479862	4.35308	0.0231481	5	0.0751312
3	15480281	4.35308	0.0231481	5	0.0751312
3	15480471	4.35308	0.0231481	5	0.0751312
3	15480529	4.35308	0.0231481	5	0.0751312
3	15482272	4.35308	0.0231481	5	0.0751312
3	15483479	4.35308	0.0231481	5	0.0751312
3	15484373	4.35308	0.0231481	5	0.0751312
3	15484530	4.35308	0.0231481	5	0.0751312
3	15485096	4.35308	0.0231481	5	0.0751312
3	15485192	4.35308	0.0231481	5	0.0751312
3	15485733	4.35308	0.0231481	5	0.0751312
3	15486420	4.35308	0.0231481	5	0.0751312
3	15486818	4.35308	0.0231481	5	0.0751312
3	15487130	4.35308	0.0231481	5	0.0751312
3	15487184	4.35308	0.0231481	5	0.0751312
3	15487387	4.35308	0.0231481	5	0.0751312
3	15488207	4.35308	0.0231481	5	0.0751312
3	15488460	4.35308	0.0231481	5	0.0751312
3	15489131	4.35308	0.0231481	5	0.0751312
3	15489151	4.35308	0.0231481	5	0.0751312
3	15489576	4.35308	0.0231481	5	0.0751312
3	15490564	4.35308	0.0231481	5	0.0751312
3	15491474	4.35308	0.0231481	5	0.0751312
3	15491855	4.35308	0.0231481	5	0.0751312
3	15492027	4.35308	0.0231481	5	0.0751312
3	15493343	4.35308	0.0231481	5	0.0751312
3	15493488	4.35308	0.0231481	5	0.0751312
3	15493713	4.35308	0.0231481	5	0.0751312
3	15494065	4.35308	0.0231481	5	0.0751312
3	15494623	4.35308	0.0231481	5	0.0751312
3	15496116	4.35308	0.0231481	5	0.0751312
3	15497428	4.35308	0.0231481	5	0.0751312
3	15498590	4.35308	0.0231481	5	0.0751312
3	15500861	4.35308	0.0231481	5	0.0751312
3	15502067	4.35308	0.0231481	5	0.0751312
3	15508265	4.35308	0.0231481	5	0.0751312
3	15508484	4.35308	0.0231481	5	0.0751312
3	15508526	4.35308	0.0231481	5	0.0751312
3	15510943	4.35308	0.0231481	5	0.0751312
3	15511772	4.35308	0.0231481	5	0.0751312
3	15515440	4.35308	0.0231481	5	0.0751312
3	15520023	4.35308	0.0231481	5	0.0751312
3	15520965	4.35308	0.0231481	5	0.0751312
3	15556052	4.35308	0.0231481	5	0.0751312
3	15556815	4.35308	0.0231481	5	0.0751312
3	15557943	4.35308	0.0231481	5	0.0751312
3	15558295	4.35308	0.0231481	5	0.0751312
5	18552616	4.34361	0.361111	78	0.0749521
5	3101554	4.34297	0.037037	8	0.07494
1	7748183	4.3363	0.0509259	11	0.0748137
1	7748534	4.3363	0.0509259	11	0.0748137
1	7748589	4.3363	0.0509259	11	0.0748137
1	7748680	4.3363	0.0509259	11	0.0748137
4	548226	4.33421	0.412037	89	0.0747742
2	1143355	4.33375	0.291667	63	0.0747654
4	6573997	4.33027	0.0972222	21	0.0746996
3	15873413	4.32758	0.421296	91	0.0746486
2	8568070	4.32692	0.0555556	12	0.0746363
2	1314699	4.32233	0.0324074	7	0.0745494
2	1315290	4.32233	0.0324074	7	0.0745494
1	6757991	4.32074	0.0648148	14	0.0745193
1	6758123	4.32074	0.0648148	14	0.0745193
1	6758596	4.32074	0.0648148	14	0.0745193
1	6066207	4.31844	0.194444	42	0.0744758
5	15247675	4.31815	0.115741	25	0.0744703
1	6749341	4.31572	0.134259	29	0.0744242
3	15523971	4.3038	0.0324074	7	0.0741987
5	16166337	4.30092	0.0462963	10	0.0741442
5	19881957	4.28208	0.407407	88	0.0737876
1	25261532	4.25525	0.0648148	14	0.0732794
5	16365587	4.25195	0.388889	84	0.073217
5	16160951	4.24987	0.0509259	11	0.0731776
2	13176597	4.2389	0.444444	96	0.0729699
5	18559967	4.23861	0.152778	33	0.0729644
1	5332110	4.23213	0.037037	8	0.0728416
1	5332905	4.23213	0.037037	8	0.0728416
1	5338311	4.23213	0.037037	8	0.0728416
1	5340936	4.23213	0.037037	8	0.0728416
1	5343849	4.23213	0.037037	8	0.0728416
1	5345058	4.23213	0.037037	8	0.0728416
4	10621232	4.22884	0.361111	78	0.0727794
5	18053000	4.22615	0.087963	19	0.0727284
3	15874189	4.2259	0.421296	91	0.0727237
4	10615913	4.22097	0.398148	86	0.0726304
5	16365390	4.21258	0.361111	78	0.0724714
1	2858031	4.21231	0.185185	40	0.0724663
4	9674350	4.21026	0.12963	28	0.0724275
1	2961664	4.20755	0.0833333	18	0.0723762
1	18315278	4.1954	0.0694445	15	0.0721461
2	7063471	4.19434	0.194444	42	0.0721258
1	6751699	4.19227	0.134259	29	0.0720867
1	6751720	4.19227	0.134259	29	0.0720867
1	6751771	4.19227	0.134259	29	0.0720867
1	6751816	4.19227	0.134259	29	0.0720867
1	6751841	4.19227	0.134259	29	0.0720867
1	6751904	4.19227	0.134259	29	0.0720867
1	6751918	4.19227	0.134259	29	0.0720867
1	6752016	4.19227	0.134259	29	0.0720867
5	3097306	4.19077	0.0324074	7	0.0720582
5	3100236	4.19077	0.0324074	7	0.0720582
5	3102327	4.19077	0.0324074	7	0.0720582
2	1295314	4.18908	0.0416667	9	0.0720261
3	15385814	4.18334	0.037037	8	0.0719175
3	15385972	4.18334	0.037037	8	0.0719175
3	15386145	4.18334	0.037037	8	0.0719175
3	15386262	4.18334	0.037037	8	0.0719175
3	15386572	4.18334	0.037037	8	0.0719175
3	15386757	4.18334	0.037037	8	0.0719175
3	15386825	4.18334	0.037037	8	0.0719175
3	15387076	4.18334	0.037037	8	0.0719175
3	15387853	4.18334	0.037037	8	0.0719175
3	15389440	4.18334	0.037037	8	0.0719175
3	15389953	4.18334	0.037037	8	0.0719175
3	15390148	4.18334	0.037037	8	0.0719175
3	15390565	4.18334	0.037037	8	0.0719175
3	15390599	4.18334	0.037037	8	0.0719175
3	15391408	4.18334	0.037037	8	0.0719174
5	18223462	4.17681	0.0416667	9	0.0717938
1	18333153	4.1768	0.087963	19	0.0717936
1	21376720	4.17652	0.25463	55	0.0717882
1	20542771	4.17491	0.0925926	20	0.0717578
1	6528089	4.17222	0.421296	91	0.0717068
3	5864725	4.16477	0.222222	48	0.0715656
1	25729726	4.16372	0.106481	23	0.0715457
2	14244964	4.16047	0.199074	43	0.0714842
3	15416491	4.15856	0.0324074	7	0.071448
4	604572	4.14658	0.0925926	20	0.071221
1	6759228	4.13794	0.0694445	15	0.0710573
1	6759742	4.13794	0.0694445	15	0.0710573
4	7171632	4.13407	0.125	27	0.070984
4	7171663	4.13407	0.125	27	0.070984
1	6751875	4.12712	0.138889	30	0.0708522
3	15341811	4.12281	0.0601852	13	0.0707705
2	16035619	4.12136	0.407407	88	0.0707429
1	6751029	4.11846	0.138889	30	0.0706881
1	6751038	4.11846	0.138889	30	0.0706881
1	6751041	4.11846	0.138889	30	0.0706881
1	6751056	4.11846	0.138889	30	0.0706881
1	6751081	4.11846	0.138889	30	0.0706881
1	6751097	4.11846	0.138889	30	0.0706881
1	6751108	4.11846	0.138889	30	0.0706881
1	6751137	4.11846	0.138889	30	0.0706881
1	6751224	4.11846	0.138889	30	0.0706881
1	6751262	4.11846	0.138889	30	0.0706881
1	6751293	4.11846	0.138889	30	0.0706881
1	6751305	4.11846	0.138889	30	0.0706881
1	6751446	4.11846	0.138889	30	0.0706881
1	6751448	4.11846	0.138889	30	0.0706881
1	6751463	4.11846	0.138889	30	0.0706881
1	6751466	4.11846	0.138889	30	0.0706881
1	6751535	4.11846	0.138889	30	0.0706881
1	6751536	4.11846	0.138889	30	0.0706881
1	6751539	4.11846	0.138889	30	0.0706881
1	6751553	4.11846	0.138889	30	0.0706881
1	6751591	4.11846	0.138889	30	0.0706881
1	6751610	4.11846	0.138889	30	0.0706881
1	6751664	4.11846	0.138889	30	0.0706881
1	6751706	4.11846	0.138889	30	0.0706881
1	6752037	4.11846	0.138889	30	0.0706881
1	6752082	4.11846	0.138889	30	0.0706881
1	6752144	4.11846	0.138889	30	0.0706881
1	6752146	4.11846	0.138889	30	0.0706881
1	6752154	4.11846	0.138889	30	0.0706881
1	6752202	4.11846	0.138889	30	0.0706881
1	6752273	4.11846	0.138889	30	0.0706881
1	6752436	4.11846	0.138889	30	0.0706881
1	6752465	4.11846	0.138889	30	0.0706881
1	6752472	4.11846	0.138889	30	0.0706881
1	6752478	4.11846	0.138889	30	0.0706881
1	6752481	4.11846	0.138889	30	0.0706881
1	6752487	4.11846	0.138889	30	0.0706881
1	6752503	4.11846	0.138889	30	0.0706881
1	6752514	4.11846	0.138889	30	0.0706881
1	6752517	4.11846	0.138889	30	0.0706881
1	6752646	4.11846	0.138889	30	0.0706881
1	6752676	4.11846	0.138889	30	0.0706881
1	6752680	4.11846	0.138889	30	0.0706881
1	6752682	4.11846	0.138889	30	0.0706881
1	6752692	4.11846	0.138889	30	0.0706881
1	6752699	4.11846	0.138889	30	0.0706881
1	6752701	4.11846	0.138889	30	0.0706881
1	6752708	4.11846	0.138889	30	0.0706881
1	6752712	4.11846	0.138889	30	0.0706881
1	6752713	4.11846	0.138889	30	0.0706881
1	6752716	4.11846	0.138889	30	0.0706881
1	6752725	4.11846	0.138889	30	0.0706881
5	16365865	4.11622	0.37037	80	0.0706456
3	15430456	4.11509	0.0324074	7	0.0706242
1	2857039	4.11179	0.189815	41	0.0705615
1	2857052	4.11179	0.189815	41	0.0705615
1	2857055	4.11179	0.189815	41	0.0705615
1	2857187	4.11179	0.189815	41	0.0705615
1	2857239	4.11179	0.189815	41	0.0705615
1	2857240	4.11179	0.189815	41	0.0705615
1	2857244	4.11179	0.189815	41	0.0705615
1	2857276	4.11179	0.189815	41	0.0705615
2	12242399	4.11	0.0185185	4	0.0705276
2	12244118	4.11	0.0185185	4	0.0705276
2	12244187	4.11	0.0185185	4	0.0705276
2	12244297	4.11	0.0185185	4	0.0705276
2	12244515	4.11	0.0185185	4	0.0705276
3	8957256	4.10842	0.148148	32	0.0704977
2	1835873	4.09339	0.0833333	18	0.0702129
3	15874581	4.08624	0.435185	94	0.0700772
5	15247938	4.08023	0.087963	19	0.0699633
1	18321372	4.07838	0.0416667	9	0.0699282
4	6573348	4.07622	0.0787037	17	0.0698872
1	24813936	4.07329	0.0833333	18	0.0698319
1	7646780	4.06324	0.203704	44	0.0696412
1	7646797	4.06324	0.203704	44	0.0696412
1	7646798	4.06324	0.203704	44	0.0696412
1	7646804	4.06324	0.203704	44	0.0696412
1	7646837	4.06324	0.203704	44	0.0696412
1	7646841	4.06324	0.203704	44	0.0696412
1	7646846	4.06324	0.203704	44	0.0696412
1	7647175	4.06324	0.203704	44	0.0696412
1	7647205	4.06324	0.203704	44	0.0696412
1	7647245	4.06324	0.203704	44	0.0696412
1	7647246	4.06324	0.203704	44	0.0696412
1	7647265	4.06324	0.203704	44	0.0696412
1	7647271	4.06324	0.203704	44	0.0696412
1	7647313	4.06324	0.203704	44	0.0696412
1	7647367	4.06324	0.203704	44	0.0696412
4	2174922	4.06077	0.0231481	5	0.0695944
1	6752025	4.05538	0.143519	31	0.0694922
1	6752526	4.05538	0.143519	31	0.0694922
3	15291612	4.05273	0.180556	39	0.069442
5	2567917	4.05062	0.282407	61	0.0694019
3	7393861	4.04994	0.0972222	21	0.069389
3	7393927	4.04994	0.0972222	21	0.069389
2	10124760	4.04928	0.115741	25	0.0693766
2	1142762	4.04152	0.351852	76	0.0692293
2	12330015	4.0401	0.199074	43	0.0692024
4	944263	4.03829	0.0648148	14	0.0691681
4	944295	4.03829	0.0648148	14	0.0691681
4	944337	4.03829	0.0648148	14	0.0691681
4	944348	4.03829	0.0648148	14	0.0691681
1	6753673	4.0375	0.125	27	0.0691531
4	17179760	4.03406	0.101852	22	0.0690879
4	17180015	4.03406	0.101852	22	0.0690879
4	17180055	4.03406	0.101852	22	0.0690879
4	17180218	4.03406	0.101852	22	0.0690879
4	17180301	4.03406	0.101852	22	0.0690879
4	17180303	4.03406	0.101852	22	0.0690879
2	1175943	4.02754	0.0462963	10	0.0689644
5	16333165	4.02671	0.259259	56	0.0689485
3	15876285	4.02454	0.444444	96	0.0689074
3	15876309	4.02454	0.444444	96	0.0689074
5	16198951	4.0096	0.101852	22	0.068624
2	8787062	4.00914	0.453704	98	0.0686153
5	2538582	4.00817	0.0648148	14	0.0685968
5	2540017	4.00817	0.0648148	14	0.0685968
1	7737906	4.00438	0.0462963	10	0.068525
1	7741385	4.00438	0.0462963	10	0.068525
1	7742064	4.00438	0.0462963	10	0.068525
3	15508485	4.00024	0.0324074	7	0.0684465

## Sheet: NO2 Munich 216 accessions KW
chr	pos	p_value_KW	maf	mac	GVE
1	6748340	8.43803	0.125	27	NA
1	6748458	8.43803	0.125	27	NA
1	6748944	8.43803	0.125	27	NA
1	6750204	8.43803	0.125	27	NA
1	6750310	8.43803	0.125	27	NA
1	6750567	8.43803	0.125	27	NA
1	6750869	8.43803	0.125	27	NA
1	6752083	8.43803	0.125	27	NA
1	6752148	8.43803	0.125	27	NA
1	6752645	8.43803	0.125	27	NA
1	6752649	8.43803	0.125	27	NA
1	6752988	8.43803	0.125	27	NA
1	6753007	8.43803	0.125	27	NA
1	6753008	8.43803	0.125	27	NA
1	6753037	8.43803	0.125	27	NA
1	6753040	8.43803	0.125	27	NA
1	6753048	8.43803	0.125	27	NA
1	6753051	8.43803	0.125	27	NA
1	6753217	8.43803	0.125	27	NA
1	6753225	8.43803	0.125	27	NA
1	6753236	8.43803	0.125	27	NA
1	6753240	8.43803	0.125	27	NA
1	6753251	8.43803	0.125	27	NA
1	6753252	8.43803	0.125	27	NA
1	6753256	8.43803	0.125	27	NA
1	6753258	8.27865	0.12037	26	NA
1	6753489	8.27865	0.12037	26	NA
1	6754129	8.27865	0.12037	26	NA
1	6754140	8.27865	0.12037	26	NA
2	1142741	8.24674	0.342593	74	NA
5	2567917	8.19643	0.282407	61	NA
4	15513784	8.0125	0.388889	84	NA
5	2569312	7.9777	0.277778	60	NA
1	6746524	7.86961	0.134259	29	NA
2	1142762	7.85179	0.351852	76	NA
2	13176597	7.85033	0.444444	96	NA
1	6744343	7.69961	0.12963	28	NA
1	6745191	7.69961	0.12963	28	NA
1	6745293	7.69961	0.12963	28	NA
1	6745296	7.69961	0.12963	28	NA
1	6745300	7.69961	0.12963	28	NA
1	6745386	7.69961	0.12963	28	NA
1	6745401	7.69961	0.12963	28	NA
1	6745488	7.69961	0.12963	28	NA
1	6746368	7.69961	0.12963	28	NA
1	6746482	7.69961	0.12963	28	NA
1	6746544	7.69961	0.12963	28	NA
1	6746639	7.69961	0.12963	28	NA
1	6746695	7.69961	0.12963	28	NA
1	6746750	7.69961	0.12963	28	NA
1	6746810	7.69961	0.12963	28	NA
1	6746850	7.69961	0.12963	28	NA
1	6747421	7.69961	0.12963	28	NA
1	6747498	7.69961	0.12963	28	NA
1	6747686	7.69961	0.12963	28	NA
1	6747708	7.69961	0.12963	28	NA
3	23086382	7.6934	0.240741	52	NA
1	6752199	7.63907	0.138889	30	NA
5	8539170	7.59412	0.12963	28	NA
5	8539237	7.59412	0.12963	28	NA
2	14964684	7.58303	0.0925926	20	NA
1	6749341	7.54053	0.134259	29	NA
2	8787062	7.47255	0.453704	98	NA
5	2568785	7.45781	0.259259	56	NA
2	14965920	7.4551	0.101852	22	NA
2	14969187	7.4551	0.101852	22	NA
2	14969893	7.4551	0.101852	22	NA
1	16925775	7.39575	0.231481	50	NA
1	6749976	7.36148	0.12963	28	NA
1	6751029	7.23508	0.138889	30	NA
1	6751038	7.23508	0.138889	30	NA
1	6751041	7.23508	0.138889	30	NA
1	6751056	7.23508	0.138889	30	NA
1	6751081	7.23508	0.138889	30	NA
1	6751097	7.23508	0.138889	30	NA
1	6751108	7.23508	0.138889	30	NA
1	6751137	7.23508	0.138889	30	NA
1	6751224	7.23508	0.138889	30	NA
1	6751262	7.23508	0.138889	30	NA
1	6751293	7.23508	0.138889	30	NA
1	6751305	7.23508	0.138889	30	NA
1	6751446	7.23508	0.138889	30	NA
1	6751448	7.23508	0.138889	30	NA
1	6751463	7.23508	0.138889	30	NA
1	6751466	7.23508	0.138889	30	NA
1	6751535	7.23508	0.138889	30	NA
1	6751536	7.23508	0.138889	30	NA
1	6751539	7.23508	0.138889	30	NA
1	6751553	7.23508	0.138889	30	NA
1	6751591	7.23508	0.138889	30	NA
1	6751610	7.23508	0.138889	30	NA
1	6751664	7.23508	0.138889	30	NA
1	6751706	7.23508	0.138889	30	NA
1	6752037	7.23508	0.138889	30	NA
1	6752082	7.23508	0.138889	30	NA
1	6752144	7.23508	0.138889	30	NA
1	6752146	7.23508	0.138889	30	NA
1	6752154	7.23508	0.138889	30	NA
1	6752202	7.23508	0.138889	30	NA
1	6752273	7.23508	0.138889	30	NA
1	6752436	7.23508	0.138889	30	NA
1	6752465	7.23508	0.138889	30	NA
1	6752472	7.23508	0.138889	30	NA
1	6752478	7.23508	0.138889	30	NA
1	6752481	7.23508	0.138889	30	NA
1	6752487	7.23508	0.138889	30	NA
1	6752503	7.23508	0.138889	30	NA
1	6752514	7.23508	0.138889	30	NA
1	6752517	7.23508	0.138889	30	NA
1	6752646	7.23508	0.138889	30	NA
1	6752676	7.23508	0.138889	30	NA
1	6752680	7.23508	0.138889	30	NA
1	6752682	7.23508	0.138889	30	NA
1	6752692	7.23508	0.138889	30	NA
1	6752699	7.23508	0.138889	30	NA
1	6752701	7.23508	0.138889	30	NA
1	6752708	7.23508	0.138889	30	NA
1	6752712	7.23508	0.138889	30	NA
1	6752713	7.23508	0.138889	30	NA
1	6752716	7.23508	0.138889	30	NA
1	6752725	7.23508	0.138889	30	NA
1	6753673	7.19288	0.125	27	NA
1	6843902	7.17692	0.125	27	NA
4	14240785	7.16041	0.0833333	18	NA
3	9889586	7.15281	0.175926	38	NA
3	9891019	7.15281	0.175926	38	NA
2	1143355	7.13583	0.291667	63	NA
2	15029947	7.12401	0.208333	45	NA
4	18164054	7.10392	0.324074	70	NA
4	18164098	7.10392	0.324074	70	NA
4	18164105	7.10392	0.324074	70	NA
1	6752025	7.10164	0.143519	31	NA
1	6752526	7.10164	0.143519	31	NA
5	8541147	7.07009	0.12963	28	NA
1	6751699	7.06051	0.134259	29	NA
1	6751720	7.06051	0.134259	29	NA
1	6751771	7.06051	0.134259	29	NA
1	6751816	7.06051	0.134259	29	NA
1	6751841	7.06051	0.134259	29	NA
1	6751904	7.06051	0.134259	29	NA
1	6751918	7.06051	0.134259	29	NA
1	6752016	7.06051	0.134259	29	NA
5	2567742	7.05823	0.259259	56	NA
2	7063471	7.04823	0.194444	42	NA
1	6528089	7.03847	0.421296	91	NA
4	1594016	7.02024	0.152778	33	NA
4	215363	7.00075	0.314815	68	NA
1	6752286	6.98399	0.134259	29	NA
3	9889841	6.96354	0.171296	37	NA
1	6759826	6.93046	0.189815	41	NA
1	6751875	6.92454	0.138889	30	NA
3	9889348	6.92393	0.185185	40	NA
4	529243	6.87988	0.273148	59	NA
1	6769434	6.8776	0.134259	29	NA
5	8540225	6.84358	0.134259	29	NA
2	14910547	6.82109	0.087963	19	NA
2	14912781	6.82109	0.087963	19	NA
2	14913095	6.82109	0.087963	19	NA
4	14239181	6.80296	0.087963	19	NA
4	14239306	6.80296	0.087963	19	NA
4	14239311	6.80296	0.087963	19	NA
1	1495850	6.71089	0.333333	72	NA
4	15477576	6.70894	0.347222	75	NA
2	14761464	6.70725	0.115741	25	NA
1	6740685	6.70464	0.134259	29	NA
1	6740824	6.70464	0.134259	29	NA
1	6740826	6.70464	0.134259	29	NA
1	6740838	6.70464	0.134259	29	NA
1	6740871	6.70464	0.134259	29	NA
1	6740916	6.70464	0.134259	29	NA
1	6741116	6.70464	0.134259	29	NA
1	6741131	6.70464	0.134259	29	NA
1	6741141	6.70464	0.134259	29	NA
1	6741151	6.70464	0.134259	29	NA
1	6741169	6.70464	0.134259	29	NA
1	6741365	6.70464	0.134259	29	NA
1	6742358	6.70464	0.134259	29	NA
1	6742417	6.70464	0.134259	29	NA
1	6742869	6.70464	0.134259	29	NA
1	6746683	6.70464	0.134259	29	NA
1	6747346	6.70464	0.134259	29	NA
1	6747376	6.70464	0.134259	29	NA
5	2570122	6.69199	0.333333	72	NA
4	15486398	6.6785	0.333333	72	NA
1	6066207	6.67059	0.194444	42	NA
4	14240254	6.66742	0.0787037	17	NA
4	14264180	6.66742	0.0787037	17	NA
4	4857470	6.64241	0.0972222	21	NA
4	15817515	6.62667	0.217593	47	NA
2	8784261	6.62163	0.407407	88	NA
3	9889077	6.61753	0.180556	39	NA
2	14768033	6.56717	0.134259	29	NA
2	15007107	6.55291	0.115741	25	NA
4	17731799	6.54625	0.171296	37	NA
5	25193711	6.53573	0.425926	92	NA
2	14719155	6.53276	0.162037	35	NA
1	6742577	6.53169	0.12963	28	NA
5	25219709	6.5205	0.106481	23	NA
5	19881957	6.51649	0.407407	88	NA
5	26041050	6.50783	0.125	27	NA
5	2568926	6.50316	0.203704	44	NA
5	2568927	6.50316	0.203704	44	NA
5	25214290	6.49205	0.106481	23	NA
2	14731694	6.48667	0.180556	39	NA
5	26703688	6.47552	0.138889	30	NA
2	9580623	6.46052	0.194444	42	NA
2	9581605	6.46052	0.194444	42	NA
5	8545281	6.42838	0.152778	33	NA
1	6738414	6.42752	0.134259	29	NA
5	8538998	6.42624	0.111111	24	NA
5	8539033	6.42624	0.111111	24	NA
2	9580035	6.42269	0.175926	38	NA
2	14226397	6.42043	0.444444	96	NA
2	14735402	6.41716	0.125	27	NA
2	9595587	6.41182	0.226852	49	NA
2	15028008	6.40728	0.212963	46	NA
2	15028010	6.40728	0.212963	46	NA
2	15028023	6.40728	0.212963	46	NA
2	15028046	6.40728	0.212963	46	NA
2	15028048	6.40728	0.212963	46	NA
2	15028053	6.40728	0.212963	46	NA
2	15028060	6.40728	0.212963	46	NA
2	15028067	6.40728	0.212963	46	NA
2	15028101	6.40728	0.212963	46	NA
2	15028105	6.40728	0.212963	46	NA
2	15028106	6.40728	0.212963	46	NA
2	15028108	6.40728	0.212963	46	NA
2	15029445	6.40728	0.212963	46	NA
2	15029451	6.40728	0.212963	46	NA
2	15029453	6.40728	0.212963	46	NA
2	15029497	6.40728	0.212963	46	NA
2	15029498	6.40728	0.212963	46	NA
2	15029516	6.40728	0.212963	46	NA
2	15029518	6.40728	0.212963	46	NA
2	15029552	6.40728	0.212963	46	NA
2	15029661	6.40728	0.212963	46	NA
2	15029683	6.40728	0.212963	46	NA
2	15029684	6.40728	0.212963	46	NA
2	15029690	6.40728	0.212963	46	NA
2	15029700	6.40728	0.212963	46	NA
2	15029818	6.40728	0.212963	46	NA
2	15029859	6.40728	0.212963	46	NA
2	15029921	6.40728	0.212963	46	NA
2	15029932	6.40728	0.212963	46	NA
2	15029945	6.40728	0.212963	46	NA
2	15029950	6.40728	0.212963	46	NA
2	15029955	6.40728	0.212963	46	NA
4	15492720	6.39855	0.337963	73	NA
2	15058101	6.39681	0.0787037	17	NA
2	15058543	6.39681	0.0787037	17	NA
2	15002824	6.39618	0.0833333	18	NA
2	14957459	6.39536	0.0740741	16	NA
4	14310073	6.39219	0.0787037	17	NA
4	14310114	6.39219	0.0787037	17	NA
3	9889533	6.38941	0.180556	39	NA
3	9889717	6.38941	0.180556	39	NA
3	9889758	6.38941	0.180556	39	NA
3	9890513	6.38941	0.180556	39	NA
3	9890517	6.38941	0.180556	39	NA
3	9890524	6.38941	0.180556	39	NA
3	9890589	6.38941	0.180556	39	NA
2	9685425	6.37809	0.0694445	15	NA
2	9685904	6.37809	0.0694445	15	NA
2	9687132	6.37809	0.0694445	15	NA
2	14907501	6.36997	0.0648148	14	NA
5	8543190	6.34599	0.138889	30	NA
2	14947941	6.34481	0.0648148	14	NA
2	14950541	6.34481	0.0648148	14	NA
4	15493770	6.33148	0.361111	78	NA
4	216833	6.32106	0.319444	69	NA
4	216839	6.32106	0.319444	69	NA
4	216844	6.32106	0.319444	69	NA
1	16926018	6.31947	0.212963	46	NA
4	14221938	6.31551	0.0833333	18	NA
4	14223567	6.31551	0.0833333	18	NA
4	14233925	6.31551	0.0833333	18	NA
1	6750208	6.31362	0.143519	31	NA
1	6750210	6.31362	0.143519	31	NA
2	14958622	6.30003	0.101852	22	NA
4	10593191	6.29241	0.384259	83	NA
3	5886355	6.29107	0.268518	58	NA
4	15629040	6.28983	0.125	27	NA
4	15629136	6.28983	0.125	27	NA
5	18098639	6.28254	0.12037	26	NA
5	26703566	6.28197	0.143519	31	NA
5	18105200	6.2735	0.152778	33	NA
5	18105384	6.2735	0.152778	33	NA
1	4473140	6.27206	0.449074	97	NA
5	26096149	6.26349	0.351852	76	NA
2	14754970	6.25061	0.12963	28	NA
2	14755012	6.25061	0.12963	28	NA
2	14755052	6.25061	0.12963	28	NA
2	14755096	6.25061	0.12963	28	NA
2	14755101	6.25061	0.12963	28	NA
4	429928	6.25005	0.458333	99	NA
1	6700441	6.24892	0.125	27	NA
5	26703641	6.24809	0.148148	32	NA
3	22936551	6.24283	0.106481	23	NA
2	9748740	6.24101	0.0555556	12	NA
2	9748832	6.24101	0.0555556	12	NA
2	9748932	6.24101	0.0555556	12	NA
2	9748973	6.24101	0.0555556	12	NA
2	9749128	6.24101	0.0555556	12	NA
2	14994739	6.23588	0.087963	19	NA
4	1157029	6.23218	0.180556	39	NA
5	18105270	6.22485	0.166667	36	NA
4	216807	6.21992	0.314815	68	NA
4	547725	6.20378	0.407407	88	NA
1	6759228	6.20359	0.0694445	15	NA
1	6759742	6.20359	0.0694445	15	NA
5	9817817	6.19992	0.0787037	17	NA
4	14267577	6.179	0.0740741	16	NA
4	14268038	6.179	0.0740741	16	NA
4	14271969	6.179	0.0740741	16	NA
4	14272083	6.179	0.0740741	16	NA
4	14272144	6.179	0.0740741	16	NA
4	14273716	6.179	0.0740741	16	NA
4	14273870	6.179	0.0740741	16	NA
4	14300627	6.179	0.0740741	16	NA
4	14300629	6.179	0.0740741	16	NA
5	8530805	6.17026	0.101852	22	NA
2	14738333	6.16014	0.125	27	NA
2	13477433	6.15284	0.268518	58	NA
4	14309775	6.15133	0.0833333	18	NA
5	8540312	6.12772	0.148148	32	NA
5	8540385	6.12772	0.148148	32	NA
5	8540423	6.12772	0.148148	32	NA
5	8540983	6.12772	0.148148	32	NA
5	8542067	6.12772	0.148148	32	NA
5	8542124	6.12772	0.148148	32	NA
5	8542347	6.12772	0.148148	32	NA
5	8542356	6.12772	0.148148	32	NA
5	8542399	6.12772	0.148148	32	NA
5	8542419	6.12772	0.148148	32	NA
5	8542495	6.12772	0.148148	32	NA
5	8542496	6.12772	0.148148	32	NA
5	8542512	6.12772	0.148148	32	NA
5	8542531	6.12772	0.148148	32	NA
5	8542574	6.12772	0.148148	32	NA
5	8542640	6.12772	0.148148	32	NA
5	8542707	6.12772	0.148148	32	NA
5	8542731	6.12772	0.148148	32	NA
5	8542741	6.12772	0.148148	32	NA
5	8542748	6.12772	0.148148	32	NA
5	8542775	6.12772	0.148148	32	NA
5	8542862	6.12772	0.148148	32	NA
5	8542929	6.12772	0.148148	32	NA
5	8543032	6.12772	0.148148	32	NA
5	8544376	6.12772	0.148148	32	NA
5	8544514	6.12772	0.148148	32	NA
5	8544559	6.12772	0.148148	32	NA
5	8544580	6.12772	0.148148	32	NA
5	8544596	6.12772	0.148148	32	NA
5	8544709	6.12772	0.148148	32	NA
5	8544730	6.12772	0.148148	32	NA
5	8544731	6.12772	0.148148	32	NA
5	8544749	6.12772	0.148148	32	NA
5	8544786	6.12772	0.148148	32	NA
5	8544793	6.12772	0.148148	32	NA
5	8544801	6.12772	0.148148	32	NA
5	8544808	6.12772	0.148148	32	NA
5	8544971	6.12772	0.148148	32	NA
5	8544986	6.12772	0.148148	32	NA
5	8544988	6.12772	0.148148	32	NA
5	8544997	6.12772	0.148148	32	NA
5	8545074	6.12772	0.148148	32	NA
5	8545222	6.12772	0.148148	32	NA
5	8545605	6.12772	0.148148	32	NA
5	8545738	6.12772	0.148148	32	NA
5	8545760	6.12772	0.148148	32	NA
5	8546670	6.12772	0.148148	32	NA
5	8546690	6.12772	0.148148	32	NA
5	8546782	6.12772	0.148148	32	NA
5	8546810	6.12772	0.148148	32	NA
5	6657015	6.12334	0.166667	36	NA
2	7061907	6.12196	0.101852	22	NA
3	7045562	6.11223	0.467593	101	NA
2	8791729	6.11059	0.476852	103	NA
2	8791731	6.11059	0.476852	103	NA
2	8791769	6.11059	0.476852	103	NA
4	2761784	6.10928	0.111111	24	NA
1	6741787	6.10151	0.138889	30	NA
1	6757991	6.10095	0.0648148	14	NA
1	6758123	6.10095	0.0648148	14	NA
1	6758596	6.10095	0.0648148	14	NA
2	15024431	6.08343	0.143519	31	NA
2	14906593	6.08151	0.0740741	16	NA
2	14906594	6.08151	0.0740741	16	NA
5	18105433	6.08103	0.166667	36	NA
5	26703476	6.07339	0.152778	33	NA
1	9148913	6.07278	0.12963	28	NA
2	14749074	6.06999	0.138889	30	NA
2	14721702	6.06132	0.12037	26	NA
2	14734259	6.06132	0.12037	26	NA
2	14735803	6.06132	0.12037	26	NA
2	14735844	6.06132	0.12037	26	NA
2	14736903	6.06132	0.12037	26	NA
2	14737820	6.06132	0.12037	26	NA
2	14739102	6.06132	0.12037	26	NA
2	14740334	6.06132	0.12037	26	NA
2	14740335	6.06132	0.12037	26	NA
2	14742664	6.06132	0.12037	26	NA
2	14743836	6.06132	0.12037	26	NA
2	14750672	6.06132	0.12037	26	NA
2	14750945	6.06132	0.12037	26	NA
2	14751312	6.06132	0.12037	26	NA
2	14751331	6.06132	0.12037	26	NA
2	14752572	6.06132	0.12037	26	NA
2	14760149	6.06132	0.12037	26	NA
2	14760150	6.06132	0.12037	26	NA
2	14760188	6.06132	0.12037	26	NA
2	14760191	6.06132	0.12037	26	NA
2	14760317	6.06132	0.12037	26	NA
2	14760351	6.06132	0.12037	26	NA
2	14760357	6.06132	0.12037	26	NA
2	14760364	6.06132	0.12037	26	NA
2	14760465	6.06132	0.12037	26	NA
2	14760514	6.06132	0.12037	26	NA
2	14760596	6.06132	0.12037	26	NA
2	14760607	6.06132	0.12037	26	NA
2	14760659	6.06132	0.12037	26	NA
2	14760688	6.06132	0.12037	26	NA
2	14760728	6.06132	0.12037	26	NA
2	14760729	6.06132	0.12037	26	NA
2	14760801	6.06132	0.12037	26	NA
2	14760823	6.06132	0.12037	26	NA
2	14760827	6.06132	0.12037	26	NA
2	14760840	6.06132	0.12037	26	NA
2	14760841	6.06132	0.12037	26	NA
2	14760843	6.06132	0.12037	26	NA
2	14760848	6.06132	0.12037	26	NA
2	14760874	6.06132	0.12037	26	NA
2	14778683	6.06132	0.12037	26	NA
4	217821	6.05608	0.291667	63	NA
3	5869053	6.0546	0.226852	49	NA
3	5869153	6.0546	0.226852	49	NA
5	8522294	6.04943	0.106481	23	NA
2	14239482	6.04292	0.444444	96	NA
5	18105242	6.04143	0.162037	35	NA
1	10333277	6.04043	0.189815	41	NA
4	9674350	6.04041	0.12963	28	NA
2	7063783	6.03301	0.0972222	21	NA
2	7061848	6.02594	0.101852	22	NA
2	7061887	6.02594	0.101852	22	NA
2	7061892	6.02594	0.101852	22	NA
2	7061893	6.02594	0.101852	22	NA
2	14762923	6.02246	0.12963	28	NA
2	15027148	6.01562	0.212963	46	NA
4	14241986	6.00853	0.087963	19	NA
4	14247937	6.00853	0.087963	19	NA
4	14249934	6.00853	0.087963	19	NA
1	6528402	6.00802	0.342593	74	NA
1	6763477	6.00679	0.0833333	18	NA
1	6763597	6.00679	0.0833333	18	NA
1	6763627	6.00679	0.0833333	18	NA
1	6763790	6.00679	0.0833333	18	NA
1	6763878	6.00679	0.0833333	18	NA
1	6763912	6.00679	0.0833333	18	NA
1	6763923	6.00679	0.0833333	18	NA
1	6763970	6.00679	0.0833333	18	NA
1	6764046	6.00679	0.0833333	18	NA
1	6764077	6.00679	0.0833333	18	NA
1	6764228	6.00679	0.0833333	18	NA
5	8529939	6.0066	0.115741	25	NA
5	8529964	6.0066	0.115741	25	NA
4	4862633	6.00254	0.106481	23	NA
2	9684232	5.99858	0.0740741	16	NA
2	9685527	5.99858	0.0740741	16	NA
2	9688584	5.99858	0.0740741	16	NA
2	9688585	5.99858	0.0740741	16	NA
2	9693564	5.99858	0.0740741	16	NA
3	7042828	5.99334	0.462963	100	NA
2	9746083	5.98819	0.0648148	14	NA
2	9746106	5.98819	0.0648148	14	NA
2	9746112	5.98819	0.0648148	14	NA
2	9746130	5.98819	0.0648148	14	NA
2	9746136	5.98819	0.0648148	14	NA
2	9746173	5.98819	0.0648148	14	NA
2	9746199	5.98819	0.0648148	14	NA
2	9746289	5.98819	0.0648148	14	NA
2	9746430	5.98819	0.0648148	14	NA
2	9746440	5.98819	0.0648148	14	NA
2	9746479	5.98819	0.0648148	14	NA
2	9746503	5.98819	0.0648148	14	NA
2	9746605	5.98819	0.0648148	14	NA
2	9746608	5.98819	0.0648148	14	NA
2	9746626	5.98819	0.0648148	14	NA
2	9746637	5.98819	0.0648148	14	NA
2	9746661	5.98819	0.0648148	14	NA
2	9746662	5.98819	0.0648148	14	NA
2	9746671	5.98819	0.0648148	14	NA
2	9746676	5.98819	0.0648148	14	NA
2	9746810	5.98819	0.0648148	14	NA
2	9746839	5.98819	0.0648148	14	NA
3	10174764	5.98795	0.273148	59	NA
3	10174825	5.98795	0.273148	59	NA
2	14995959	5.98481	0.0740741	16	NA
4	1352908	5.96882	0.12037	26	NA
1	6747041	5.96798	0.148148	32	NA
1	6747630	5.96798	0.148148	32	NA
3	23359555	5.96692	0.208333	45	NA
2	14907034	5.96538	0.0694445	15	NA
1	21395824	5.96531	0.393518	85	NA
4	476315	5.96175	0.263889	57	NA
5	8540222	5.95626	0.152778	33	NA
5	8540285	5.95626	0.152778	33	NA
5	8540973	5.95626	0.152778	33	NA
5	8541233	5.95626	0.152778	33	NA
5	8541316	5.95626	0.152778	33	NA
5	8541334	5.95626	0.152778	33	NA
5	8541383	5.95626	0.152778	33	NA
5	8541384	5.95626	0.152778	33	NA
5	8541387	5.95626	0.152778	33	NA
5	8541441	5.95626	0.152778	33	NA
5	8541494	5.95626	0.152778	33	NA
5	8541539	5.95626	0.152778	33	NA
5	8541600	5.95626	0.152778	33	NA
5	8541977	5.95626	0.152778	33	NA
5	8541995	5.95626	0.152778	33	NA
5	8542061	5.95626	0.152778	33	NA
5	8542344	5.95626	0.152778	33	NA
3	7306896	5.95122	0.490741	106	NA
5	8545327	5.9501	0.162037	35	NA
5	8543106	5.94949	0.143519	31	NA
5	8543111	5.94949	0.143519	31	NA
5	8543148	5.94949	0.143519	31	NA
5	8543206	5.94949	0.143519	31	NA
5	8543600	5.94949	0.143519	31	NA
5	8543771	5.94949	0.143519	31	NA
5	8543962	5.94949	0.143519	31	NA
5	8543998	5.94949	0.143519	31	NA
5	8544013	5.94949	0.143519	31	NA
2	14752606	5.94743	0.134259	29	NA
2	9440557	5.94738	0.12963	28	NA
2	9760159	5.94182	0.0694445	15	NA
2	9760160	5.94182	0.0694445	15	NA
5	26704620	5.9318	0.157407	34	NA
5	26704704	5.9318	0.157407	34	NA
1	6553947	5.93154	0.361111	78	NA
1	6553952	5.93154	0.361111	78	NA
4	14277729	5.93051	0.0787037	17	NA
4	14279979	5.93051	0.0787037	17	NA
4	14290154	5.93051	0.0787037	17	NA
4	14291038	5.93051	0.0787037	17	NA
1	6758820	5.92992	0.0740741	16	NA
4	15498897	5.9282	0.37963	82	NA
4	15499277	5.9282	0.37963	82	NA
2	14716982	5.91535	0.12963	28	NA
1	6740952	5.91364	0.138889	30	NA
5	9829844	5.91314	0.212963	46	NA
2	15026482	5.91096	0.208333	45	NA
4	12212858	5.90802	0.208333	45	NA
4	10593213	5.90657	0.393518	85	NA
4	565797	5.90637	0.5	108	NA
3	9890428	5.89966	0.185185	40	NA
3	9890450	5.89966	0.185185	40	NA
3	9890462	5.89966	0.185185	40	NA
5	8518350	5.89544	0.0972222	21	NA
2	9747702	5.89292	0.0601852	13	NA
2	9747776	5.89292	0.0601852	13	NA
2	8791537	5.88935	0.472222	102	NA
2	8791678	5.88935	0.472222	102	NA
2	8791739	5.88935	0.472222	102	NA
2	8791761	5.88935	0.472222	102	NA
2	8791773	5.88935	0.472222	102	NA
5	25214945	5.88732	0.101852	22	NA
5	25217173	5.88732	0.101852	22	NA
5	4605221	5.8868	0.0925926	20	NA
2	13475174	5.88423	0.231481	50	NA
2	9579304	5.8782	0.185185	40	NA
2	12271924	5.87758	0.087963	19	NA
4	475992	5.87578	0.268518	58	NA
1	6528781	5.86961	0.324074	70	NA
1	6528835	5.86961	0.324074	70	NA
1	6528860	5.86961	0.324074	70	NA
1	6528898	5.86961	0.324074	70	NA
3	7049240	5.86631	0.462963	100	NA
3	22318962	5.86008	0.226852	49	NA
5	8541204	5.85879	0.12037	26	NA
2	15027320	5.85158	0.226852	49	NA
2	14753301	5.85097	0.125	27	NA
2	14753419	5.85097	0.125	27	NA
2	14753464	5.85097	0.125	27	NA
2	14753478	5.85097	0.125	27	NA
2	14753513	5.85097	0.125	27	NA
2	14753527	5.85097	0.125	27	NA
2	14753531	5.85097	0.125	27	NA
2	14753538	5.85097	0.125	27	NA
2	14753566	5.85097	0.125	27	NA
2	14753618	5.85097	0.125	27	NA
2	14753619	5.85097	0.125	27	NA
2	14753640	5.85097	0.125	27	NA
2	14753641	5.85097	0.125	27	NA
2	14753649	5.85097	0.125	27	NA
2	14753668	5.85097	0.125	27	NA
2	14753674	5.85097	0.125	27	NA
2	14753676	5.85097	0.125	27	NA
2	14753715	5.85097	0.125	27	NA
2	14753718	5.85097	0.125	27	NA
2	14753853	5.85097	0.125	27	NA
2	14753968	5.85097	0.125	27	NA
2	14754047	5.85097	0.125	27	NA
2	14754063	5.85097	0.125	27	NA
2	14754164	5.85097	0.125	27	NA
2	14754173	5.85097	0.125	27	NA
2	14754187	5.85097	0.125	27	NA
2	14754192	5.85097	0.125	27	NA
2	14754195	5.85097	0.125	27	NA
2	14754213	5.85097	0.125	27	NA
2	14754224	5.85097	0.125	27	NA
2	14754318	5.85097	0.125	27	NA
2	14754329	5.85097	0.125	27	NA
2	14754336	5.85097	0.125	27	NA
2	14754361	5.85097	0.125	27	NA
2	14754365	5.85097	0.125	27	NA
2	14754371	5.85097	0.125	27	NA
2	14754372	5.85097	0.125	27	NA
2	14754379	5.85097	0.125	27	NA
2	14754380	5.85097	0.125	27	NA
2	14754383	5.85097	0.125	27	NA
2	14754421	5.85097	0.125	27	NA
2	14754424	5.85097	0.125	27	NA
2	14754428	5.85097	0.125	27	NA
2	14754441	5.85097	0.125	27	NA
2	14754445	5.85097	0.125	27	NA
2	14754748	5.85097	0.125	27	NA
2	14755307	5.85097	0.125	27	NA
2	14755534	5.85097	0.125	27	NA
2	14755573	5.85097	0.125	27	NA
2	14755725	5.85097	0.125	27	NA
2	14755771	5.85097	0.125	27	NA
2	14755816	5.85097	0.125	27	NA
2	14755965	5.85097	0.125	27	NA
2	14756095	5.85097	0.125	27	NA
2	14756156	5.85097	0.125	27	NA
2	14756802	5.85097	0.125	27	NA
2	14756971	5.85097	0.125	27	NA
2	14757028	5.85097	0.125	27	NA
2	14757263	5.85097	0.125	27	NA
2	14757540	5.85097	0.125	27	NA
2	14757689	5.85097	0.125	27	NA
2	14757775	5.85097	0.125	27	NA
2	14757811	5.85097	0.125	27	NA
2	14757889	5.85097	0.125	27	NA
2	14758114	5.85097	0.125	27	NA
2	14758240	5.85097	0.125	27	NA
2	14758307	5.85097	0.125	27	NA
2	14758684	5.85097	0.125	27	NA
2	14758883	5.85097	0.125	27	NA
2	14758884	5.85097	0.125	27	NA
2	14758887	5.85097	0.125	27	NA
2	14758945	5.85097	0.125	27	NA
2	14759064	5.85097	0.125	27	NA
2	14759152	5.85097	0.125	27	NA
2	14759179	5.85097	0.125	27	NA
2	14759316	5.85097	0.125	27	NA
2	14759360	5.85097	0.125	27	NA
2	14759612	5.85097	0.125	27	NA
2	14759654	5.85097	0.125	27	NA
2	14759700	5.85097	0.125	27	NA
2	14759721	5.85097	0.125	27	NA
2	14759773	5.85097	0.125	27	NA
2	14759856	5.85097	0.125	27	NA
2	14759872	5.85097	0.125	27	NA
2	14759887	5.85097	0.125	27	NA
2	14759902	5.85097	0.125	27	NA
2	14759917	5.85097	0.125	27	NA
2	14760039	5.85097	0.125	27	NA
2	14760055	5.85097	0.125	27	NA
2	14760079	5.85097	0.125	27	NA
2	14760125	5.85097	0.125	27	NA
2	14760136	5.85097	0.125	27	NA
2	14760887	5.85097	0.125	27	NA
2	14760944	5.85097	0.125	27	NA
2	14760945	5.85097	0.125	27	NA
2	14760969	5.85097	0.125	27	NA
2	14760973	5.85097	0.125	27	NA
2	14760998	5.85097	0.125	27	NA
2	14761041	5.85097	0.125	27	NA
2	14761110	5.85097	0.125	27	NA
2	14761121	5.85097	0.125	27	NA
2	14761160	5.85097	0.125	27	NA
2	14761197	5.85097	0.125	27	NA
2	14761282	5.85097	0.125	27	NA
2	14761478	5.85097	0.125	27	NA
2	14761480	5.85097	0.125	27	NA
2	14761488	5.85097	0.125	27	NA
2	14761495	5.85097	0.125	27	NA
2	14761614	5.85097	0.125	27	NA
2	14761626	5.85097	0.125	27	NA
2	14761635	5.85097	0.125	27	NA
2	14761644	5.85097	0.125	27	NA
2	14761650	5.85097	0.125	27	NA
2	14761663	5.85097	0.125	27	NA
2	14761686	5.85097	0.125	27	NA
2	14761695	5.85097	0.125	27	NA
2	14761697	5.85097	0.125	27	NA
2	14761755	5.85097	0.125	27	NA
2	14761776	5.85097	0.125	27	NA
2	14761784	5.85097	0.125	27	NA
2	14761797	5.85097	0.125	27	NA
2	14761816	5.85097	0.125	27	NA
2	14761847	5.85097	0.125	27	NA
2	14761920	5.85097	0.125	27	NA
2	14761929	5.85097	0.125	27	NA
2	14761959	5.85097	0.125	27	NA
2	14761988	5.85097	0.125	27	NA
2	14761997	5.85097	0.125	27	NA
2	14762048	5.85097	0.125	27	NA
2	14762179	5.85097	0.125	27	NA
2	14762184	5.85097	0.125	27	NA
2	14762215	5.85097	0.125	27	NA
2	14762229	5.85097	0.125	27	NA
2	14762259	5.85097	0.125	27	NA
2	14762289	5.85097	0.125	27	NA
2	14762295	5.85097	0.125	27	NA
2	14762378	5.85097	0.125	27	NA
2	14762462	5.85097	0.125	27	NA
2	14762691	5.85097	0.125	27	NA
2	14763036	5.85097	0.125	27	NA
2	14763625	5.85097	0.125	27	NA
2	14764245	5.85097	0.125	27	NA
2	14764935	5.85097	0.125	27	NA
2	14764980	5.85097	0.125	27	NA
2	14764983	5.85097	0.125	27	NA
2	14764989	5.85097	0.125	27	NA
2	14764998	5.85097	0.125	27	NA
2	14765120	5.85097	0.125	27	NA
2	14765269	5.85097	0.125	27	NA
2	14766398	5.85097	0.125	27	NA
2	14766410	5.85097	0.125	27	NA
2	14766466	5.85097	0.125	27	NA
2	14767023	5.85097	0.125	27	NA
2	14767511	5.85097	0.125	27	NA
2	14767547	5.85097	0.125	27	NA
2	14767886	5.85097	0.125	27	NA
2	14767955	5.85097	0.125	27	NA
2	14768087	5.85097	0.125	27	NA
2	14768092	5.85097	0.125	27	NA
2	14768105	5.85097	0.125	27	NA
2	14768128	5.85097	0.125	27	NA
2	14768131	5.85097	0.125	27	NA
2	14768139	5.85097	0.125	27	NA
2	14768140	5.85097	0.125	27	NA
2	14768143	5.85097	0.125	27	NA
2	14768151	5.85097	0.125	27	NA
2	14768165	5.85097	0.125	27	NA
2	14768177	5.85097	0.125	27	NA
2	14768182	5.85097	0.125	27	NA
2	14768183	5.85097	0.125	27	NA
2	14768195	5.85097	0.125	27	NA
2	14768204	5.85097	0.125	27	NA
2	14768207	5.85097	0.125	27	NA
2	14768249	5.85097	0.125	27	NA
2	14768276	5.85097	0.125	27	NA
2	14768296	5.85097	0.125	27	NA
2	14768333	5.85097	0.125	27	NA
2	14768341	5.85097	0.125	27	NA
2	14768381	5.85097	0.125	27	NA
2	14768552	5.85097	0.125	27	NA
2	14768559	5.85097	0.125	27	NA
2	14768643	5.85097	0.125	27	NA
2	14769477	5.85097	0.125	27	NA
2	14769496	5.85097	0.125	27	NA
2	14769587	5.85097	0.125	27	NA
2	14769595	5.85097	0.125	27	NA
2	14770705	5.85097	0.125	27	NA
2	14780753	5.8445	0.12963	28	NA
2	14780802	5.8445	0.12963	28	NA
2	14781149	5.8445	0.12963	28	NA
2	14781506	5.8445	0.12963	28	NA
2	14782766	5.8445	0.12963	28	NA
2	14783169	5.8445	0.12963	28	NA
3	5864482	5.84265	0.236111	51	NA
3	5809188	5.84258	0.134259	29	NA
1	6555725	5.83869	0.351852	76	NA
1	6556056	5.83869	0.351852	76	NA
1	6556089	5.83869	0.351852	76	NA
1	6556231	5.83869	0.351852	76	NA
5	20558880	5.83845	0.199074	43	NA
5	2569056	5.83483	0.208333	45	NA
4	14158370	5.83328	0.0787037	17	NA
4	14169679	5.83328	0.0787037	17	NA
4	14172788	5.83328	0.0787037	17	NA
4	14172880	5.83328	0.0787037	17	NA
4	14176384	5.83328	0.0787037	17	NA
4	14178457	5.83328	0.0787037	17	NA
4	14180407	5.83328	0.0787037	17	NA
4	14187255	5.83328	0.0787037	17	NA
4	14194879	5.83328	0.0787037	17	NA
4	14197157	5.83328	0.0787037	17	NA
4	14197236	5.83328	0.0787037	17	NA
4	14198070	5.83328	0.0787037	17	NA
4	14202434	5.83328	0.0787037	17	NA
4	14204398	5.83328	0.0787037	17	NA
2	9596991	5.83148	0.236111	51	NA
4	216176	5.82651	0.324074	70	NA
4	216859	5.82651	0.324074	70	NA
1	6756327	5.81545	0.0694445	15	NA
1	6756863	5.81545	0.0694445	15	NA
1	6756908	5.81545	0.0694445	15	NA
4	17731923	5.81359	0.175926	38	NA
4	17731945	5.81359	0.175926	38	NA
4	17731953	5.81359	0.175926	38	NA
4	17731960	5.81359	0.175926	38	NA
4	17731961	5.81359	0.175926	38	NA
4	17731970	5.81359	0.175926	38	NA
5	6610164	5.80451	0.157407	34	NA
1	6751422	5.79988	0.189815	41	NA
4	17384184	5.79759	0.319444	69	NA
2	8789368	5.79641	0.412037	89	NA
2	14778208	5.79012	0.125	27	NA
2	14778209	5.79012	0.125	27	NA
2	14778232	5.79012	0.125	27	NA
2	14778507	5.79012	0.125	27	NA
4	14191708	5.78932	0.0740741	16	NA
4	14191710	5.78932	0.0740741	16	NA
4	14192412	5.78932	0.0740741	16	NA
4	14192423	5.78932	0.0740741	16	NA
4	14192481	5.78932	0.0740741	16	NA
4	14192677	5.78932	0.0740741	16	NA
2	9583668	5.78417	0.203704	44	NA
2	14784239	5.78111	0.12963	28	NA
5	8539970	5.78111	0.12963	28	NA
2	9590994	5.77959	0.166667	36	NA
3	1850522	5.77312	0.240741	52	NA
4	15501290	5.76926	0.37963	82	NA
4	15504425	5.76926	0.37963	82	NA
4	15509160	5.76926	0.37963	82	NA
4	15509460	5.76926	0.37963	82	NA
4	17735100	5.76761	0.240741	52	NA
4	4851669	5.76593	0.101852	22	NA
4	4852030	5.76593	0.101852	22	NA
4	4852068	5.76593	0.101852	22	NA
4	4852782	5.76593	0.101852	22	NA
4	4852784	5.76593	0.101852	22	NA
4	4852972	5.76593	0.101852	22	NA
4	4853261	5.76593	0.101852	22	NA
4	4854017	5.76593	0.101852	22	NA
4	4854039	5.76593	0.101852	22	NA
4	4854204	5.76593	0.101852	22	NA
4	4854860	5.76593	0.101852	22	NA
4	4854900	5.76593	0.101852	22	NA
4	4855002	5.76593	0.101852	22	NA
4	4855579	5.76593	0.101852	22	NA
4	4855949	5.76593	0.101852	22	NA
4	4856559	5.76593	0.101852	22	NA
4	4856586	5.76593	0.101852	22	NA
4	4857338	5.76593	0.101852	22	NA
4	4857908	5.76593	0.101852	22	NA
4	4858148	5.76593	0.101852	22	NA
4	4858235	5.76593	0.101852	22	NA
4	4859002	5.76593	0.101852	22	NA
4	4859502	5.76593	0.101852	22	NA
4	4860057	5.76593	0.101852	22	NA
4	4860987	5.76593	0.101852	22	NA
4	4861613	5.76593	0.101852	22	NA
4	4861858	5.76593	0.101852	22	NA
4	4862869	5.76593	0.101852	22	NA
4	4863080	5.76593	0.101852	22	NA
4	4864870	5.76593	0.101852	22	NA
4	4865570	5.76593	0.101852	22	NA
4	4865781	5.76593	0.101852	22	NA
2	14752664	5.7628	0.138889	30	NA
2	15056012	5.76231	0.0740741	16	NA
2	15056227	5.76231	0.0740741	16	NA
2	15026836	5.75927	0.217593	47	NA
2	15026980	5.75927	0.217593	47	NA
2	15026981	5.75927	0.217593	47	NA
2	15027049	5.75927	0.217593	47	NA
2	15027154	5.75927	0.217593	47	NA
2	15027194	5.75927	0.217593	47	NA
2	15027216	5.75927	0.217593	47	NA
2	15027224	5.75927	0.217593	47	NA
2	15027257	5.75927	0.217593	47	NA
2	15027263	5.75927	0.217593	47	NA
2	15027272	5.75927	0.217593	47	NA
2	15027291	5.75927	0.217593	47	NA
2	15027302	5.75927	0.217593	47	NA
2	15027330	5.75927	0.217593	47	NA
2	15027344	5.75927	0.217593	47	NA
2	15027371	5.75927	0.217593	47	NA
2	15027472	5.75927	0.217593	47	NA
2	15027483	5.75927	0.217593	47	NA
2	15027498	5.75927	0.217593	47	NA
2	15027616	5.75927	0.217593	47	NA
2	15027665	5.75927	0.217593	47	NA
2	15027692	5.75927	0.217593	47	NA
2	15027907	5.75927	0.217593	47	NA
2	15027909	5.75927	0.217593	47	NA
2	15027914	5.75927	0.217593	47	NA
2	15027949	5.75927	0.217593	47	NA
2	15027958	5.75927	0.217593	47	NA
2	15029917	5.75927	0.217593	47	NA
2	15029918	5.75927	0.217593	47	NA
4	532905	5.7587	0.486111	105	NA
2	13462735	5.7579	0.305556	66	NA
4	15507812	5.75414	0.347222	75	NA
5	18097371	5.74737	0.125	27	NA
5	8514288	5.74393	0.0925926	20	NA
5	8514307	5.74393	0.0925926	20	NA
5	8514311	5.74393	0.0925926	20	NA
5	8514313	5.74393	0.0925926	20	NA
5	8514385	5.74393	0.0925926	20	NA
5	8514413	5.74393	0.0925926	20	NA
5	8514429	5.74393	0.0925926	20	NA
5	8514691	5.74393	0.0925926	20	NA
5	8514741	5.74393	0.0925926	20	NA
5	8514814	5.74393	0.0925926	20	NA
5	8514815	5.74393	0.0925926	20	NA
5	8514898	5.74393	0.0925926	20	NA
5	8514913	5.74393	0.0925926	20	NA
5	8514920	5.74393	0.0925926	20	NA
5	8514943	5.74393	0.0925926	20	NA
5	8514949	5.74393	0.0925926	20	NA
5	8514977	5.74393	0.0925926	20	NA
5	8514989	5.74393	0.0925926	20	NA
5	8514990	5.74393	0.0925926	20	NA
5	8514993	5.74393	0.0925926	20	NA
5	8515003	5.74393	0.0925926	20	NA
5	8515036	5.74393	0.0925926	20	NA
5	8515209	5.74393	0.0925926	20	NA
5	8515337	5.74393	0.0925926	20	NA
5	8515440	5.74393	0.0925926	20	NA
5	8515454	5.74393	0.0925926	20	NA
5	8515505	5.74393	0.0925926	20	NA
5	8515532	5.74393	0.0925926	20	NA
5	8515581	5.74393	0.0925926	20	NA
5	8515650	5.74393	0.0925926	20	NA
5	8518323	5.74393	0.0925926	20	NA
5	8519687	5.74393	0.0925926	20	NA
5	8520293	5.74393	0.0925926	20	NA
5	8521592	5.74393	0.0925926	20	NA
5	8522040	5.74393	0.0925926	20	NA
5	8522179	5.74393	0.0925926	20	NA
5	8522263	5.74393	0.0925926	20	NA
5	8522309	5.74393	0.0925926	20	NA
5	8522317	5.74393	0.0925926	20	NA
5	8522321	5.74393	0.0925926	20	NA
5	8522329	5.74393	0.0925926	20	NA
5	8522330	5.74393	0.0925926	20	NA
5	26112365	5.74024	0.439815	95	NA
2	9593397	5.74009	0.25	54	NA
5	4593837	5.73985	0.0740741	16	NA
5	4602592	5.73985	0.0740741	16	NA
4	12469552	5.73593	0.180556	39	NA
1	10825285	5.7349	0.421296	91	NA
5	9802584	5.73286	0.407407	88	NA
2	9673927	5.73249	0.0648148	14	NA
2	9674032	5.73249	0.0648148	14	NA
2	9678278	5.73249	0.0648148	14	NA
2	9679868	5.73249	0.0648148	14	NA
2	14757290	5.73206	0.12963	28	NA
3	7053496	5.73195	0.25	54	NA
2	14861897	5.72814	0.12037	26	NA
2	14863049	5.72814	0.12037	26	NA
2	14864074	5.72814	0.12037	26	NA
2	14866662	5.72814	0.12037	26	NA
2	14867064	5.72814	0.12037	26	NA
2	14868193	5.72814	0.12037	26	NA
2	14869272	5.72814	0.12037	26	NA
2	14869505	5.72814	0.12037	26	NA
2	14875394	5.72814	0.12037	26	NA
3	22678507	5.72737	0.0694445	15	NA
2	14751368	5.72492	0.134259	29	NA
4	548226	5.71988	0.412037	89	NA
2	9590291	5.71746	0.24537	53	NA
2	8797767	5.71648	0.449074	97	NA
2	15027066	5.71553	0.222222	48	NA
1	16926339	5.71153	0.180556	39	NA
1	16926384	5.71153	0.180556	39	NA
1	16926431	5.71153	0.180556	39	NA
4	17731964	5.70925	0.152778	33	NA
2	9745945	5.70891	0.0694445	15	NA
2	9581436	5.70239	0.106481	23	NA
5	2079204	5.70235	0.347222	75	NA
2	14854128	5.70076	0.166667	36	NA
1	6764234	5.69759	0.0833333	18	NA
3	7049395	5.69528	0.476852	103	NA
5	18105702	5.69451	0.148148	32	NA
5	18105715	5.69451	0.148148	32	NA
5	18105722	5.69451	0.148148	32	NA
5	18105736	5.69451	0.148148	32	NA
5	18105876	5.69451	0.148148	32	NA
2	14951543	5.69431	0.0601852	13	NA
1	9847972	5.68985	0.208333	45	NA
4	15478193	5.68819	0.324074	70	NA
2	15086895	5.6873	0.0925926	20	NA
4	14238137	5.6873	0.0925926	20	NA
4	4852240	5.68721	0.106481	23	NA
2	14244931	5.67768	0.467593	101	NA
4	14012743	5.67626	0.12963	28	NA
4	14268407	5.67462	0.138889	30	NA
4	4863440	5.67305	0.115741	25	NA
2	13472085	5.67296	0.458333	99	NA
2	14232297	5.67268	0.425926	92	NA
2	13477116	5.67159	0.273148	59	NA
3	5868415	5.6652	0.212963	46	NA
3	5868417	5.6652	0.212963	46	NA
3	5868422	5.6652	0.212963	46	NA
3	5868453	5.6652	0.212963	46	NA
3	5868492	5.6652	0.212963	46	NA
3	5868514	5.6652	0.212963	46	NA
3	5868519	5.6652	0.212963	46	NA
3	5868525	5.6652	0.212963	46	NA
3	5868536	5.6652	0.212963	46	NA
3	5868547	5.6652	0.212963	46	NA
4	552902	5.66106	0.361111	78	NA
4	199291	5.65925	0.300926	65	NA
2	14759004	5.65541	0.12963	28	NA
5	8540382	5.6553	0.125	27	NA
5	8541489	5.6553	0.125	27	NA
5	8541572	5.6553	0.125	27	NA
5	8665791	5.65437	0.138889	30	NA
2	15029695	5.65365	0.222222	48	NA
5	25365414	5.64558	0.106481	23	NA
3	5864725	5.64524	0.222222	48	NA
1	6553964	5.64365	0.356482	77	NA
2	14993343	5.63803	0.106481	23	NA
2	13748113	5.63665	0.171296	37	NA
5	15556102	5.63657	0.087963	19	NA
2	13725789	5.63356	0.171296	37	NA
4	551842	5.63205	0.412037	89	NA
2	9592961	5.62872	0.175926	38	NA
3	23087407	5.6267	0.199074	43	NA
3	23088290	5.6267	0.199074	43	NA
2	9610567	5.62635	0.347222	75	NA
4	14153111	5.62029	0.0555556	12	NA
4	14298354	5.62029	0.0555556	12	NA
4	14311162	5.62029	0.0555556	12	NA
4	14324915	5.62029	0.0555556	12	NA
4	14331270	5.62029	0.0555556	12	NA
4	14331691	5.62029	0.0555556	12	NA
4	14331884	5.62029	0.0555556	12	NA
4	14333604	5.62029	0.0555556	12	NA
4	14335512	5.62029	0.0555556	12	NA
5	9042191	5.61872	0.134259	29	NA
2	14739939	5.61734	0.138889	30	NA
2	14739991	5.61734	0.138889	30	NA
2	14740005	5.61734	0.138889	30	NA
2	14740006	5.61734	0.138889	30	NA
2	14740016	5.61734	0.138889	30	NA
2	14740036	5.61734	0.138889	30	NA
2	14740042	5.61734	0.138889	30	NA
5	8736063	5.61522	0.0555556	12	NA
5	8738775	5.61522	0.0555556	12	NA
3	23202297	5.61382	0.12963	28	NA
1	4382741	5.61317	0.268518	58	NA
4	476316	5.61294	0.259259	56	NA
1	6759517	5.61048	0.0740741	16	NA
5	8540531	5.61036	0.12963	28	NA
4	4859578	5.60953	0.0972222	21	NA
2	10908653	5.60825	0.231481	50	NA
2	10908701	5.60825	0.231481	50	NA
2	13099627	5.60662	0.208333	45	NA
3	7010676	5.60267	0.291667	63	NA
4	4857164	5.60055	0.138889	30	NA
5	4582234	5.58808	0.134259	29	NA
2	8776976	5.58515	0.435185	94	NA
2	8777201	5.58515	0.435185	94	NA
5	9945167	5.57604	0.185185	40	NA
2	14886000	5.57509	0.087963	19	NA
4	1353456	5.57129	0.115741	25	NA
2	9902729	5.57064	0.0740741	16	NA
5	2536430	5.57034	0.5	108	NA
5	8540123	5.57003	0.148148	32	NA
5	13420579	5.56691	0.0925926	20	NA
4	14113648	5.56679	0.0648148	14	NA
2	13496146	5.56609	0.268518	58	NA
2	13496147	5.56609	0.268518	58	NA
3	7306763	5.56323	0.282407	61	NA
5	9802628	5.56259	0.0972222	21	NA
2	13548736	5.55867	0.175926	38	NA
3	7306627	5.55791	0.421296	91	NA
2	13178237	5.5571	0.361111	78	NA
3	9908500	5.55701	0.125	27	NA
3	9908513	5.55701	0.125	27	NA
3	9908550	5.55701	0.125	27	NA
3	9908560	5.55701	0.125	27	NA
3	9908594	5.55701	0.125	27	NA
3	9908626	5.55701	0.125	27	NA
3	9908631	5.55701	0.125	27	NA
3	9908715	5.55701	0.125	27	NA
3	9908789	5.55701	0.125	27	NA
3	9908886	5.55701	0.125	27	NA
4	15156181	5.54873	0.430556	93	NA
4	551821	5.54722	0.5	108	NA
4	198836	5.54336	0.37963	82	NA
2	14983155	5.54282	0.0601852	13	NA
5	26026215	5.53796	0.0601852	13	NA
4	194493	5.53749	0.328704	71	NA
3	9910715	5.53531	0.0972222	21	NA
4	14261321	5.53363	0.0833333	18	NA
2	9605188	5.53094	0.222222	48	NA
1	13067228	5.5303	0.300926	65	NA
1	13067237	5.5303	0.300926	65	NA
1	13067242	5.5303	0.300926	65	NA
1	13067249	5.5303	0.300926	65	NA
1	13067259	5.5303	0.300926	65	NA
2	14510175	5.53029	0.305556	66	NA
2	15026876	5.52776	0.217593	47	NA
2	15027382	5.52776	0.217593	47	NA
2	15027421	5.52776	0.217593	47	NA
2	10908524	5.52612	0.189815	41	NA
2	10908560	5.52612	0.189815	41	NA
2	10908576	5.52612	0.189815	41	NA
3	22304007	5.52597	0.231481	50	NA
3	22308897	5.52597	0.231481	50	NA
3	22311573	5.52597	0.231481	50	NA
3	22320469	5.52597	0.231481	50	NA
3	22320468	5.52597	0.231481	50	NA
4	14195363	5.52429	0.0555556	12	NA
4	15500684	5.52046	0.384259	83	NA
3	7306599	5.52021	0.425926	92	NA
3	7306605	5.52021	0.425926	92	NA
3	7306610	5.52021	0.425926	92	NA
2	8291975	5.51794	0.212963	46	NA
2	13526552	5.51731	0.194444	42	NA
1	6529298	5.51697	0.347222	75	NA
5	4580133	5.51553	0.152778	33	NA
2	14952850	5.51424	0.0555556	12	NA
5	23195802	5.5138	0.430556	93	NA
5	8381329	5.51197	0.0972222	21	NA
5	8381359	5.51197	0.0972222	21	NA
5	8381489	5.51197	0.0972222	21	NA
5	8381517	5.51197	0.0972222	21	NA
5	8381518	5.51197	0.0972222	21	NA
5	8381597	5.51197	0.0972222	21	NA
5	8381600	5.51197	0.0972222	21	NA
4	15730707	5.50989	0.087963	19	NA
5	6881818	5.50671	0.106481	23	NA
2	13465510	5.50616	0.49537	107	NA
2	13480921	5.50368	0.439815	95	NA
2	13481002	5.50368	0.439815	95	NA
2	8124731	5.5028	0.305556	66	NA
1	6764107	5.50177	0.087963	19	NA
1	6764110	5.50177	0.087963	19	NA
1	6764118	5.50177	0.087963	19	NA
1	6764130	5.50177	0.087963	19	NA
1	6764161	5.50177	0.087963	19	NA
1	6764197	5.50177	0.087963	19	NA
1	6764247	5.50177	0.087963	19	NA
1	6764289	5.50177	0.087963	19	NA
1	6764293	5.50177	0.087963	19	NA
1	6764414	5.50177	0.087963	19	NA
1	6764431	5.50177	0.087963	19	NA
1	6764451	5.50177	0.087963	19	NA
1	6764473	5.50177	0.087963	19	NA
1	6764511	5.50177	0.087963	19	NA
1	6764522	5.50177	0.087963	19	NA
1	6764542	5.50177	0.087963	19	NA
5	8542539	5.50108	0.162037	35	NA
5	8757414	5.49888	0.0694445	15	NA
2	13725657	5.49813	0.175926	38	NA
2	14838544	5.49611	0.12037	26	NA
5	8666190	5.49484	0.162037	35	NA
5	4580730	5.49445	0.143519	31	NA
2	15006751	5.49286	0.111111	24	NA
5	23196799	5.49179	0.481482	104	NA
1	6528669	5.48799	0.347222	75	NA
1	6758737	5.48532	0.0694445	15	NA
5	8518997	5.48481	0.0972222	21	NA
5	9041201	5.48413	0.0555556	12	NA
5	9041202	5.48413	0.0555556	12	NA
5	9042207	5.48413	0.0555556	12	NA
5	9043204	5.48413	0.0555556	12	NA
5	9043294	5.48413	0.0555556	12	NA
3	10184834	5.48324	0.171296	37	NA
2	13534152	5.48316	0.217593	47	NA
2	14186025	5.47934	0.375	81	NA
3	5867364	5.47874	0.208333	45	NA
3	5867368	5.47874	0.208333	45	NA
3	5867379	5.47874	0.208333	45	NA
3	5867391	5.47874	0.208333	45	NA
3	5867451	5.47874	0.208333	45	NA
3	5868105	5.47874	0.208333	45	NA
3	5868106	5.47874	0.208333	45	NA
3	5868177	5.47874	0.208333	45	NA
3	5868284	5.47874	0.208333	45	NA
3	5868310	5.47874	0.208333	45	NA
3	5868312	5.47874	0.208333	45	NA
3	5868317	5.47874	0.208333	45	NA
1	6845299	5.47648	0.134259	29	NA
4	14255551	5.47391	0.0787037	17	NA
5	6549214	5.47165	0.421296	91	NA
2	14738717	5.46953	0.148148	32	NA
1	1495353	5.46871	0.347222	75	NA
5	9040053	5.46728	0.0694445	15	NA
1	25261532	5.46392	0.0648148	14	NA
5	8538194	5.46332	0.115741	25	NA
3	1862942	5.46284	0.402778	87	NA
2	13490346	5.46142	0.384259	83	NA
4	15178766	5.45377	0.444444	96	NA
4	1346701	5.4506	0.194444	42	NA
5	2079929	5.44979	0.337963	73	NA
4	4857106	5.449	0.115741	25	NA
5	2568971	5.44706	0.217593	47	NA
4	15076283	5.44594	0.425926	92	NA
4	15076538	5.44594	0.425926	92	NA
4	15076544	5.44594	0.425926	92	NA
5	26066536	5.44532	0.0648148	14	NA
2	14294697	5.44364	0.351852	76	NA
2	14294704	5.44364	0.351852	76	NA
2	14294718	5.44364	0.351852	76	NA
2	14296268	5.44364	0.351852	76	NA
2	14296270	5.44364	0.351852	76	NA
1	5388586	5.44231	0.125	27	NA
2	14993144	5.44228	0.0972222	21	NA
3	7040926	5.4362	0.462963	100	NA
3	7041143	5.4362	0.462963	100	NA
3	7041413	5.4362	0.462963	100	NA
3	7043283	5.4362	0.462963	100	NA
2	15190578	5.43609	0.106481	23	NA
2	17779539	5.43577	0.407407	88	NA
2	7061888	5.43114	0.115741	25	NA
2	7061897	5.43114	0.115741	25	NA
4	14302611	5.43071	0.0972222	21	NA
2	8302440	5.42868	0.106481	23	NA
4	15289091	5.4269	0.351852	76	NA
4	15289120	5.4269	0.351852	76	NA
4	15289147	5.4269	0.351852	76	NA
4	15289159	5.4269	0.351852	76	NA
4	15289172	5.4269	0.351852	76	NA
4	15289243	5.4269	0.351852	76	NA
4	15289247	5.4269	0.351852	76	NA
4	15289296	5.4269	0.351852	76	NA
4	15289306	5.4269	0.351852	76	NA
4	15289344	5.4269	0.351852	76	NA
4	15289349	5.4269	0.351852	76	NA
4	15289389	5.4269	0.351852	76	NA
4	15289401	5.4269	0.351852	76	NA
4	15289412	5.4269	0.351852	76	NA
4	15289430	5.4269	0.351852	76	NA
4	15289432	5.4269	0.351852	76	NA
5	18104595	5.42464	0.166667	36	NA
5	18104691	5.42464	0.166667	36	NA
3	9914088	5.42445	0.148148	32	NA
2	7082172	5.424	0.115741	25	NA
2	8774126	5.423	0.421296	91	NA
1	6530107	5.41758	0.333333	72	NA
1	6530245	5.41758	0.333333	72	NA
1	6530431	5.41758	0.333333	72	NA
1	6530557	5.41758	0.333333	72	NA
4	592025	5.40187	0.111111	24	NA
4	13984829	5.40004	0.217593	47	NA
5	9829867	5.39615	0.199074	43	NA
1	6843934	5.39535	0.0740741	16	NA
3	22678128	5.38666	0.0740741	16	NA
4	15289012	5.38633	0.351852	76	NA
5	13763759	5.38582	0.240741	52	NA
2	8700338	5.38492	0.282407	61	NA
2	15070284	5.3847	0.087963	19	NA
2	9763522	5.38386	0.0601852	13	NA
2	14913147	5.3775	0.0694445	15	NA
2	14915469	5.3775	0.0694445	15	NA
5	25468774	5.37746	0.481482	104	NA
2	14740860	5.37603	0.134259	29	NA
2	14742717	5.37603	0.134259	29	NA
2	14751977	5.37603	0.134259	29	NA
2	14751993	5.37603	0.134259	29	NA
2	14752019	5.37603	0.134259	29	NA
2	14752025	5.37603	0.134259	29	NA
2	14752057	5.37603	0.134259	29	NA
2	14752148	5.37603	0.134259	29	NA
2	14752223	5.37603	0.134259	29	NA
2	14752325	5.37603	0.134259	29	NA
2	14752973	5.37603	0.134259	29	NA
2	14753106	5.37603	0.134259	29	NA
2	14296114	5.37443	0.351852	76	NA
3	7306762	5.37265	0.277778	60	NA
3	7306804	5.37265	0.277778	60	NA
3	9908970	5.37102	0.12963	28	NA
3	9909141	5.37102	0.12963	28	NA
3	9909202	5.37102	0.12963	28	NA
3	9909240	5.37102	0.12963	28	NA
3	9909277	5.37102	0.12963	28	NA
3	9909393	5.37102	0.12963	28	NA
3	9909396	5.37102	0.12963	28	NA
3	9910052	5.37102	0.12963	28	NA
3	9910258	5.37102	0.12963	28	NA
3	9910293	5.37102	0.12963	28	NA
3	9910309	5.37102	0.12963	28	NA
3	9910326	5.37102	0.12963	28	NA
5	8371039	5.36922	0.0925926	20	NA
5	8371043	5.36922	0.0925926	20	NA
5	8371044	5.36922	0.0925926	20	NA
5	8371069	5.36922	0.0925926	20	NA
5	8371153	5.36922	0.0925926	20	NA
5	8371157	5.36922	0.0925926	20	NA
5	8371168	5.36922	0.0925926	20	NA
5	8371171	5.36922	0.0925926	20	NA
5	8371178	5.36922	0.0925926	20	NA
5	8371181	5.36922	0.0925926	20	NA
5	8371187	5.36922	0.0925926	20	NA
5	8371205	5.36922	0.0925926	20	NA
5	8371207	5.36922	0.0925926	20	NA
5	8371472	5.36922	0.0925926	20	NA
5	8371499	5.36922	0.0925926	20	NA
5	8371507	5.36922	0.0925926	20	NA
5	8371513	5.36922	0.0925926	20	NA
5	8371556	5.36922	0.0925926	20	NA
5	8371564	5.36922	0.0925926	20	NA
5	8371565	5.36922	0.0925926	20	NA
5	8371570	5.36922	0.0925926	20	NA
5	8371579	5.36922	0.0925926	20	NA
5	8371580	5.36922	0.0925926	20	NA
5	8371590	5.36922	0.0925926	20	NA
5	8371597	5.36922	0.0925926	20	NA
5	8371621	5.36922	0.0925926	20	NA
5	8371622	5.36922	0.0925926	20	NA
5	8371625	5.36922	0.0925926	20	NA
5	8371627	5.36922	0.0925926	20	NA
5	8371628	5.36922	0.0925926	20	NA
5	8371655	5.36922	0.0925926	20	NA
5	8371659	5.36922	0.0925926	20	NA
5	8371682	5.36922	0.0925926	20	NA
5	8371834	5.36922	0.0925926	20	NA
5	8371909	5.36922	0.0925926	20	NA
5	8371912	5.36922	0.0925926	20	NA
5	8371915	5.36922	0.0925926	20	NA
5	8371933	5.36922	0.0925926	20	NA
5	8371945	5.36922	0.0925926	20	NA
5	8371948	5.36922	0.0925926	20	NA
5	8371990	5.36922	0.0925926	20	NA
5	8371993	5.36922	0.0925926	20	NA
5	8372059	5.36922	0.0925926	20	NA
5	8372122	5.36922	0.0925926	20	NA
5	8372161	5.36922	0.0925926	20	NA
5	8372341	5.36922	0.0925926	20	NA
5	8372350	5.36922	0.0925926	20	NA
5	8372353	5.36922	0.0925926	20	NA
5	8372383	5.36922	0.0925926	20	NA
5	8372497	5.36922	0.0925926	20	NA
5	8372554	5.36922	0.0925926	20	NA
5	8372892	5.36922	0.0925926	20	NA
5	8372894	5.36922	0.0925926	20	NA
5	8372952	5.36922	0.0925926	20	NA
5	8373068	5.36922	0.0925926	20	NA
5	8373069	5.36922	0.0925926	20	NA
5	8373079	5.36922	0.0925926	20	NA
2	9677875	5.36856	0.0694445	15	NA
2	9678800	5.36856	0.0694445	15	NA
2	9678821	5.36856	0.0694445	15	NA
2	9680654	5.36856	0.0694445	15	NA
2	9680795	5.36856	0.0694445	15	NA
1	6353999	5.367	0.268518	58	NA
1	6354966	5.367	0.268518	58	NA
1	6356148	5.367	0.268518	58	NA
1	6356149	5.367	0.268518	58	NA
2	13510689	5.36525	0.476852	103	NA
4	1343676	5.36268	0.342593	74	NA
5	26034756	5.35999	0.0601852	13	NA
2	14826405	5.35644	0.115741	25	NA
3	9910741	5.35413	0.12963	28	NA
4	632204	5.35238	0.208333	45	NA
2	14822750	5.35005	0.171296	37	NA
1	6546036	5.34902	0.347222	75	NA
2	14298627	5.34902	0.347222	75	NA
3	5864555	5.34774	0.217593	47	NA
4	198838	5.34573	0.37037	80	NA
1	6553910	5.34543	0.37963	82	NA
1	6528866	5.34523	0.328704	71	NA
1	6528877	5.34523	0.328704	71	NA
1	6528974	5.34523	0.328704	71	NA
1	6529147	5.34523	0.328704	71	NA
1	16272561	5.34381	0.296296	64	NA
2	14866119	5.34154	0.143519	31	NA
5	6386450	5.33929	0.203704	44	NA
1	6546037	5.33686	0.305556	66	NA
5	8445340	5.33654	0.106481	23	NA
5	8445389	5.33654	0.106481	23	NA
3	18999418	5.3354	0.240741	52	NA
5	26138486	5.3352	0.25	54	NA
1	8128648	5.33358	0.462963	100	NA
3	5880797	5.32998	0.25	54	NA
3	5880798	5.32998	0.25	54	NA
3	5881724	5.32998	0.25	54	NA
3	5881859	5.32998	0.25	54	NA
2	14953027	5.32992	0.0555556	12	NA
2	10908677	5.32949	0.25463	55	NA
5	9033140	5.32498	0.0555556	12	NA
3	5885297	5.32287	0.212963	46	NA
2	14945160	5.32173	0.0740741	16	NA
2	14284647	5.32102	0.166667	36	NA
1	4587801	5.32047	0.226852	49	NA
5	4582854	5.3191	0.138889	30	NA
2	10814591	5.31864	0.388889	84	NA
5	13419627	5.31842	0.0925926	20	NA
5	8556116	5.31723	0.305556	66	NA
2	15008328	5.31715	0.0601852	13	NA
2	15008352	5.31715	0.0601852	13	NA
4	199018	5.31477	0.305556	66	NA
2	8772521	5.31348	0.430556	93	NA
2	8795687	5.31008	0.375	81	NA
2	14992031	5.30871	0.087963	19	NA
3	5815435	5.30587	0.166667	36	NA
5	25337331	5.30448	0.0740741	16	NA
4	957844	5.30419	0.194444	42	NA
4	957861	5.30419	0.194444	42	NA
3	388252	5.30373	0.175926	38	NA
2	14991540	5.30075	0.0787037	17	NA
5	8661645	5.29772	0.0648148	14	NA
4	15509487	5.29568	0.361111	78	NA
3	7043308	5.29534	0.486111	105	NA
4	7171632	5.2947	0.125	27	NA
4	7171663	5.2947	0.125	27	NA
5	8538657	5.29285	0.0972222	21	NA
5	8538726	5.29285	0.0972222	21	NA
5	8371456	5.29278	0.087963	19	NA
2	13629196	5.29075	0.324074	70	NA
1	6353157	5.2905	0.273148	59	NA
2	14865417	5.28791	0.157407	34	NA
5	8381577	5.27952	0.0925926	20	NA
4	580068	5.27575	0.162037	35	NA
4	580078	5.27575	0.162037	35	NA
4	580091	5.27575	0.162037	35	NA
4	580111	5.27575	0.162037	35	NA
4	580137	5.27575	0.162037	35	NA
4	580155	5.27575	0.162037	35	NA
4	580173	5.27575	0.162037	35	NA
4	580179	5.27575	0.162037	35	NA
1	29836906	5.27399	0.0833333	18	NA
5	26217671	5.27079	0.449074	97	NA
1	6863819	5.26841	0.217593	47	NA
2	14286036	5.2666	0.162037	35	NA
3	2354352	5.26584	0.199074	43	NA
5	26362700	5.26548	0.384259	83	NA
1	25260880	5.26312	0.0787037	17	NA
5	8597991	5.26193	0.0694445	15	NA
5	8598285	5.26193	0.0694445	15	NA
5	8598546	5.26193	0.0694445	15	NA
2	9605195	5.261	0.087963	19	NA
2	9605196	5.261	0.087963	19	NA
2	9605203	5.261	0.087963	19	NA
2	9605204	5.261	0.087963	19	NA
2	9605206	5.261	0.087963	19	NA
2	9605211	5.261	0.087963	19	NA
2	9605235	5.261	0.087963	19	NA
2	8764821	5.25791	0.421296	91	NA
2	9589040	5.2563	0.240741	52	NA
4	437813	5.2563	0.240741	52	NA
4	437818	5.2563	0.240741	52	NA
4	437822	5.2563	0.240741	52	NA
4	14347818	5.25559	0.0601852	13	NA
3	23071371	5.25515	0.208333	45	NA
4	6147695	5.25348	0.175926	38	NA
4	6147696	5.25348	0.175926	38	NA
3	5868604	5.25207	0.217593	47	NA
3	5868626	5.25207	0.217593	47	NA
3	5868651	5.25207	0.217593	47	NA
3	5868656	5.25207	0.217593	47	NA
3	5868709	5.25207	0.217593	47	NA
3	5868734	5.25207	0.217593	47	NA
3	5868849	5.25207	0.217593	47	NA
3	5868892	5.25207	0.217593	47	NA
3	5869693	5.25207	0.217593	47	NA
2	14767908	5.25017	0.134259	29	NA
3	7306695	5.24982	0.430556	93	NA
4	14318430	5.24119	0.087963	19	NA
2	13484669	5.23799	0.435185	94	NA
4	15906770	5.23693	0.125	27	NA
5	26213344	5.2369	0.0925926	20	NA
2	13857864	5.23418	0.305556	66	NA
4	4881056	5.23381	0.0648148	14	NA
3	5889356	5.23347	0.435185	94	NA
2	13480912	5.23313	0.324074	70	NA
2	14735504	5.23286	0.175926	38	NA
2	14735543	5.23286	0.175926	38	NA
2	14735546	5.23286	0.175926	38	NA
2	14735560	5.23286	0.175926	38	NA
2	14735563	5.23286	0.175926	38	NA
2	14735590	5.23286	0.175926	38	NA
2	14735608	5.23286	0.175926	38	NA
2	14735797	5.23286	0.175926	38	NA
5	8383004	5.23034	0.296296	64	NA
3	5887004	5.22404	0.175926	38	NA
2	14737879	5.22273	0.143519	31	NA
5	18100144	5.22078	0.12037	26	NA
1	24796453	5.21702	0.157407	34	NA
1	24797087	5.21702	0.157407	34	NA
5	26791052	5.21541	0.435185	94	NA
5	10623292	5.21319	0.0601852	13	NA
4	14146614	5.20849	0.0601852	13	NA
2	8524581	5.2058	0.407407	88	NA
5	8534134	5.20562	0.087963	19	NA
5	8534278	5.20562	0.087963	19	NA
5	8535283	5.20562	0.087963	19	NA
2	14837808	5.20514	0.115741	25	NA
2	14838240	5.20514	0.115741	25	NA
2	14840802	5.20514	0.115741	25	NA
2	14841278	5.20514	0.115741	25	NA
5	8541167	5.20474	0.157407	34	NA
5	21496630	5.20451	0.439815	95	NA
3	9906802	5.20336	0.12963	28	NA
3	9906923	5.20336	0.12963	28	NA
3	9906950	5.20336	0.12963	28	NA
3	9906957	5.20336	0.12963	28	NA
3	9906993	5.20336	0.12963	28	NA
3	9907367	5.20336	0.12963	28	NA
3	9907374	5.20336	0.12963	28	NA
3	9907401	5.20336	0.12963	28	NA
3	9907663	5.20336	0.12963	28	NA
3	9907714	5.20336	0.12963	28	NA
3	9907889	5.20336	0.12963	28	NA
3	9907906	5.20336	0.12963	28	NA
3	9907913	5.20336	0.12963	28	NA
3	9907950	5.20336	0.12963	28	NA
3	9908029	5.20336	0.12963	28	NA
3	9908050	5.20336	0.12963	28	NA
3	9908059	5.20336	0.12963	28	NA
3	9908061	5.20336	0.12963	28	NA
3	9908065	5.20336	0.12963	28	NA
3	9908153	5.20336	0.12963	28	NA
3	9908282	5.20336	0.12963	28	NA
3	9908338	5.20336	0.12963	28	NA
3	9908432	5.20336	0.12963	28	NA
3	9908448	5.20336	0.12963	28	NA
3	9908471	5.20336	0.12963	28	NA
3	9908482	5.20336	0.12963	28	NA
2	13510216	5.20328	0.486111	105	NA
4	529409	5.20186	0.268518	58	NA
4	13996521	5.20129	0.240741	52	NA
1	25543667	5.19879	0.300926	65	NA
1	25543668	5.19879	0.300926	65	NA
5	18987791	5.19833	0.462963	100	NA
3	9908185	5.19442	0.0972222	21	NA
3	5864757	5.19102	0.152778	33	NA
1	27147317	5.18888	0.0833333	18	NA
1	27147322	5.18888	0.0833333	18	NA
1	27147346	5.18888	0.0833333	18	NA
1	27147352	5.18888	0.0833333	18	NA
4	15498437	5.18625	0.365741	79	NA
2	14295496	5.18609	0.347222	75	NA
2	14295497	5.18609	0.347222	75	NA
2	14295557	5.18609	0.347222	75	NA
2	14295653	5.18609	0.347222	75	NA
2	14295733	5.18609	0.347222	75	NA
2	14295735	5.18609	0.347222	75	NA
2	14295755	5.18609	0.347222	75	NA
2	14295964	5.18609	0.347222	75	NA
2	14295978	5.18609	0.347222	75	NA
2	14295983	5.18609	0.347222	75	NA
2	14295993	5.18609	0.347222	75	NA
2	14296035	5.18609	0.347222	75	NA
2	14296081	5.18609	0.347222	75	NA
2	14296109	5.18609	0.347222	75	NA
2	14296236	5.18609	0.347222	75	NA
2	14296254	5.18609	0.347222	75	NA
2	14297078	5.18609	0.347222	75	NA
2	14297079	5.18609	0.347222	75	NA
2	14297163	5.18609	0.347222	75	NA
2	14297172	5.18609	0.347222	75	NA
2	15010293	5.18421	0.115741	25	NA
5	26035243	5.18387	0.0648148	14	NA
2	9626926	5.18225	0.101852	22	NA
4	726474	5.18004	0.175926	38	NA
1	6860981	5.17997	0.106481	23	NA
4	475811	5.17967	0.319444	69	NA
4	1047904	5.17897	0.0509259	11	NA
1	6747333	5.17863	0.152778	33	NA
1	6747395	5.17863	0.152778	33	NA
1	6747410	5.17863	0.152778	33	NA
1	6747412	5.17863	0.152778	33	NA
4	14362292	5.17488	0.101852	22	NA
3	5809101	5.17313	0.138889	30	NA
3	5809840	5.17313	0.138889	30	NA
1	6536217	5.17188	0.351852	76	NA
1	4627422	5.1715	0.462963	100	NA
5	9043317	5.17147	0.134259	29	NA
3	22327999	5.17138	0.0925926	20	NA
5	8735733	5.17029	0.0648148	14	NA
2	9605302	5.17018	0.087963	19	NA
2	17788611	5.1679	0.393518	85	NA
2	17788614	5.1679	0.393518	85	NA
2	17788615	5.1679	0.393518	85	NA
4	15631807	5.16779	0.467593	101	NA
5	9054726	5.16706	0.208333	45	NA
5	15742708	5.16577	0.0648148	14	NA
3	9907276	5.16542	0.111111	24	NA
3	9907290	5.16542	0.111111	24	NA
3	9907322	5.16542	0.111111	24	NA
2	14657082	5.16469	0.0833333	18	NA
2	14659339	5.16469	0.0833333	18	NA
2	7065378	5.16042	0.472222	102	NA
2	15008369	5.15986	0.0925926	20	NA
4	548296	5.15848	0.398148	86	NA
3	22364936	5.1582	0.203704	44	NA
4	220611	5.1582	0.203704	44	NA
5	8666120	5.15602	0.0925926	20	NA
5	8666219	5.15602	0.0925926	20	NA
5	8666862	5.15602	0.0925926	20	NA
5	8667436	5.15602	0.0925926	20	NA
5	8667517	5.15602	0.0925926	20	NA
5	15396127	5.15225	0.0601852	13	NA
2	12250697	5.15224	0.12037	26	NA
2	12250749	5.15224	0.12037	26	NA
1	6571531	5.15121	0.361111	78	NA
2	8700561	5.15103	0.319444	69	NA
2	8700589	5.15103	0.319444	69	NA
5	25345208	5.14918	0.240741	52	NA
5	9944956	5.1477	0.152778	33	NA
5	9944958	5.1477	0.152778	33	NA
5	9944997	5.1477	0.152778	33	NA
5	9945136	5.1477	0.152778	33	NA
5	9945302	5.1477	0.152778	33	NA
5	9945343	5.1477	0.152778	33	NA
5	8382169	5.14751	0.106481	23	NA
5	8382258	5.14751	0.106481	23	NA
5	8382265	5.14751	0.106481	23	NA
5	8382304	5.14751	0.106481	23	NA
5	8382308	5.14751	0.106481	23	NA
5	8382329	5.14751	0.106481	23	NA
5	8382421	5.14751	0.106481	23	NA
2	8700829	5.14682	0.25463	55	NA
2	8700831	5.14682	0.25463	55	NA
2	8700864	5.14682	0.25463	55	NA
2	8700871	5.14682	0.25463	55	NA
2	8700887	5.14682	0.25463	55	NA
5	9876766	5.14632	0.0740741	16	NA
3	23385106	5.13889	0.203704	44	NA
3	9907217	5.13822	0.185185	40	NA
2	14294213	5.13702	0.347222	75	NA
2	14294224	5.13702	0.347222	75	NA
2	14294256	5.13702	0.347222	75	NA
2	14294302	5.13702	0.347222	75	NA
2	14294321	5.13702	0.347222	75	NA
2	14294335	5.13702	0.347222	75	NA
2	14294342	5.13702	0.347222	75	NA
2	14294344	5.13702	0.347222	75	NA
2	14294461	5.13702	0.347222	75	NA
2	14294496	5.13702	0.347222	75	NA
2	14294524	5.13702	0.347222	75	NA
2	14294623	5.13702	0.347222	75	NA
2	14294625	5.13702	0.347222	75	NA
2	14294653	5.13702	0.347222	75	NA
2	14294751	5.13702	0.347222	75	NA
2	14294777	5.13702	0.347222	75	NA
2	14294953	5.13702	0.347222	75	NA
2	14295079	5.13702	0.347222	75	NA
2	14295082	5.13702	0.347222	75	NA
2	14295084	5.13702	0.347222	75	NA
2	14295090	5.13702	0.347222	75	NA
2	14295092	5.13702	0.347222	75	NA
2	14295094	5.13702	0.347222	75	NA
2	14295097	5.13702	0.347222	75	NA
2	14295324	5.13702	0.347222	75	NA
2	14295329	5.13702	0.347222	75	NA
2	14886219	5.13655	0.0833333	18	NA
1	6746886	5.13458	0.0787037	17	NA
4	14330087	5.13456	0.0694445	15	NA
4	15499901	5.13446	0.37037	80	NA
4	4846918	5.1336	0.111111	24	NA
4	4847896	5.1336	0.111111	24	NA
4	4849455	5.1336	0.111111	24	NA
4	15904273	5.13177	0.194444	42	NA
5	2552679	5.13126	0.398148	86	NA
4	15592261	5.1305	0.439815	95	NA
2	15020464	5.1302	0.0694445	15	NA
2	13211612	5.1299	0.148148	32	NA
2	13214350	5.1299	0.148148	32	NA
2	13217342	5.1299	0.148148	32	NA
4	549506	5.12935	0.449074	97	NA
1	24794760	5.12585	0.134259	29	NA
2	14864227	5.12571	0.125	27	NA
4	15632607	5.12472	0.458333	99	NA
5	9842003	5.12425	0.0601852	13	NA
5	9842743	5.12425	0.0601852	13	NA
5	26256780	5.12402	0.342593	74	NA
4	15631503	5.11923	0.481482	104	NA
5	8514150	5.11921	0.087963	19	NA
5	8519877	5.11921	0.087963	19	NA
5	8521892	5.11921	0.087963	19	NA
5	8522254	5.11921	0.087963	19	NA
5	8522426	5.11921	0.087963	19	NA
5	8523261	5.11921	0.087963	19	NA
5	8523828	5.11921	0.087963	19	NA
5	8529358	5.11562	0.0972222	21	NA
4	18163590	5.11307	0.180556	39	NA
5	2194237	5.11042	0.439815	95	NA
4	15501304	5.11013	0.365741	79	NA
5	9945476	5.10943	0.199074	43	NA
2	13480165	5.10926	0.328704	71	NA
2	13550197	5.1085	0.189815	41	NA
1	6178647	5.10098	0.0601852	13	NA
1	6179431	5.10098	0.0601852	13	NA
1	6186995	5.10098	0.0601852	13	NA
3	387926	5.10097	0.157407	34	NA
5	26264965	5.0998	0.347222	75	NA
2	14264066	5.09878	0.208333	45	NA
5	2453121	5.09748	0.347222	75	NA
3	9905302	5.09555	0.0740741	16	NA
2	14726166	5.09485	0.111111	24	NA
2	14733803	5.09485	0.111111	24	NA
2	14734192	5.09485	0.111111	24	NA
5	23203762	5.09364	0.462963	100	NA
3	14571409	5.09317	0.0509259	11	NA
4	15511486	5.09282	0.398148	86	NA
4	15511604	5.09282	0.398148	86	NA
2	14737362	5.0927	0.143519	31	NA
2	14737469	5.0927	0.143519	31	NA
2	14737763	5.0927	0.143519	31	NA
2	14737836	5.0927	0.143519	31	NA
2	14738023	5.0927	0.143519	31	NA
2	14738029	5.0927	0.143519	31	NA
2	14738089	5.0927	0.143519	31	NA
2	14738192	5.0927	0.143519	31	NA
2	14738209	5.0927	0.143519	31	NA
2	14738213	5.0927	0.143519	31	NA
2	14738306	5.0927	0.143519	31	NA
2	14738320	5.0927	0.143519	31	NA
2	14738357	5.0927	0.143519	31	NA
2	14738435	5.0927	0.143519	31	NA
2	14738438	5.0927	0.143519	31	NA
2	14738528	5.0927	0.143519	31	NA
2	14738550	5.0927	0.143519	31	NA
2	14738743	5.0927	0.143519	31	NA
2	14739040	5.0927	0.143519	31	NA
2	14739094	5.0927	0.143519	31	NA
2	14739095	5.0927	0.143519	31	NA
2	14739101	5.0927	0.143519	31	NA
2	14739328	5.0927	0.143519	31	NA
2	14739362	5.0927	0.143519	31	NA
2	14739366	5.0927	0.143519	31	NA
2	14739425	5.0927	0.143519	31	NA
2	14739477	5.0927	0.143519	31	NA
2	14739510	5.0927	0.143519	31	NA
2	14739539	5.0927	0.143519	31	NA
2	14739563	5.0927	0.143519	31	NA
2	14739577	5.0927	0.143519	31	NA
2	14739725	5.0927	0.143519	31	NA
2	14739748	5.0927	0.143519	31	NA
2	14739749	5.0927	0.143519	31	NA
2	14739753	5.0927	0.143519	31	NA
2	14739794	5.0927	0.143519	31	NA
2	14739798	5.0927	0.143519	31	NA
2	14739812	5.0927	0.143519	31	NA
2	14739813	5.0927	0.143519	31	NA
2	14739819	5.0927	0.143519	31	NA
2	14739821	5.0927	0.143519	31	NA
2	14739822	5.0927	0.143519	31	NA
2	14739838	5.0927	0.143519	31	NA
2	14739839	5.0927	0.143519	31	NA
2	14739851	5.0927	0.143519	31	NA
2	14739867	5.0927	0.143519	31	NA
2	14739896	5.0927	0.143519	31	NA
2	14739897	5.0927	0.143519	31	NA
2	14739905	5.0927	0.143519	31	NA
2	14739924	5.0927	0.143519	31	NA
2	14739926	5.0927	0.143519	31	NA
2	14739927	5.0927	0.143519	31	NA
2	14740071	5.0927	0.143519	31	NA
2	14740159	5.0927	0.143519	31	NA
2	14740167	5.0927	0.143519	31	NA
2	14740246	5.0927	0.143519	31	NA
2	14740262	5.0927	0.143519	31	NA
2	14740273	5.0927	0.143519	31	NA
2	14740287	5.0927	0.143519	31	NA
2	14740291	5.0927	0.143519	31	NA
2	14740296	5.0927	0.143519	31	NA
2	14740306	5.0927	0.143519	31	NA
2	14740314	5.0927	0.143519	31	NA
2	14740347	5.0927	0.143519	31	NA
2	14740445	5.0927	0.143519	31	NA
2	14740532	5.0927	0.143519	31	NA
2	14740565	5.0927	0.143519	31	NA
2	14740572	5.0927	0.143519	31	NA
2	14740610	5.0927	0.143519	31	NA
2	14740766	5.0927	0.143519	31	NA
2	14740826	5.0927	0.143519	31	NA
2	14740850	5.0927	0.143519	31	NA
2	14740878	5.0927	0.143519	31	NA
2	14740932	5.0927	0.143519	31	NA
2	14740933	5.0927	0.143519	31	NA
2	14740982	5.0927	0.143519	31	NA
2	14741021	5.0927	0.143519	31	NA
2	14741022	5.0927	0.143519	31	NA
2	14741075	5.0927	0.143519	31	NA
2	14741123	5.0927	0.143519	31	NA
2	14741129	5.0927	0.143519	31	NA
2	14741166	5.0927	0.143519	31	NA
2	15025381	5.09112	0.222222	48	NA
5	26020853	5.09081	0.0555556	12	NA
5	26049122	5.09081	0.0555556	12	NA
4	657038	5.09006	0.277778	60	NA
4	214939	5.08926	0.319444	69	NA
3	10178370	5.08835	0.25463	55	NA
3	10178410	5.08835	0.25463	55	NA
3	10178473	5.08835	0.25463	55	NA
3	10178480	5.08835	0.25463	55	NA
3	10178481	5.08835	0.25463	55	NA
2	9584590	5.08776	0.24537	53	NA
1	8128241	5.08722	0.444444	96	NA
1	10700353	5.08712	0.0740741	16	NA
5	2077762	5.08448	0.402778	87	NA
5	2077767	5.08448	0.402778	87	NA
5	2078052	5.08448	0.402778	87	NA
5	2078054	5.08448	0.402778	87	NA
5	2078055	5.08448	0.402778	87	NA
5	2078115	5.08448	0.402778	87	NA
5	2078129	5.08448	0.402778	87	NA
5	2078156	5.08448	0.402778	87	NA
5	2078256	5.08448	0.402778	87	NA
5	2078261	5.08448	0.402778	87	NA
5	2078313	5.08448	0.402778	87	NA
5	2078797	5.08448	0.402778	87	NA
1	4627440	5.08375	0.407407	88	NA
1	4627478	5.08375	0.407407	88	NA
1	4627480	5.08375	0.407407	88	NA
1	4627484	5.08375	0.407407	88	NA
4	15319939	5.08315	0.222222	48	NA
5	9042097	5.0824	0.0601852	13	NA
5	9042492	5.0824	0.0601852	13	NA
2	14232709	5.08003	0.384259	83	NA
2	12225850	5.07831	0.0972222	21	NA
2	12225854	5.07831	0.0972222	21	NA
2	9721596	5.07776	0.0601852	13	NA
2	9721860	5.07776	0.0601852	13	NA
2	9721875	5.07776	0.0601852	13	NA
2	9722995	5.07776	0.0601852	13	NA
2	9723324	5.07776	0.0601852	13	NA
5	15833976	5.07556	0.125	27	NA
5	8541618	5.07399	0.12037	26	NA
5	8541642	5.07399	0.12037	26	NA
4	14207083	5.07252	0.0833333	18	NA
4	14122248	5.07087	0.0972222	21	NA
5	18104699	5.07081	0.152778	33	NA
5	18104713	5.07081	0.152778	33	NA
5	18104712	5.07081	0.152778	33	NA
3	22365784	5.0707	0.199074	43	NA
3	5864041	5.06931	0.212963	46	NA
3	5864059	5.06931	0.212963	46	NA
3	5864130	5.06931	0.212963	46	NA
3	5864393	5.06931	0.212963	46	NA
3	5864577	5.06931	0.212963	46	NA
3	5864789	5.06931	0.212963	46	NA
3	5865214	5.06931	0.212963	46	NA
3	5865327	5.06931	0.212963	46	NA
3	5865383	5.06931	0.212963	46	NA
3	5865497	5.06931	0.212963	46	NA
3	5865754	5.06931	0.212963	46	NA
3	5865770	5.06931	0.212963	46	NA
3	5865773	5.06931	0.212963	46	NA
3	5865849	5.06931	0.212963	46	NA
3	5866437	5.06931	0.212963	46	NA
3	5866959	5.06931	0.212963	46	NA
3	5867015	5.06931	0.212963	46	NA
3	5867050	5.06931	0.212963	46	NA
3	5867078	5.06931	0.212963	46	NA
3	5867129	5.06931	0.212963	46	NA
3	5867153	5.06931	0.212963	46	NA
3	5867210	5.06931	0.212963	46	NA
3	5867217	5.06931	0.212963	46	NA
5	26215275	5.06752	0.194444	42	NA
1	2856681	5.06713	0.180556	39	NA
1	2856688	5.06713	0.180556	39	NA
1	2856891	5.06713	0.180556	39	NA
5	26571989	5.06686	0.37963	82	NA
5	8584162	5.06636	0.231481	50	NA
4	547612	5.06627	0.356482	77	NA
5	26770403	5.06569	0.467593	101	NA
2	15081679	5.06461	0.087963	19	NA
3	5868461	5.06343	0.217593	47	NA
3	5868544	5.06343	0.217593	47	NA
4	528034	5.06289	0.337963	73	NA
5	18097238	5.06113	0.231481	50	NA
4	488198	5.06056	0.337963	73	NA
4	1349554	5.05975	0.111111	24	NA
5	18097334	5.05809	0.12963	28	NA
2	9743593	5.05806	0.0509259	11	NA
2	9743964	5.05806	0.0509259	11	NA
2	9744725	5.05806	0.0509259	11	NA
2	9745984	5.05806	0.0509259	11	NA
2	9747551	5.05806	0.0509259	11	NA
2	9747563	5.05806	0.0509259	11	NA
2	9747572	5.05806	0.0509259	11	NA
2	9747593	5.05806	0.0509259	11	NA
2	9747614	5.05806	0.0509259	11	NA
2	9747659	5.05806	0.0509259	11	NA
2	12225455	5.05772	0.101852	22	NA
2	12225462	5.05772	0.101852	22	NA
2	12225476	5.05772	0.101852	22	NA
2	12225477	5.05772	0.101852	22	NA
3	10178168	5.05429	0.435185	94	NA
3	10178177	5.05429	0.435185	94	NA
2	14715915	5.05408	0.101852	22	NA
2	19328164	5.05244	0.152778	33	NA
4	15481171	5.05217	0.148148	32	NA
5	9787243	5.05182	0.143519	31	NA
1	6555059	5.05158	0.333333	72	NA
1	6555068	5.05158	0.333333	72	NA
1	6555074	5.05158	0.333333	72	NA
1	6555251	5.05158	0.333333	72	NA
1	6555340	5.05158	0.333333	72	NA
1	6555346	5.05158	0.333333	72	NA
1	6555407	5.05158	0.333333	72	NA
1	6555544	5.05158	0.333333	72	NA
1	6555604	5.05158	0.333333	72	NA
5	25700604	5.05083	0.194444	42	NA
5	19940180	5.05074	0.481482	104	NA
3	400235	5.05071	0.171296	37	NA
3	10183653	5.05071	0.171296	37	NA
2	8799731	5.0498	0.476852	103	NA
3	23356219	5.04932	0.162037	35	NA
2	8783488	5.04803	0.412037	89	NA
5	26288043	5.04764	0.435185	94	NA
2	13486105	5.0473	0.444444	96	NA
3	5870774	5.0472	0.208333	45	NA
3	5870775	5.0472	0.208333	45	NA
1	6772600	5.04535	0.0601852	13	NA
2	687382	5.04172	0.12963	28	NA
2	14734196	5.03972	0.194444	42	NA
2	14734364	5.03972	0.194444	42	NA
4	15168165	5.03846	0.444444	96	NA
3	5870825	5.03812	0.222222	48	NA
5	26017676	5.03782	0.0925926	20	NA
4	5278681	5.03744	0.0972222	21	NA
3	9907086	5.03678	0.12037	26	NA
3	22315143	5.03506	0.231481	50	NA
5	9902042	5.03176	0.111111	24	NA
3	1868460	5.03118	0.416667	90	NA
2	1159407	5.02899	0.125	27	NA
5	26578601	5.02827	0.333333	72	NA
5	9800627	5.02688	0.0601852	13	NA
4	566560	5.02616	0.277778	60	NA
5	2250083	5.02606	0.0694445	15	NA
5	2251878	5.02606	0.0694445	15	NA
5	2252185	5.02606	0.0694445	15	NA
5	2255702	5.02606	0.0694445	15	NA
5	9048767	5.02579	0.087963	19	NA
5	2250287	5.02217	0.0648148	14	NA
5	7894149	5.01916	0.351852	76	NA
5	23197057	5.01884	0.472222	102	NA
5	23197210	5.01884	0.472222	102	NA
5	23197310	5.01884	0.472222	102	NA
5	23197316	5.01884	0.472222	102	NA
2	9689378	5.01771	0.0648148	14	NA
1	23332930	5.01758	0.490741	106	NA
2	1881671	5.01517	0.236111	51	NA
2	14636440	5.01515	0.106481	23	NA
3	8379978	5.01462	0.268518	58	NA
2	13512267	5.01445	0.472222	102	NA
2	13512270	5.01445	0.472222	102	NA
2	13512273	5.01445	0.472222	102	NA
4	158958	5.01291	0.486111	105	NA
2	14752241	5.01199	0.148148	32	NA
2	8777983	5.01049	0.402778	87	NA
4	15678748	5.00671	0.319444	69	NA
4	15678982	5.00671	0.319444	69	NA
4	14034717	5.00644	0.087963	19	NA
4	14068525	5.00644	0.087963	19	NA
2	13391037	5.00436	0.319444	69	NA
3	22287665	5.00353	0.300926	65	NA
3	7384868	5.00073	0.138889	30	NA
2	13512262	4.99967	0.467593	101	NA
5	4845241	4.99962	0.0555556	12	NA
2	13496328	4.99934	0.203704	44	NA
2	13496628	4.99934	0.203704	44	NA
2	13496670	4.99934	0.203704	44	NA
2	13496778	4.99934	0.203704	44	NA
2	13496826	4.99934	0.203704	44	NA
5	25905007	4.99892	0.273148	59	NA
2	12225471	4.9974	0.106481	23	NA
4	14122182	4.99589	0.0694445	15	NA
4	545343	4.99586	0.481482	104	NA
2	9035950	4.99512	0.291667	63	NA
4	15147124	4.99455	0.435185	94	NA
4	216381	4.99411	0.342593	74	NA
2	14815166	4.993	0.12037	26	NA
2	14815915	4.993	0.12037	26	NA
2	14822569	4.993	0.12037	26	NA
2	14823228	4.993	0.12037	26	NA
4	540261	4.9921	0.449074	97	NA
1	6841160	4.99159	0.0694445	15	NA
3	9910410	4.98924	0.125	27	NA
3	9910427	4.98924	0.125	27	NA
3	9910472	4.98924	0.125	27	NA
3	9910596	4.98924	0.125	27	NA
3	9910599	4.98924	0.125	27	NA
3	9910625	4.98924	0.125	27	NA
3	9910682	4.98924	0.125	27	NA
3	9910723	4.98924	0.125	27	NA
3	9910727	4.98924	0.125	27	NA
3	9910799	4.98924	0.125	27	NA
3	9911001	4.98924	0.125	27	NA
3	9911043	4.98924	0.125	27	NA
5	19882516	4.98877	0.333333	72	NA
1	6768289	4.98781	0.208333	45	NA
5	18552329	4.98626	0.37037	80	NA
3	23136588	4.98567	0.0972222	21	NA
3	23136726	4.98567	0.0972222	21	NA
3	23136767	4.98567	0.0972222	21	NA
2	9727797	4.98544	0.0601852	13	NA
2	9738852	4.98544	0.0601852	13	NA
2	9738853	4.98544	0.0601852	13	NA
2	9740269	4.98544	0.0601852	13	NA
2	9741954	4.98544	0.0601852	13	NA
4	13967110	4.98323	0.0509259	11	NA
2	9748144	4.98145	0.0462963	10	NA
2	9748150	4.98145	0.0462963	10	NA
[truncated: 5,219 more rows]
