# Supplementary material for: Ozone and nitrogen dioxide regulate similar gene expression responses in Arabidopsis but natural variation in the extent of cell death is likely controlled by different genetic loci
Source: Front Plant Sci. 2022 Oct 19;13:994779. doi: 10.3389/fpls.2022.994779 (PMC9627343; doi:10.3389/fpls.2022.994779)
Supplement: Supplementary file 9 [file Table_9.xlsx]

## Sheet: O3_ion_leakage
Supplementary Table S9. Ion leakage measurements of O3 and NO2 treated plants. The measurements are percentages of electrolyte leakage of the samples 18-24 h after rosette harvest from the total electrolyte content of the sample. Samples were fumigated for O3 (350 ppm, 6 h) in Helsinki and NO2 (10 ppm or 30 ppm, 6 h) in Munich. Plants with the same experiment code were fumigated at the same time.
Treatment	Line	Experiment	Ion leakage (%)
350 ppb ozone	Col-0	R1	4
350 ppb ozone	Col-0	R1	8.8
350 ppb ozone	Col-0	R1	3.4
350 ppb ozone	Col-0	R1	3.3
350 ppb ozone	Col-0	R1	6.1
350 ppb ozone	Col-0	R1	4.5
350 ppb ozone	Col-0	R1	5
350 ppb ozone	Col-0	R1	6.1
350 ppb ozone	Col-0	R1	8.8
350 ppb ozone	Col-0	R1	4.7
Clean air control	Col-0	R1	6.0911
Clean air control	Col-0	R1	5.82938
Clean air control	Col-0	R1	3.8676
Clean air control	Col-0	R1	6.77419
Clean air control	Col-0	R1	8.99582
Clean air control	Col-0	R1	4.16201
Clean air control	Col-0	R1	4.32331
Clean air control	Col-0	R1	3.65169
Clean air control	Col-0	R1	3.225
Clean air control	Col-0	R1	4.57971
350 ppb ozone	mpk6	R1	12.2
350 ppb ozone	mpk6	R1	5.1
350 ppb ozone	mpk6	R1	3.4
350 ppb ozone	mpk6	R1	4.4
350 ppb ozone	mpk6	R1	4.8
350 ppb ozone	mpk6	R1	6.4
350 ppb ozone	mpk6	R1	4.4
350 ppb ozone	mpk6	R1	7.7
350 ppb ozone	mpk6	R1	5.5
350 ppb ozone	mpk6	R1	15
Clean air control	mpk6	R1	2.27957
Clean air control	mpk6	R1	1.82203
Clean air control	mpk6	R1	3.45515
Clean air control	mpk6	R1	1.44578
Clean air control	mpk6	R1	4.23913
Clean air control	mpk6	R1	2.67062
Clean air control	mpk6	R1	5.40019
Clean air control	mpk6	R1	5.88556
Clean air control	mpk6	R1	2.11581
Clean air control	mpk6	R1	3.30049
350 ppb ozone	Col-0	R2	6
350 ppb ozone	Col-0	R2	2.4
350 ppb ozone	Col-0	R2	5.2
350 ppb ozone	Col-0	R2	2.7
350 ppb ozone	Col-0	R2	2.7
350 ppb ozone	Col-0	R2	4.7
350 ppb ozone	Col-0	R2	2.4
350 ppb ozone	Col-0	R2	3.9
350 ppb ozone	Col-0	R2	3.5
350 ppb ozone	Col-0	R2	5.8
Clean air control	Col-0	R2	2.40541
Clean air control	Col-0	R2	3.12925
Clean air control	Col-0	R2	1.97568
Clean air control	Col-0	R2	4.57903
Clean air control	Col-0	R2	2.76956
Clean air control	Col-0	R2	1.64151
Clean air control	Col-0	R2	6.20536
Clean air control	Col-0	R2	2.42656
Clean air control	Col-0	R2	1.95652
350 ppb ozone	mpk6	R2	3.4
350 ppb ozone	mpk6	R2	4.1
350 ppb ozone	mpk6	R2	2.9
350 ppb ozone	mpk6	R2	4
350 ppb ozone	mpk6	R2	2.3
350 ppb ozone	mpk6	R2	12.8
350 ppb ozone	mpk6	R2	9
350 ppb ozone	mpk6	R2	4.2
350 ppb ozone	mpk6	R2	3.5
350 ppb ozone	mpk6	R2	2.5
Clean air control	mpk6	R2	2.26619
Clean air control	mpk6	R2	2.22672
Clean air control	mpk6	R2	1.60858
Clean air control	mpk6	R2	1.58879
Clean air control	mpk6	R2	1.89711
Clean air control	mpk6	R2	2.32558
Clean air control	mpk6	R2	1.86079
Clean air control	mpk6	R2	4.90476
Clean air control	mpk6	R2	2.41228
Clean air control	mpk6	R2	1.54867
350 ppb ozone	Col-0	R3	4.3
350 ppb ozone	Col-0	R3	5.9
350 ppb ozone	Col-0	R3	2.4
350 ppb ozone	Col-0	R3	2.7
350 ppb ozone	Col-0	R3	4.1
350 ppb ozone	Col-0	R3	4.7
350 ppb ozone	Col-0	R3	4.1
350 ppb ozone	Col-0	R3	4.4
350 ppb ozone	Col-0	R3	4.8
350 ppb ozone	Col-0	R3	5
Clean air control	Col-0	R3	2.82051
Clean air control	Col-0	R3	2.26601
Clean air control	Col-0	R3	2.66376
Clean air control	Col-0	R3	2.34127
Clean air control	Col-0	R3	3.46614
Clean air control	Col-0	R3	2.84457
Clean air control	Col-0	R3	2.58462
Clean air control	Col-0	R3	7.52533
Clean air control	Col-0	R3	2.08738
Clean air control	Col-0	R3	2.36175
350 ppb ozone	mpk6	R3	9.2
350 ppb ozone	mpk6	R3	10.6
350 ppb ozone	mpk6	R3	7.9
350 ppb ozone	mpk6	R3	6.5
350 ppb ozone	mpk6	R3	10.8
350 ppb ozone	mpk6	R3	7.5
350 ppb ozone	mpk6	R3	5.7
350 ppb ozone	mpk6	R3	10.6
350 ppb ozone	mpk6	R3	7.7
350 ppb ozone	mpk6	R3	7
Clean air control	mpk6	R3	3.00578
Clean air control	mpk6	R3	2.65306
Clean air control	mpk6	R3	8.56589
Clean air control	mpk6	R3	2.53425
Clean air control	mpk6	R3	2.46667
Clean air control	mpk6	R3	2.38235
Clean air control	mpk6	R3	2.2314
Clean air control	mpk6	R3	1.99377
Clean air control	mpk6	R3	2.89515
Clean air control	mpk6	R3	2.17391
350 ppb ozone	Col-0	R4	4.3
350 ppb ozone	Col-0	R4	2.9
350 ppb ozone	Col-0	R4	4.4
350 ppb ozone	Col-0	R4	3.3
350 ppb ozone	Col-0	R4	3.6
350 ppb ozone	Col-0	R4	5.1
350 ppb ozone	Col-0	R4	3.1
350 ppb ozone	Col-0	R4	4.3
350 ppb ozone	Col-0	R4	4.4
350 ppb ozone	Col-0	R4	11.3
Clean air control	Col-0	R4	2.71581
Clean air control	Col-0	R4	2.16216
Clean air control	Col-0	R4	1.93548
Clean air control	Col-0	R4	3.53333
Clean air control	Col-0	R4	2.36585
Clean air control	Col-0	R4	2.73764
Clean air control	Col-0	R4	5.27027
Clean air control	Col-0	R4	2.04633
Clean air control	Col-0	R4	1.85455
Clean air control	Col-0	R4	2.29814
350 ppb ozone	mpk6	R4	4.7
350 ppb ozone	mpk6	R4	3.8
350 ppb ozone	mpk6	R4	10.2
350 ppb ozone	mpk6	R4	4.2
350 ppb ozone	mpk6	R4	3.9
350 ppb ozone	mpk6	R4	4.2
350 ppb ozone	mpk6	R4	4.1
350 ppb ozone	mpk6	R4	4.8
350 ppb ozone	mpk6	R4	10.7
350 ppb ozone	mpk6	R4	3.2
Clean air control	mpk6	R4	2.84698
Clean air control	mpk6	R4	2.17284
Clean air control	mpk6	R4	2.26244
Clean air control	mpk6	R4	2.48408
Clean air control	mpk6	R4	2.48792
Clean air control	mpk6	R4	3.77005
Clean air control	mpk6	R4	2.93478
Clean air control	mpk6	R4	2.76946
Clean air control	mpk6	R4	2.8869
Clean air control	mpk6	R4	2.44526
350 ppb ozone	Col-0	R5	3
350 ppb ozone	Col-0	R5	3.5
350 ppb ozone	Col-0	R5	2.6
350 ppb ozone	Col-0	R5	6.3
350 ppb ozone	Col-0	R5	2
350 ppb ozone	Col-0	R5	3.3
350 ppb ozone	Col-0	R5	2.1
350 ppb ozone	Col-0	R5	2.7
350 ppb ozone	Col-0	R5	3
350 ppb ozone	Col-0	R5	11.2
Clean air control	Col-0	R5	5.42237
Clean air control	Col-0	R5	3.01318
Clean air control	Col-0	R5	3.34928
Clean air control	Col-0	R5	4.00641
Clean air control	Col-0	R5	4.85782
Clean air control	Col-0	R5	2.66445
Clean air control	Col-0	R5	2.33333
Clean air control	Col-0	R5	3.67384
Clean air control	Col-0	R5	3.49076
Clean air control	Col-0	R5	3.12217
350 ppb ozone	mpk6	R5	11.9
350 ppb ozone	mpk6	R5	8.3
350 ppb ozone	mpk6	R5	3.9
350 ppb ozone	mpk6	R5	5.1
350 ppb ozone	mpk6	R5	6.7
350 ppb ozone	mpk6	R5	4.7
350 ppb ozone	mpk6	R5	12.6
350 ppb ozone	mpk6	R5	6.6
350 ppb ozone	mpk6	R5	5.1
350 ppb ozone	mpk6	R5	5.7
Clean air control	mpk6	R5	2.17391
Clean air control	mpk6	R5	1.84978
Clean air control	mpk6	R5	3.9272
Clean air control	mpk6	R5	2.4447
Clean air control	mpk6	R5	2.83775
Clean air control	mpk6	R5	3.0648
Clean air control	mpk6	R5	3.36391
Clean air control	mpk6	R5	2.47525
Clean air control	mpk6	R5	4.94071
Clean air control	mpk6	R5	3.11751
350 ppb ozone	Col-0	R6	5.2
350 ppb ozone	Col-0	R6	3
350 ppb ozone	Col-0	R6	3.4
350 ppb ozone	Col-0	R6	3.9
350 ppb ozone	Col-0	R6	3.3
350 ppb ozone	Col-0	R6	4.1
350 ppb ozone	Col-0	R6	10
350 ppb ozone	Col-0	R6	1.9
350 ppb ozone	Col-0	R6	2.2
350 ppb ozone	Col-0	R6	3.2
Clean air control	Col-0	R6	2.35294
Clean air control	Col-0	R6	4.44
Clean air control	Col-0	R6	2.89855
Clean air control	Col-0	R6	4.07066
Clean air control	Col-0	R6	3.14704
Clean air control	Col-0	R6	4.84721
Clean air control	Col-0	R6	3.33333
Clean air control	Col-0	R6	2.03448
Clean air control	Col-0	R6	2.14997
Clean air control	Col-0	R6	2.48027
350 ppb ozone	mpk6	R6	10.2
350 ppb ozone	mpk6	R6	12.1
350 ppb ozone	mpk6	R6	4.7
350 ppb ozone	mpk6	R6	8.9
350 ppb ozone	mpk6	R6	5.8
350 ppb ozone	mpk6	R6	8.9
350 ppb ozone	mpk6	R6	12
350 ppb ozone	mpk6	R6	11.7
350 ppb ozone	mpk6	R6	14.2
350 ppb ozone	mpk6	R6	7.5
Clean air control	mpk6	R6	2.91339
Clean air control	mpk6	R6	6.91406
Clean air control	mpk6	R6	3.68664
Clean air control	mpk6	R6	7.83019
Clean air control	mpk6	R6	2.35294
Clean air control	mpk6	R6	2.20994
Clean air control	mpk6	R6	2.65781
Clean air control	mpk6	R6	2.59837
Clean air control	mpk6	R6	2.05184
Clean air control	mpk6	R6	2.34637
350 ppb ozone	Col-0	A1	29.1453
350 ppb ozone	Col-0	A1	15.0679
350 ppb ozone	Col-0	A1	31.2987
350 ppb ozone	Col-0	A1	34.1601
Clean air control	Col-0	A1	17.96
Clean air control	Col-0	A1	13.63
Clean air control	Col-0	A1	18.2
Clean air control	Col-0	A1	12.01
350 ppb ozone	At1g19485	A1	30.1567
350 ppb ozone	At1g19485	A1	13.7674
350 ppb ozone	At1g19485	A1	19.097
350 ppb ozone	At1g19485	A1	15.4857
350 ppb ozone	At1g19485	A1	25.1029
Clean air control	At1g19485	A1	10.58
Clean air control	At1g19485	A1	11.97
Clean air control	At1g19485	A1	15.67
Clean air control	At1g19485	A1	17.08
Clean air control	At1g19485	A1	10.66
350 ppb ozone	Col-0	A2	4.83209
350 ppb ozone	Col-0	A2	8.03184
350 ppb ozone	Col-0	A2	7.24762
350 ppb ozone	Col-0	A2	7.79677
350 ppb ozone	Col-0	A2	7.5388
Clean air control	Col-0	A2	7.4308
Clean air control	Col-0	A2	4.89736
Clean air control	Col-0	A2	6.5678
Clean air control	Col-0	A2	8.20513
Clean air control	Col-0	A2	12.6542
350 ppb ozone	At1g19485	A2	11.0841
350 ppb ozone	At1g19485	A2	6.68064
350 ppb ozone	At1g19485	A2	9.45819
350 ppb ozone	At1g19485	A2	9.68889
350 ppb ozone	At1g19485	A2	7.32084
Clean air control	At1g19485	A2	12.8169
Clean air control	At1g19485	A2	15.9687
Clean air control	At1g19485	A2	7.01113
Clean air control	At1g19485	A2	8.66035
Clean air control	At1g19485	A2	6.54242
350 ppb ozone	Col-0	B1	47.0125
350 ppb ozone	Col-0	B1	18.6567
350 ppb ozone	Col-0	B1	45.3444
350 ppb ozone	Col-0	B1	26.8166
350 ppb ozone	Col-0	B1	22.0083
Clean air control	Col-0	B1	7.16129
Clean air control	Col-0	B1	8.58333
Clean air control	Col-0	B1	6.66667
Clean air control	Col-0	B1	7.27273
Clean air control	Col-0	B1	8.75
350 ppb ozone	cngc1	B1	36.9343
350 ppb ozone	cngc1	B1	16.7707
350 ppb ozone	cngc1	B1	24.893
350 ppb ozone	cngc1	B1	30.5375
350 ppb ozone	cngc1	B1	35.6231
Clean air control	cngc1	B1	8.3075
Clean air control	cngc1	B1	8.72698
Clean air control	cngc1	B1	5.23256
Clean air control	cngc1	B1	7.60563
Clean air control	cngc1	B1	9.73236
350 ppb ozone	At1g19480	B1	36.017
350 ppb ozone	At1g19480	B1	52.974
350 ppb ozone	At1g19480	B1	55.2885
350 ppb ozone	At1g19480	B1	62.1875
350 ppb ozone	At1g19480	B1	50.7847
Clean air control	At1g19480	B1	5.19263
Clean air control	At1g19480	B1	7.80578
Clean air control	At1g19480	B1	7.80347
Clean air control	At1g19480	B1	6.51444
Clean air control	At1g19480	B1	12.7778
350 ppb ozone	Col-0	B2	20.9756
350 ppb ozone	Col-0	B2	60.8871
350 ppb ozone	Col-0	B2	17.4731
350 ppb ozone	Col-0	B2	26.7582
350 ppb ozone	Col-0	B2	16.1583
Clean air control	Col-0	B2	5.87326
Clean air control	Col-0	B2	5.66166
Clean air control	Col-0	B2	6.52052
Clean air control	Col-0	B2	10.263
Clean air control	Col-0	B2	7.85936
350 ppb ozone	cngc1	B2	54.3662
350 ppb ozone	cngc1	B2	50.3731
350 ppb ozone	cngc1	B2	35.9197
350 ppb ozone	cngc1	B2	62.5
350 ppb ozone	cngc1	B2	26.8139
Clean air control	cngc1	B2	8.06213
Clean air control	cngc1	B2	8.81543
Clean air control	cngc1	B2	7.69231
Clean air control	cngc1	B2	6.52921
Clean air control	cngc1	B2	6.66667
350 ppb ozone	At1g19480	B2	29.9074
350 ppb ozone	At1g19480	B2	45.3423
350 ppb ozone	At1g19480	B2	28.9855
350 ppb ozone	At1g19480	B2	45.2632
350 ppb ozone	At1g19480	B2	45.8084
Clean air control	At1g19480	B2	5.13428
Clean air control	At1g19480	B2	8.04167
Clean air control	At1g19480	B2	4.60465
Clean air control	At1g19480	B2	8.13278
Clean air control	At1g19480	B2	17.0724
350 ppb ozone	Col-0	B3	37.9933
350 ppb ozone	Col-0	B3	21.1268
350 ppb ozone	Col-0	B3	32.3881
350 ppb ozone	Col-0	B3	19.0806
350 ppb ozone	Col-0	B3	21.9636
Clean air control	Col-0	B3	12.7835
Clean air control	Col-0	B3	9.80843
Clean air control	Col-0	B3	10.9205
Clean air control	Col-0	B3	10.6757
Clean air control	Col-0	B3	9.84547
350 ppb ozone	cngc1	B3	37.1064
350 ppb ozone	cngc1	B3	59.6882
350 ppb ozone	cngc1	B3	34.5758
350 ppb ozone	cngc1	B3	56.9863
350 ppb ozone	cngc1	B3	47.017
Clean air control	cngc1	B3	16.2877
Clean air control	cngc1	B3	7.61702
Clean air control	cngc1	B3	18.6942
Clean air control	cngc1	B3	9
Clean air control	cngc1	B3	8.20029
350 ppb ozone	At1g19480	B3	29.4828
350 ppb ozone	At1g19480	B3	40.5782
350 ppb ozone	At1g19480	B3	34.9363
350 ppb ozone	At1g19480	B3	38.6145
350 ppb ozone	At1g19480	B3	27.9641
Clean air control	At1g19480	B3	11.8539
Clean air control	At1g19480	B3	21.9031
Clean air control	At1g19480	B3	9.86513
Clean air control	At1g19480	B3	17.274
Clean air control	At1g19480	B3	11.6742
350 ppb ozone	Col-0	B4	25.3448
350 ppb ozone	Col-0	B4	24.8106
350 ppb ozone	Col-0	B4	27.0245
350 ppb ozone	Col-0	B4	31.4439
350 ppb ozone	Col-0	B4	23.9437
Clean air control	Col-0	B4	11.2438
Clean air control	Col-0	B4	10.5809
Clean air control	Col-0	B4	11.6149
Clean air control	Col-0	B4	9.87705
Clean air control	Col-0	B4	10.2874
350 ppb ozone	cngc1	B4	38.1416
350 ppb ozone	cngc1	B4	31.7857
350 ppb ozone	cngc1	B4	31.6149
350 ppb ozone	cngc1	B4	42.5581
350 ppb ozone	cngc1	B4	40.5417
Clean air control	cngc1	B4	11.5013
Clean air control	cngc1	B4	10.5929
Clean air control	cngc1	B4	9.48328
Clean air control	cngc1	B4	8.64767
Clean air control	cngc1	B4	9.71774
350 ppb ozone	At1g19480	B4	37.6978
350 ppb ozone	At1g19480	B4	30.4149
350 ppb ozone	At1g19480	B4	25.6322
350 ppb ozone	At1g19480	B4	30.8547
350 ppb ozone	At1g19480	B4	25.1553
Clean air control	At1g19480	B4	11.4238
Clean air control	At1g19480	B4	13.4749
Clean air control	At1g19480	B4	10.8589
Clean air control	At1g19480	B4	7.92491
Clean air control	At1g19480	B4	12.8832
350 ppb ozone	Col-0	B5	31.6949
350 ppb ozone	Col-0	B5	25.2033
350 ppb ozone	Col-0	B5	38.4615
350 ppb ozone	Col-0	B5	20.6897
350 ppb ozone	Col-0	B5	27.8571
Clean air control	Col-0	B5	11.3483
Clean air control	Col-0	B5	11.1888
Clean air control	Col-0	B5	11.4919
Clean air control	Col-0	B5	9.9646
Clean air control	Col-0	B5	9.53846
350 ppb ozone	cngc1	B5	57.2314
350 ppb ozone	cngc1	B5	86.2903
350 ppb ozone	cngc1	B5	43.4
350 ppb ozone	cngc1	B5	19.7436
350 ppb ozone	cngc1	B5	15.0375
Clean air control	cngc1	B5	20.6226
Clean air control	cngc1	B5	9.15842
Clean air control	cngc1	B5	8.25073
Clean air control	cngc1	B5	12.0225
Clean air control	cngc1	B5	8.75472
350 ppb ozone	At1g19480	B5	39.2606
350 ppb ozone	At1g19480	B5	24.9206
350 ppb ozone	At1g19480	B5	64.64
350 ppb ozone	At1g19480	B5	28.24
350 ppb ozone	At1g19480	B5	60
Clean air control	At1g19480	B5	7.59483
Clean air control	At1g19480	B5	10.2958
Clean air control	At1g19480	B5	8.59322
Clean air control	At1g19480	B5	9.95798
Clean air control	At1g19480	B5	8.70667
350 ppb ozone	At1g19485	B5	21.8518
350 ppb ozone	At1g19485	B5	47.4661
350 ppb ozone	At1g19485	B5	28.2857
350 ppb ozone	At1g19485	B5	28.093
350 ppb ozone	At1g19485	B5	49.9052
Clean air control	At1g19485	B5	18.2037
Clean air control	At1g19485	B5	7.25974
Clean air control	At1g19485	B5	8.40113
Clean air control	At1g19485	B5	9.95062
Clean air control	At1g19485	B5	8.1875
350 ppb ozone	Col-0	B6	19.25
350 ppb ozone	Col-0	B6	63.0612
350 ppb ozone	Col-0	B6	30.8541
350 ppb ozone	Col-0	B6	26.4778
350 ppb ozone	Col-0	B6	37.8698
Clean air control	Col-0	B6	9.95777
Clean air control	Col-0	B6	10.359
Clean air control	Col-0	B6	5.70093
Clean air control	Col-0	B6	7.08372
Clean air control	Col-0	B6	8.69597
350 ppb ozone	cngc1	B6	23.2922
350 ppb ozone	cngc1	B6	24.3775
350 ppb ozone	cngc1	B6	31.9706
350 ppb ozone	cngc1	B6	40.2778
350 ppb ozone	cngc1	B6	36.8699
Clean air control	cngc1	B6	11.8015
Clean air control	cngc1	B6	8.29268
Clean air control	cngc1	B6	7.8853
Clean air control	cngc1	B6	8.70968
Clean air control	cngc1	B6	7.77165
350 ppb ozone	At1g19480	B6	25.9557
350 ppb ozone	At1g19480	B6	70.32
350 ppb ozone	At1g19480	B6	22.0844
350 ppb ozone	At1g19480	B6	20.2931
350 ppb ozone	At1g19480	B6	18.7067
Clean air control	At1g19480	B6	7.06699
Clean air control	At1g19480	B6	6.98397
Clean air control	At1g19480	B6	5.83748
Clean air control	At1g19480	B6	9.21242
Clean air control	At1g19480	B6	9.78941
350 ppb ozone	At1g19485	B6	22.3529
350 ppb ozone	At1g19485	B6	37.561
350 ppb ozone	At1g19485	B6	15.5569
350 ppb ozone	At1g19485	B6	23.3266
350 ppb ozone	At1g19485	B6	16.6301
Clean air control	At1g19485	B6	7.13706
Clean air control	At1g19485	B6	7.68271
Clean air control	At1g19485	B6	14.2463
Clean air control	At1g19485	B6	7.45575
Clean air control	At1g19485	B6	10.1104
350 ppb ozone	Col-0	C1	14.1923
350 ppb ozone	Col-0	C1	9.51899
350 ppb ozone	Col-0	C1	16.9595
350 ppb ozone	Col-0	C1	9.55556
350 ppb ozone	Col-0	C1	19.3427
Clean air control	Col-0	C1	3.86228
Clean air control	Col-0	C1	3.73171
Clean air control	Col-0	C1	3.78871
Clean air control	Col-0	C1	3.67347
Clean air control	Col-0	C1	3.5
350 ppb ozone	abh1	C1	39.4771
350 ppb ozone	abh1	C1	38.6047
350 ppb ozone	abh1	C1	21.4224
350 ppb ozone	abh1	C1	9.70909
350 ppb ozone	abh1	C1	29.8113
Clean air control	abh1	C1	5.20264
Clean air control	abh1	C1	4.90476
Clean air control	abh1	C1	7.58308
Clean air control	abh1	C1	5.51012
Clean air control	abh1	C1	5.82609
350 ppb ozone	Col-0	C2	14.0964
350 ppb ozone	Col-0	C2	13.2822
350 ppb ozone	Col-0	C2	16.2206
350 ppb ozone	Col-0	C2	5.10101
350 ppb ozone	Col-0	C2	8.81739
Clean air control	Col-0	C2	3.89928
Clean air control	Col-0	C2	9.64377
Clean air control	Col-0	C2	3.57759
Clean air control	Col-0	C2	3.43771
Clean air control	Col-0	C2	4.46457
350 ppb ozone	abh1	C2	25.7678
350 ppb ozone	abh1	C2	23.7445
350 ppb ozone	abh1	C2	22.7692
350 ppb ozone	abh1	C2	24.6569
350 ppb ozone	abh1	C2	26.2112
Clean air control	abh1	C2	7.13502
Clean air control	abh1	C2	4.56034
Clean air control	abh1	C2	6.5787
Clean air control	abh1	C2	5.57522
Clean air control	abh1	C2	12.9751
350 ppb ozone	Col-0	C3	6.25698
350 ppb ozone	Col-0	C3	4.42509
350 ppb ozone	Col-0	C3	4.97076
350 ppb ozone	Col-0	C3	5.63253
350 ppb ozone	Col-0	C3	9.33333
Clean air control	Col-0	C3	5.88926
Clean air control	Col-0	C3	5.13216
Clean air control	Col-0	C3	4.63768
Clean air control	Col-0	C3	4.54724
Clean air control	Col-0	C3	7.93951
350 ppb ozone	abh1	C3	36.0294
350 ppb ozone	abh1	C3	13.5135
350 ppb ozone	abh1	C3	12.5843
350 ppb ozone	abh1	C3	8.18182
350 ppb ozone	abh1	C3	12.1303
Clean air control	abh1	C3	6.41361
Clean air control	abh1	C3	8.52507
Clean air control	abh1	C3	4.6134
Clean air control	abh1	C3	4.88722
Clean air control	abh1	C3	9.49791
350 ppb ozone	Col-0	C4	26.0084
350 ppb ozone	Col-0	C4	15.617
350 ppb ozone	Col-0	C4	18.4255
350 ppb ozone	Col-0	C4	14.4068
350 ppb ozone	Col-0	C4	13.6697
Clean air control	Col-0	C4	5.62204
Clean air control	Col-0	C4	5.7109
Clean air control	Col-0	C4	5.04
Clean air control	Col-0	C4	5.95799
Clean air control	Col-0	C4	6.20825
350 ppb ozone	abh1	C4	30.2139
350 ppb ozone	abh1	C4	43.5631
350 ppb ozone	abh1	C4	28.2941
350 ppb ozone	abh1	C4	27.5204
350 ppb ozone	abh1	C4	34.8689
Clean air control	abh1	C4	7.12914
Clean air control	abh1	C4	8.7722
Clean air control	abh1	C4	7.4359
Clean air control	abh1	C4	8.35101
Clean air control	abh1	C4	8.20789
350 ppb ozone	Col-0	C5	9.61459
350 ppb ozone	Col-0	C5	15.7197
350 ppb ozone	Col-0	C5	17.4537
350 ppb ozone	Col-0	C5	14.8671
350 ppb ozone	Col-0	C5	9.10845
Clean air control	Col-0	C5	6.90476
Clean air control	Col-0	C5	4.27007
Clean air control	Col-0	C5	4.09804
Clean air control	Col-0	C5	4.25225
Clean air control	Col-0	C5	3.58562
350 ppb ozone	abh1	C5	37.6523
350 ppb ozone	abh1	C5	46.9661
350 ppb ozone	abh1	C5	75.5844
350 ppb ozone	abh1	C5	31.3484
350 ppb ozone	abh1	C5	35.8706
Clean air control	abh1	C5	6.05769
Clean air control	abh1	C5	6.55973
Clean air control	abh1	C5	6.02216
Clean air control	abh1	C5	6.87619
Clean air control	abh1	C5	8.65778

## Sheet: NO2_ion_leakage
Treatment	Line	Experiment	Ion leakage (%)
10 ppm NO2	Col-0	no2_1	13
10 ppm NO2	Col-0	no2_1	16
10 ppm NO2	Col-0	no2_1	13
10 ppm NO2	Col-0	no2_1	16
10 ppm NO2	abh1	no2_1	10
10 ppm NO2	abh1	no2_1	20
10 ppm NO2	abh1	no2_1	17
10 ppm NO2	abh1	no2_1	20
10 ppm NO2	at1g19480	no2_1	18
10 ppm NO2	at1g19480	no2_1	16
10 ppm NO2	at1g19480	no2_1	19
10 ppm NO2	at1g19480	no2_1	21
10 ppm NO2	at1g19485	no2_1	21
10 ppm NO2	at1g19485	no2_1	19
10 ppm NO2	at1g19485	no2_1	21
10 ppm NO2	at1g19485	no2_1	23
10 ppm NO2	cngc1	no2_1	14
10 ppm NO2	cngc1	no2_1	12
10 ppm NO2	cngc1	no2_1	15
10 ppm NO2	coi1	no2_1	16
10 ppm NO2	coi1	no2_1	17
10 ppm NO2	coi1	no2_1	14
10 ppm NO2	coi1	no2_1	16
10 ppm NO2	eto1	no2_1	16
10 ppm NO2	eto1	no2_1	20
10 ppm NO2	eto1	no2_1	17
10 ppm NO2	mpk6	no2_1	15
10 ppm NO2	mpk6	no2_1	11
10 ppm NO2	mpk6	no2_1	16
10 ppm NO2	mpk6	no2_1	10
10 ppm NO2	rcd1	no2_1	33
10 ppm NO2	rcd1	no2_1	37
10 ppm NO2	rcd1	no2_1	32
10 ppm NO2	slac1	no2_1	28
10 ppm NO2	slac1	no2_1	52
10 ppm NO2	slac1	no2_1	63
10 ppm NO2	slac1	no2_1	51
10 ppm NO2	vtc1	no2_1	46
10 ppm NO2	vtc1	no2_1	56
10 ppm NO2	vtc1	no2_1	62
10 ppm NO2	vtc1	no2_1	66
10 ppm NO2	Col-0	no2_2	16
10 ppm NO2	Col-0	no2_2	14
10 ppm NO2	Col-0	no2_2	15
10 ppm NO2	Col-0	no2_2	19
10 ppm NO2	abh1	no2_2	14
10 ppm NO2	abh1	no2_2	15
10 ppm NO2	abh1	no2_2	14
10 ppm NO2	abh1	no2_2	15
10 ppm NO2	at1g19480	no2_2	18
10 ppm NO2	at1g19480	no2_2	17
10 ppm NO2	at1g19480	no2_2	19
10 ppm NO2	at1g19480	no2_2	20
10 ppm NO2	at1g19485	no2_2	14
10 ppm NO2	at1g19485	no2_2	20
10 ppm NO2	at1g19485	no2_2	20
10 ppm NO2	at1g19485	no2_2	19
10 ppm NO2	cngc1	no2_2	16
10 ppm NO2	cngc1	no2_2	14
10 ppm NO2	cngc1	no2_2	14
10 ppm NO2	coi1	no2_2	11
10 ppm NO2	coi1	no2_2	13
10 ppm NO2	coi1	no2_2	13
10 ppm NO2	coi1	no2_2	10
10 ppm NO2	eto1	no2_2	18
10 ppm NO2	eto1	no2_2	26
10 ppm NO2	eto1	no2_2	17
10 ppm NO2	mpk6	no2_2	10
10 ppm NO2	mpk6	no2_2	14
10 ppm NO2	mpk6	no2_2	11
10 ppm NO2	mpk6	no2_2	14
10 ppm NO2	rcd1	no2_2	20
10 ppm NO2	rcd1	no2_2	28
10 ppm NO2	rcd1	no2_2	33
10 ppm NO2	slac1	no2_2	36
10 ppm NO2	slac1	no2_2	37
10 ppm NO2	slac1	no2_2	43
10 ppm NO2	slac1	no2_2	44
10 ppm NO2	vtc1	no2_2	33
10 ppm NO2	vtc1	no2_2	30
10 ppm NO2	vtc1	no2_2	37
10 ppm NO2	vtc1	no2_2	40
10 ppm NO2	Col-0	no2_3	19
10 ppm NO2	Col-0	no2_3	21
10 ppm NO2	Col-0	no2_3	16
10 ppm NO2	at1g19480	no2_3	20
10 ppm NO2	at1g19480	no2_3	23
10 ppm NO2	at1g19480	no2_3	21
10 ppm NO2	at1g19485	no2_3	27
10 ppm NO2	at1g19485	no2_3	22
10 ppm NO2	at1g19485	no2_3	23
10 ppm NO2	cngc1	no2_3	21
10 ppm NO2	cngc1	no2_3	17
10 ppm NO2	cngc1	no2_3	21
10 ppm NO2	coi1	no2_3	19
10 ppm NO2	coi1	no2_3	18
10 ppm NO2	coi1	no2_3	21
10 ppm NO2	eto1	no2_3	25
10 ppm NO2	eto1	no2_3	26
10 ppm NO2	eto1	no2_3	26
10 ppm NO2	eto1	no2_3	16
10 ppm NO2	slac1	no2_3	72
10 ppm NO2	slac1	no2_3	69
10 ppm NO2	slac1	no2_3	59
10 ppm NO2	vtc1	no2_3	77
10 ppm NO2	vtc1	no2_3	73
10 ppm NO2	vtc1	no2_3	66
10 ppm NO2	Col-0	no2_4	18
10 ppm NO2	Col-0	no2_4	20
10 ppm NO2	Col-0	no2_4	16
10 ppm NO2	abh1	no2_4	17
10 ppm NO2	abh1	no2_4	20
10 ppm NO2	abh1	no2_4	21
10 ppm NO2	eto1	no2_4	21
10 ppm NO2	eto1	no2_4	23
10 ppm NO2	eto1	no2_4	18
10 ppm NO2	eto1	no2_4	22
10 ppm NO2	mpk6	no2_4	16
10 ppm NO2	mpk6	no2_4	15
10 ppm NO2	mpk6	no2_4	12
10 ppm NO2	rcd1	no2_4	33
10 ppm NO2	rcd1	no2_4	38
10 ppm NO2	rcd1	no2_4	41
10 ppm NO2	slac1	no2_4	68
10 ppm NO2	slac1	no2_4	66
10 ppm NO2	slac1	no2_4	54
10 ppm NO2	vtc1	no2_4	76
10 ppm NO2	vtc1	no2_4	69
10 ppm NO2	vtc1	no2_4	76
10 ppm NO2	Col-0	no2_5	18
10 ppm NO2	Col-0	no2_5	19
10 ppm NO2	Col-0	no2_5	15
10 ppm NO2	abh1	no2_5	17
10 ppm NO2	abh1	no2_5	17
10 ppm NO2	abh1	no2_5	18
10 ppm NO2	at1g19480	no2_5	28
10 ppm NO2	at1g19480	no2_5	30
10 ppm NO2	at1g19480	no2_5	24
10 ppm NO2	at1g19485	no2_5	29
10 ppm NO2	at1g19485	no2_5	26
10 ppm NO2	at1g19485	no2_5	19
10 ppm NO2	cngc1	no2_5	18
10 ppm NO2	cngc1	no2_5	15
10 ppm NO2	cngc1	no2_5	17
10 ppm NO2	coi1	no2_5	18
10 ppm NO2	coi1	no2_5	16
10 ppm NO2	coi1	no2_5	21
10 ppm NO2	mpk6	no2_5	11
10 ppm NO2	mpk6	no2_5	15
10 ppm NO2	mpk6	no2_5	13
10 ppm NO2	rcd1	no2_5	28
10 ppm NO2	rcd1	no2_5	37
10 ppm NO2	rcd1	no2_5	32
30 ppm NO2	Col-0	no2_30_1	67.6923
30 ppm NO2	Col-0	no2_30_1	67.7966
30 ppm NO2	Col-0	no2_30_1	69.0909
30 ppm NO2	Col-0	no2_30_1	56.962
30 ppm NO2	Col-0	no2_30_1	66.6667
30 ppm NO2	Col-0	no2_30_1	62.5
30 ppm NO2	at1g19480	no2_30_1	85.7143
30 ppm NO2	at1g19480	no2_30_1	89.7959
30 ppm NO2	at1g19480	no2_30_1	90
30 ppm NO2	at1g19480	no2_30_1	82.6667
30 ppm NO2	at1g19480	no2_30_1	85.9649
30 ppm NO2	at1g19480	no2_30_1	84.127
30 ppm NO2	abh1	no2_30_1	68.1437
30 ppm NO2	abh1	no2_30_1	66.6327
30 ppm NO2	abh1	no2_30_1	65.9889
30 ppm NO2	abh1	no2_30_1	54.1694
30 ppm NO2	abh1	no2_30_1	58.7562
30 ppm NO2	abh1	no2_30_1	52.1224
30 ppm NO2	Col-0	no2_30_2	60.8
30 ppm NO2	Col-0	no2_30_2	64.8649
30 ppm NO2	Col-0	no2_30_2	61.8182
30 ppm NO2	Col-0	no2_30_2	65.2632
30 ppm NO2	Col-0	no2_30_2	56.5657
30 ppm NO2	Col-0	no2_30_2	62.6263
30 ppm NO2	cngc1	no2_30_2	67.7233
30 ppm NO2	cngc1	no2_30_2	80.623
30 ppm NO2	cngc1	no2_30_2	76.3547
30 ppm NO2	cngc1	no2_30_2	80.4122
30 ppm NO2	cngc1	no2_30_2	81.8743
30 ppm NO2	cngc1	no2_30_2	84.4328
